# Supplementary material for: Genomic epidemiology of SARS-CoV-2 in Peru from 2020 to 2024
Source: Commun Med (Lond). 2026 Jan 9;6:22. doi: 10.1038/s43856-025-01273-z (PMC12789620; doi:10.1038/s43856-025-01273-z)
Supplement: Supplementary file 4 — Supplementary Data 1 [file 43856_2025_1273_MOESM4_ESM.xlsx]

## Sheet: Supplementary Data 1
Pango lineage	Number of Peru SARS-CoV-2 sequences
XBB.2.6	6028
C.37	4145
BA.5.1	1789
BA.2.12.1	1580
AY.39.2	1424
BA.4.1	1379
BA.1	1311
BA.5.6.1	1282
BA.1.1	1276
BA.5.2	1202
AY.102	1172
BA.4.6	1021
BA.2	982
P.1.12	863
BA.5.2.1	859
BA.5.6	773
P.1.7.1	746
BQ.1.1	720
BA.5.1.8	692
GN.1	670
AY.122	658
JN.1.42	642
XBB.1.5.73	513
DJ.1.1	480
JD.1.1	438
BA.5.1.15	435
B.1.1	404
BA.5.1.25	398
BA.5.1.30	384
DJ.1.1.1	370
AY.100	368
GN.1.1	350
JN.1	350
AY.119.1	349
BQ.1	341
P.1	335
BA.5.1.12	325
B.1.1.1	294
AY.122.4	287
XBB.2.6.2	284
GH.1	275
XBB.1.5	270
AY.102.2	266
B.1.621	252
BG.1	250
BA.4	241
C.14	233
B.1.1.348	228
AY.43	221
BQ.1.5	211
BA.2.9	203
CH.1.1.1	199
XBB.4	190
BQ.1.8	189
AY.102.1	181
XBB.1.5.15	176
DJ.1	175
AY.20	169
BA.5.5	160
BA.5.2.22	155
AY.34.1	154
BG.3	152
P.1.12.1	152
AY.25.1.1	151
BA.2.53	150
DJ.1.2	145
AY.26.1	140
GN.3	136
JN.1.42	136
AY.3.2	131
BE.1	130
BA.5.1.1	127
C.4	120
XBB.1.5.75	114
BA.5.1.23	112
B.1	111
HV.1	108
BQ.1.1.4	107
BE.1.1	100
BA.2.60	98
AY.25.1	86
BA.2.13	86
XBB.2.6.1	86
AY.5.4	84
XBB.1.15	82
GN.4	77
AY.101	72
BA.5	68
BA.5.1.22	68
BE.3	67
BA.2.3	63
XBB.2	63
BQ.1.10.1	60
BG.6	58
BN.1.3.1	56
FL.1.5.1	56
XBB.2.6.3	56
BA.1.15	54
C.32	54
XBB.1.5.31	54
BQ.1.11.1	53
BA.2.54	52
BQ.1.1.50	50
XBB.1.5.1	50
BF.7	48
BQ.1.1.72	47
BF.5	46
XBB.1.5.74	44
XBB.1.5.76	44
XBB.1.5.77	44
AY.47	42
EF.1.1	42
BA.4.1.1	41
BE.9	41
BQ.1.11	41
AY.26	39
B.1.205	39
AY.39	37
BA.4.2	37
C.13	37
HK.3	37
AY.113	36
BF.31	36
GN.5	36
BA.4.4	35
BA.5.2.20	35
BG.7	35
C.40	35
FD.2.1	35
AY.25	33
AY.44	33
CH.1.1	33
JN.1.4	33
BA.1.1.1	32
BA.1.17	31
BA.2.9.7	31
BA.5.1.3	30
BA.5.2.16	30
BQ.1.1.13	30
B.1.617.2	29
BA.5.2.9	29
BA.5.3.1	29
BQ.1.1.3	29
BF.10	28
DJ.1.3	28
AY.117	26
AY.103	25
BA.1.18	25
BA.2.23	25
BA.2.65	25
BA.4.1.6	25
EG.6.1	25
XBB.1.5.10	25
XBB.2.3	25
AY.3	24
B.1.1.7	24
B.1.621.2	24
BA.2.36	24
BQ.1.3.2	23
DL.1	21
EG.5.1	21
XAM	20
B.1.111	19
BA.2.20	18
BQ.1.1.1	18
C.33	18
EG.5.1.3	18
XBB.1	18
BA.2.3.15	17
C.37.1	17
B.1.1.381	16
GK.1.1	16
AY.75	15
EG.5.1.1	15
XBB.1.5.95	15
XBB.1.9.2	15
B.1.1.485	14
BG.2	14
JN.1.1	14
XBB.1.5.13	14
BA.2.56	13
AY.19	12
B.1.1.110	12
DG.1	12
GK.1	12
GN.2	12
JD.1.1.1	12
P.1.7	12
A.5	11
BA.2.48	11
BA.2.73	11
BA.5.1.6	11
BA.5.2.18	11
BF.21	11
BF.27	11
BQ.1.1.10	11
XBB	11
XBB.1.5.72	11
AY.98.1	10
BA.1.17.2	10
BA.1.22	10
BF.26	10
FL.15	10
JN.1.29	10
JN.1.7	10
B.1.1.221	9
B.1.1.372	9
B.1.2	9
BA.2.12	9
BA.5.1.2	9
BA.5.2.14	9
BF.28	9
BF.31.1	9
BQ.1.10.2	9
JN.1.16	9
XBB.1.16.6	9
XBB.1.5.92	9
A.2	8
AY.119	8
AY.34.1.1	8
AY.43.3	8
AY.9.2	8
BA.1.14	8
BA.2.1	8
BA.2.10	8
BA.2.75	8
BA.2.75.2	8
BA.4.6.5	8
BL.1	8
BQ.1.1.11	8
BQ.1.3	8
BR.2	8
C.25	8
EG.5.2	8
JG.3	8
P.1.15	8
XBB.1.5.67	8
AY.23	7
BA.5.2.36	7
FE.1.1.1	7
AY.121	6
AY.34	6
AY.40	6
BA.2.66	6
BA.2.72	6
BF.39	6
BF.8	6
FL.4	6
JN.1.4	6
P.1.4	6
AY.25.3	5
AY.42	5
AY.5	5
AY.53	5
AY.99.2	5
B.1.1.158	5
B.1.177	5
BA.2.18	5
BA.2.5	5
BA.2.8	5
BF.39.1	5
EF.1	5
HK.3.2	5
XAG	5
AY.3.1	4
AY.32	4
AY.4	4
B.1.1.529	4
B.1.236	4
BA.1.19	4
BA.2.81	4
BA.5.2.21	4
BA.5.2.3	4
BA.5.2.6	4
BF.1	4
BF.41.1	4
BQ.1.1.7	4
BQ.1.2	4
BQ.1.25	4
C.39	4
EG.5.1.6	4
FL.1.5.2	4
HK.11	4
JF.1	4
JN.1.16	4
XAS	4
XBB.1.1	4
XBB.1.16.1	4
XBB.1.5.7	4
XBB.1.5.70	4
XBB.1.5.86	4
XBB.3.2	4
A.1	3
AY.114	3
AY.61	3
B.1.1.10	3
B.1.1.180	3
B.1.1.220	3
B.1.1.274	3
B.1.1.28	3
B.1.1.413	3
B.1.1.449	3
B.1.177.45	3
B.1.234	3
B.1.429	3
B.1.561	3
BA.1.14.1	3
BA.2.38	3
BA.2.52	3
BA.2.9.3	3
BA.4.1.9	3
BA.5.1.10	3
BA.5.1.35	3
BA.5.1.5	3
BA.5.2.24	3
BA.5.3.2	3
BC.2	3
BE.1.1.1	3
BE.1.2.1	3
BE.10	3
BE.4	3
BF.2	3
BF.24	3
BF.7.4	3
BF.7.5	3
BF.7.5.1	3
BN.1.3	3
BQ.1.10	3
BQ.1.14	3
BQ.1.6	3
C.22	3
C.23	3
EG.1	3
EU.1.1	3
FD.2	3
JN.1.2	3
N.4	3
XAD	3
XBB.1.16	3
XBB.1.5.59	3
XBB.1.5.80	3
AY.124	2
AY.126	2
AY.132	2
AY.35	2
AY.39.1.1	2
AY.43.1	2
AY.46.2	2
B	2
B.1.1.166	2
B.1.1.174	2
B.1.1.277	2
B.1.1.44	2
B.1.1.500	2
B.1.243	2
B.1.547	2
B.3	2
BA.1.15.3	2
BA.1.5	2
BA.2.3.10	2
BA.2.34	2
BA.5.1.17	2
BA.5.2.57	2
BA.5.8	2
BF.11	2
BF.13	2
BF.29	2
BF.4	2
BF.41	2
BN.1	2
BQ.1.1.48	2
BQ.1.12	2
BQ.1.4	2
BW.1.1	2
BW.1.1.1	2
CK.2	2
CL.1	2
DE.2	2
DM.1	2
EF.1.3	2
FD.1.1	2
FH.1	2
FL.20	2
GJ.1.2	2
HK.3.1	2
JD.1	2
JD.1.1.3	2
JN.1.1.4	2
JN.1.20	2
P.2	2
XAE	2
XAH	2
XBB.1.16.11	2
XBB.1.16.17	2
XBB.1.18	2
XBB.1.5.48	2
XBB.1.5.62	2
XBB.1.5.65	2
XBB.2.3.11	2
A	1
AY.112	1
AY.118	1
AY.122.1	1
AY.125	1
AY.127	1
AY.128	1
AY.129	1
AY.24	1
AY.29	1
AY.45	1
AY.46	1
AY.46.4	1
AY.5.3	1
AY.58	1
AY.76	1
AY.84	1
B.1.1.115	1
B.1.1.16	1
B.1.1.207	1
B.1.1.265	1
B.1.1.301	1
B.1.1.332	1
B.1.1.370	1
B.1.1.398	1
B.1.1.411	1
B.1.1.434	1
B.1.1.54	1
B.1.13	1
B.1.224	1
B.1.298	1
B.1.323	1
B.1.396	1
B.1.575	1
B.1.580	1
B.1.596	1
B.1.621.1	1
B.1.625	1
B.1.8	1
BA.1.1.14	1
BA.1.13	1
BA.1.20	1
BA.2.13.1	1
BA.2.26	1
BA.2.28	1
BA.2.40.1	1
BA.2.42	1
BA.2.75.5	1
BA.2.86.1	1
BA.4.1.10	1
BA.4.6.4	1
BA.4.7	1
BA.4.8	1
BA.5.1.14	1
BA.5.1.18	1
BA.5.1.4	1
BA.5.2.13	1
BA.5.2.23	1
BA.5.2.28	1
BA.5.5.1	1
BA.5.5.2	1
BA.5.6.2	1
BA.5.6.3	1
BE.1.2	1
BE.1.4.1	1
BE.1.4.2	1
BF.25	1
BF.32	1
BK.1	1
BM.1.1.3	1
BN.1.2	1
BN.3.1	1
BQ.1.1.15	1
BQ.1.1.18	1
BQ.1.1.19	1
BQ.1.1.23	1
BQ.1.1.24	1
BQ.1.1.32	1
BQ.1.1.45	1
BQ.1.1.46	1
BQ.1.1.47	1
BQ.1.1.5	1
BQ.1.1.68	1
BQ.1.1.76	1
BQ.1.1.8	1
BQ.1.13	1
BQ.1.18	1
BR.2.1	1
BU.1	1
BY.1	1
BY.1.1	1
C.11	1
C.6	1
CA.7	1
CH.1.1.3	1
CK.1	1
CM.8	1
CV.2	1
DE.1	1
EE.1	1
EF.1.2	1
EG.10.1	1
EG.5.1.2	1
FE.1	1
FE.1.2	1
FU.2	1
GE.1.1	1
GJ.1.2.5	1
GK.1.4	1
GK.2	1
GK.3.1	1
GW.5	1
HF.1.1	1
JA.1	1
JN.1.1	1
JN.1.1.2	1
JN.1.10	1
JN.1.10	1
JN.1.16.1	1
JN.1.17	1
JN.1.32	1
JN.1.37	1
JN.1.39	1
JN.1.4.6	1
JN.1.4.6	1
JN.1.7	1
P.1.1	1
P.1.10	1
P.1.2	1
XAC	1
XB	1
XBB.1.16.7	1
XBB.1.5.102	1
XBB.1.5.16	1
XBB.1.5.20	1
XBB.1.5.21	1
XBB.1.5.24	1
XBB.1.5.39	1
XBB.1.5.47	1
XBB.1.5.50	1
XBB.1.5.51	1
XBB.1.5.55	1
XBB.1.5.6	1
XBB.1.5.88	1
XBB.2.3.3	1
XBB.3	1
XCC	1
XCH.1	1
XE	1
