# Supplementary material for: Genomic epidemiology of SARS-CoV-2 in Peru from 2020 to 2024
Source: Commun Med (Lond). 2026 Jan 9;6:22. doi: 10.1038/s43856-025-01273-z (PMC12789620; doi:10.1038/s43856-025-01273-z)
Supplement: Supplementary file 5 — Supplementary Data 2 [file 43856_2025_1273_MOESM5_ESM.xlsx]

## Sheet: Supplementary Data 3
All Peru	Lambda C.37	Gamma P.1.12	Omicron XBB.2.6	Omicron DJ.1
hCoV-19/Peru/00001aadic/2022	hCoV-19/Argentina/CRIP-0507/2021|EPI_ISL_18282802|2021-07-05	hCoV-19/Argentina/INEI105449/2021|EPI_ISL_4082322|2021-05-23	hCoV-19/Argentina/INEI122867/2022|EPI_ISL_17799897|2022-12-05	hCoV-19/Argentina/INEI122712/2022|EPI_ISL_16167395|2022-11-14
hCoV-19/Peru/00001AADIT/2022	hCoV-19/Argentina/CRIP-0906/2021|EPI_ISL_18282813|2021-06-09	hCoV-19/Brazil/AM-FIOCRUZ-21841361ASG/2021|EPI_ISL_2778001|2021-03-19	hCoV-19/Argentina/INEI123035/2022|EPI_ISL_17800018|2022-12-11	hCoV-19/Argentina/INEI124676/2023|EPI_ISL_18095165|2023-01-08
hCoV-19/Peru/00001AADIV/2022	hCoV-19/Argentina/CRIP-1106/2021|EPI_ISL_18282810|2021-06-11	hCoV-19/Brazil/AM-FIOCRUZ-21890079MOS/2021|EPI_ISL_2777306|2021-03-01	hCoV-19/Argentina/INEI123917/2022|EPI_ISL_17800417|2022-12-18	hCoV-19/Australia/QLD0x010BE8/2022|EPI_ISL_14616086|2022-08-15
hCoV-19/Peru/00001aadma/2022	hCoV-19/Argentina/CRIP-1406/2021|EPI_ISL_18282811|2021-06-14	hCoV-19/Brazil/AM-FIOCRUZ-21891207MSD/2021|EPI_ISL_4516072|2021-08-03	hCoV-19/Argentina/INEI124463/2022|EPI_ISL_17800651|2022-12-27	hCoV-19/Australia/QLD0x0129D1/2022|EPI_ISL_16134459|2022-12-03
hCoV-19/Peru/00003aagzs/2022	hCoV-19/Argentina/CRIP-1606/2021|EPI_ISL_18282804|2021-06-16	hCoV-19/Brazil/AM-FIOCRUZ-21892421MES/2021|EPI_ISL_2777696|2021-03-31	hCoV-19/Argentina/INEI124570/2022|EPI_ISL_17801002|2022-12-22	hCoV-19/Austria/AGES-1160081/2022|EPI_ISL_16554619|2022-12-05
hCoV-19/Peru/00007aafaa/2022	hCoV-19/Argentina/CRIP-1607/2021|EPI_ISL_18282812|2021-07-16	hCoV-19/Brazil/AM-FIOCRUZ-21893843WSR/2021|EPI_ISL_4520366|2021-07-12	hCoV-19/Argentina/INEI124583/2022|EPI_ISL_17801013|2022-12-23	hCoV-19/Austria/AGES-1166606/2022|EPI_ISL_16550919|2022-12-20
hCoV-19/Peru/00007aafad/2022	hCoV-19/Argentina/INEI096534/2020|EPI_ISL_2158693|2020-11-08	hCoV-19/Brazil/AM-FIOCRUZ-21898653JLS/2021|EPI_ISL_2777889|2021-05-07	hCoV-19/Argentina/INEI124833/2023|EPI_ISL_17800806|2023-01-10	hCoV-19/Austria/LB-R00113-S124/2022|EPI_ISL_15936781|2022-11-21
hCoV-19/Peru/00007AAFAJ/2022	hCoV-19/Argentina/INEI100632/2021|EPI_ISL_2104813|2021-01-29	hCoV-19/Brazil/AM-FIOCRUZ-ILMD2100596/2021|EPI_ISL_5490090|2021-07-21	hCoV-19/Argentina/INEI124989/2022|EPI_ISL_17800709|2022-12-21	hCoV-19/Austria/LB-R00118-S308/2022|EPI_ISL_16378071|2022-12-28
hCoV-19/Peru/00007AAFCA/2022	hCoV-19/Argentina/INEI102214/2021|EPI_ISL_2135148|2021-03-09	hCoV-19/Brazil/GO-DNAGYN-429/2021|EPI_ISL_3841305|2021-07-31	hCoV-19/Argentina/INEI125063/2023|EPI_ISL_17801424|2023-01-11	hCoV-19/Belgium/AZDelta-2235-10725/2022|EPI_ISL_14933982|2022-09-05
hCoV-19/Peru/00007AAFDG/2022	hCoV-19/Argentina/INEI102437/2021|EPI_ISL_2135258|2021-03-08	hCoV-19/Brazil/GO-HLAGYN-1833464/2021|EPI_ISL_3758077|2021-08-10	hCoV-19/Argentina/INEI125150/2023|EPI_ISL_17801188|2023-01-10	hCoV-19/Belgium/Briant-12219698401/2022|EPI_ISL_16149689|2022-12-09
hCoV-19/Peru/00007AAFDI/2022	hCoV-19/Argentina/INEI102438/2021|EPI_ISL_2135260|2021-03-08	hCoV-19/Brazil/SP-IB_117752/2021|EPI_ISL_5663692|2021-06-27	hCoV-19/Argentina/INEI125167/2023|EPI_ISL_17801205|2023-01-12	hCoV-19/Belgium/Briant-12300438901/2023|EPI_ISL_16507294|2023-01-09
hCoV-19/Peru/00007AAFDL/2022	hCoV-19/Argentina/INEI103051/2021|EPI_ISL_2135330|2021-03-24	hCoV-19/Brazil/SP-IB_118381/2021|EPI_ISL_5667417|2021-06-28	hCoV-19/Argentina/INEI125174/2023|EPI_ISL_17801212|2023-01-16	hCoV-19/Belgium/Jessa_11-2249-007653/2022|EPI_ISL_16129917|2022-12-11
hCoV-19/Peru/00007AAFDN/2022	hCoV-19/Argentina/INEI103228/2021|EPI_ISL_2135343|2021-04-03	hCoV-19/Brazil/SP-IB_118391/2021|EPI_ISL_5667476|2021-06-27	hCoV-19/Argentina/INEI125242/2023|EPI_ISL_17801245|2023-01-17	hCoV-19/Belgium/Jessa_11-2250-004651/2022|EPI_ISL_16244062|2022-12-15
hCoV-19/Peru/00007AAFDQ/2022	hCoV-19/Argentina/INEI103414/2021|EPI_ISL_2135695|2021-03-30	hCoV-19/Brazil/SP-IB_121319/2021|EPI_ISL_5650804|2021-07-19	hCoV-19/Argentina/INEI125255/2023|EPI_ISL_17801257|2023-01-19	hCoV-19/Belgium/UGent-154/2023|EPI_ISL_16905074|2023-01-24
hCoV-19/Peru/00007AAFEF/2022	hCoV-19/Argentina/INEI103567/2021|EPI_ISL_2135729|2021-03-22	hCoV-19/Brazil/SP-IB_125265/2021|EPI_ISL_5653495|2021-08-04	hCoV-19/Argentina/PAIS-A1660/2022|EPI_ISL_16045331|2022-11-20	hCoV-19/Belgium/UGent-7846/2022|EPI_ISL_16507517|2022-12-13
hCoV-19/Peru/00007AAFEN/2022	hCoV-19/Argentina/INEI103609/2021|EPI_ISL_2135995|2021-03-25	hCoV-19/Brazil/SP-Leve-CAMPI698/2021|EPI_ISL_17819670|2021-06-30	hCoV-19/Aruba/AW-RIVM-123945/2022|EPI_ISL_16601288|2022-12-29	hCoV-19/Belgium/UGent-7847/2022|EPI_ISL_16507518|2022-12-19
hCoV-19/Peru/00007aafgw/2022	hCoV-19/Argentina/INEI103617/2021|EPI_ISL_2135996|2021-04-04	hCoV-19/Brazil/SP-NXBS4731GENOV827926433077/2021|EPI_ISL_6941262|2021-08-02	hCoV-19/Aruba/AW-RIVM-123947/2022|EPI_ISL_16601289|2022-12-29	hCoV-19/Belgium/UZB_548202212132/2022|EPI_ISL_16167514|2022-12-07
hCoV-19/Peru/00007aafhw/2022	hCoV-19/Argentina/INEI103731/2021|EPI_ISL_2135985|2021-04-07	hCoV-19/Canada/ON-PHL-21-26870-v2/2021|EPI_ISL_8322913|2021-07-26	hCoV-19/Australia/NSW-ICPMR-41423/2023|EPI_ISL_16702558|2023-01-16	hCoV-19/Bonaire/BQ-RIVM-119343/2022|EPI_ISL_16007479|2022-11-16
hCoV-19/Peru/00008AABNV/2022	hCoV-19/Argentina/INEI103836/2021|EPI_ISL_2136016|2021-04-05	hCoV-19/Canada/QC-L00378447001/2021|EPI_ISL_7704296|2021-08-18	hCoV-19/Australia/NSW-ICPMR-42758/2023|EPI_ISL_17079267|2023-02-18	hCoV-19/Brazil/DF-NVBS26332GENOV852175649252/2022|EPI_ISL_16385728|2022-11-09
hCoV-19/Peru/00008AABOE/2022	hCoV-19/Argentina/INEI104000/2021|EPI_ISL_2136026|2021-04-15	hCoV-19/Chile/AN-152088/2021|EPI_ISL_4655515|2021-09-11	hCoV-19/Australia/QLD0x012B15/2022|EPI_ISL_16178737|2022-12-08	hCoV-19/Brazil/MT-LACENMT-510497691/2022|EPI_ISL_16831345|2022-12-21
hCoV-19/Peru/00008AABZF/2022	hCoV-19/Argentina/INEI104055/2021|EPI_ISL_2136038|2021-04-07	hCoV-19/Chile/AN-152119/2021|EPI_ISL_4655541|2021-09-09	hCoV-19/Australia/SA529423/2023|EPI_ISL_17624120|2023-04-23	hCoV-19/Brazil/PA-IEC-001001/2022|EPI_ISL_17497828|2022-11-24
hCoV-19/Peru/00008aabzh/2022	hCoV-19/Argentina/INEI104088/2021|EPI_ISL_2136047|2021-04-08	hCoV-19/Chile/AP-172996/2021|EPI_ISL_6453738|2021-10-25	hCoV-19/Australia/VIC76999/2022|EPI_ISL_15978707|2022-11-20	hCoV-19/Brazil/RJ-NVBS27159GENOV852171647771/2022|EPI_ISL_16465556|2022-11-10
hCoV-19/Peru/00008AACAA/2022	hCoV-19/Argentina/INEI104089/2021|EPI_ISL_2136048|2021-04-07	hCoV-19/Chile/AP-72875/2021|EPI_ISL_1541062|2021-04-05	hCoV-19/Australia/VIC78045/2022|EPI_ISL_16133728|2022-11-29	hCoV-19/Brazil/RS-FIOCRUZ-28703/2022|EPI_ISL_16966887|2022-12-31
hCoV-19/Peru/00008AACHM/2022	hCoV-19/Argentina/INEI104111/2021|EPI_ISL_2136056|2021-04-12	hCoV-19/Chile/AT-158755/2021|EPI_ISL_5544009|2021-09-20	hCoV-19/Austria/AGES-1169506/2022|EPI_ISL_16514456|2022-12-26	hCoV-19/Brazil/RS-LACENRS-431827138/2023|EPI_ISL_17170637|2023-01-24
hCoV-19/Peru/00008AACHO/2022	hCoV-19/Argentina/INEI104127/2021|EPI_ISL_2136096|2021-04-22	hCoV-19/Chile/BI-125706/2021|EPI_ISL_3185762|2021-07-12	hCoV-19/Austria/LB-R00119-S009/2023|EPI_ISL_16475385|2023-01-02	hCoV-19/Brazil/SC-FIOCRUZ-21900/2022|EPI_ISL_15729372|2022-10-20
hCoV-19/Peru/00008AACHR/2022	hCoV-19/Argentina/INEI104136/2021|EPI_ISL_2136104|2021-04-15	hCoV-19/Chile/BI-125707/2021|EPI_ISL_3185763|2021-07-12	hCoV-19/Belize/CML-838/2023|EPI_ISL_18053280|2023-01-26	hCoV-19/Brazil/SP-IB_CEVC_2203932/2022|EPI_ISL_16464308|2022-11-21
hCoV-19/Peru/00008aachz/2022	hCoV-19/Argentina/INEI104139/2021|EPI_ISL_2136106|2021-04-21	hCoV-19/Chile/BI-125708/2021|EPI_ISL_3185764|2021-07-11	hCoV-19/Bolivia/122344742/2023|EPI_ISL_17818565|2023-01-05	hCoV-19/Brazil/SP-IB_CEVC_2204315/2022|EPI_ISL_16464564|2022-12-02
hCoV-19/Peru/00008aacic/2022	hCoV-19/Argentina/INEI104225/2021|EPI_ISL_2140038|2021-04-26	hCoV-19/Chile/BI-135364/2021|EPI_ISL_3537331|2021-08-03	hCoV-19/Bolivia/12234491/2023|EPI_ISL_17818566|2023-01-05	hCoV-19/Brazil/SP-IB_CEVC_2204390/2022|EPI_ISL_16464499|2022-11-30
hCoV-19/Peru/00008aacie/2022	hCoV-19/Argentina/INEI104230/2021|EPI_ISL_2140043|2021-04-23	hCoV-19/Chile/BI-138310/2021|EPI_ISL_4005026|2021-08-11	hCoV-19/Bolivia/230000024/2023|EPI_ISL_17818567|2023-01-05	hCoV-19/Brazil/SP-IB_CEVC_2204434/2022|EPI_ISL_16464459|2022-11-28
hCoV-19/Peru/00008aacig/2022	hCoV-19/Argentina/INEI104235/2021|EPI_ISL_2140048|2021-04-20	hCoV-19/Chile/BI-141000/2021|EPI_ISL_4630502|2021-08-16	hCoV-19/Bolivia/23010534/2023|EPI_ISL_17818568|2023-01-05	hCoV-19/Brazil/SP-IB_CEVC_2205189/2022|EPI_ISL_16533469|2022-12-19
hCoV-19/Peru/00008aacii/2022	hCoV-19/Argentina/INEI104237/2021|EPI_ISL_2140050|2021-04-20	hCoV-19/Chile/BI-152020/2021|EPI_ISL_4654027|2021-09-11	hCoV-19/Bolivia/287/2023|EPI_ISL_17818569|2023-01-18	hCoV-19/Brazil/SP-IB_CEVC_2205191/2022|EPI_ISL_16533471|2022-12-22
hCoV-19/Peru/00008aacjk/2022	hCoV-19/Argentina/INEI104238/2021|EPI_ISL_2140051|2021-04-20	hCoV-19/Chile/BI-84768/2021|EPI_ISL_2009543|2021-04-25	hCoV-19/Bolivia/84317/2023|EPI_ISL_17818578|2023-01-16	hCoV-19/Brazil/SP-IB_CEVC_2205281/2022|EPI_ISL_16726847|2022-12-20
hCoV-19/Peru/00008aacjs/2022	hCoV-19/Argentina/INEI104245/2021|EPI_ISL_2140058|2021-04-22	hCoV-19/Chile/LI-166087/2021|EPI_ISL_5880179|2021-10-10	hCoV-19/Bolivia/BG058/2023|EPI_ISL_17818574|2023-01-03	hCoV-19/Brazil/SP-NVBS25467GENOV844506587425/2022|EPI_ISL_16297678|2022-11-07
hCoV-19/Peru/00008aacpa/2022	hCoV-19/Argentina/INEI104246/2021|EPI_ISL_2140059|2021-04-22	hCoV-19/Chile/NA-136669/2021|EPI_ISL_3987664|2021-08-06	hCoV-19/Bolivia/BG059/2023|EPI_ISL_17818563|2023-01-03	hCoV-19/Brazil/SP-RP_60375/2022|EPI_ISL_16302202|2022-11-11
hCoV-19/Peru/00008aacpb/2022	hCoV-19/Argentina/INEI104248/2021|EPI_ISL_2140061|2021-04-22	hCoV-19/Chile/NB-137253/2021|EPI_ISL_4005100|2021-08-09	hCoV-19/Brazil/AM-FIOCRUZ-ILMD2206989/2023|EPI_ISL_16645345|2023-01-02	hCoV-19/Canada/AB-ABPHL-90901/2023|EPI_ISL_16706494|2023-01-02
hCoV-19/Peru/00009aacwu/2022	hCoV-19/Argentina/INEI104285/2021|EPI_ISL_2136138|2021-04-04	hCoV-19/Chile/NB-139379/2021|EPI_ISL_3982393|2021-08-13	hCoV-19/Brazil/AM-FIOCRUZ-ILMD2300608/2023|EPI_ISL_17720865|2023-02-11	hCoV-19/Canada/AB-ABPHL-91158/2023|EPI_ISL_16765670|2023-01-06
hCoV-19/Peru/00015AAACY/2022	hCoV-19/Argentina/INEI104295/2021|EPI_ISL_2136147|2021-04-27	hCoV-19/Chile/RM-135613/2021|EPI_ISL_3988230|2021-08-06	hCoV-19/Brazil/AM-FIOCRUZ-ILMD2300609/2023|EPI_ISL_17720866|2023-02-11	hCoV-19/Canada/AB-ABPHL-92005/2023|EPI_ISL_16875546|2023-01-15
hCoV-19/Peru/00016aaftm/2022	hCoV-19/Argentina/INEI104300/2021|EPI_ISL_2136152|2021-04-18	hCoV-19/Chile/RM-141158/2021|EPI_ISL_4630514|2021-08-18	hCoV-19/Brazil/AM-FIOCRUZ-ILMD2301036/2023|EPI_ISL_17721293|2023-02-16	hCoV-19/Canada/AB-ABPHL-92021/2023|EPI_ISL_16875562|2023-01-16
hCoV-19/Peru/00016AAFZW/2022	hCoV-19/Argentina/INEI104326/2021|EPI_ISL_2136165|2021-04-12	hCoV-19/Chile/RM-148526/2021|EPI_ISL_4652990|2021-09-07	hCoV-19/Brazil/AM-FIOCRUZ-ILMD2301131/2023|EPI_ISL_17721388|2023-02-23	hCoV-19/Canada/AB-ABPHL-92756/2023|EPI_ISL_17022425|2023-01-24
hCoV-19/Peru/00016aagex/2022	hCoV-19/Argentina/INEI104333/2021|EPI_ISL_2136172|2021-04-06	hCoV-19/Chile/RM-PUC_MVL_1662/2021|EPI_ISL_5994623|2021-09-25	hCoV-19/Brazil/AM-FIOCRUZ-ILMD2301134/2023|EPI_ISL_17721391|2023-03-01	hCoV-19/Canada/BC-BCCDC-577099/2022|EPI_ISL_16707467|2022-12-24
hCoV-19/Peru/00016AAGFX/2022	hCoV-19/Argentina/INEI104343/2021|EPI_ISL_2136181|2021-04-07	hCoV-19/Chile/TA-104469/2021|EPI_ISL_2659120|2021-06-01	hCoV-19/Brazil/AM-FIOCRUZ-ILMD2301307/2023|EPI_ISL_18125940|2023-02-17	hCoV-19/Canada/BC-BCCDC-577440/2022|EPI_ISL_16707760|2022-12-24
hCoV-19/Peru/00016aagjj/2022	hCoV-19/Argentina/INEI104371/2021|EPI_ISL_2140092|2021-04-20	hCoV-19/Chile/TA-128608/2021|EPI_ISL_3262722|2021-07-20	hCoV-19/Brazil/AM-FIOCRUZ-ILMD2301692/2023|EPI_ISL_18125941|2023-02-28	hCoV-19/Canada/BC-BCCDC-577441/2022|EPI_ISL_16707761|2022-12-23
hCoV-19/Peru/00025AAGHM/2022	hCoV-19/Argentina/INEI104374/2021|EPI_ISL_2140095|2021-04-20	hCoV-19/Chile/TA-133367/2021|EPI_ISL_4005223|2021-07-30	hCoV-19/Brazil/MA-LACENMA-210225064/2023|EPI_ISL_17956637|2023-01-20	hCoV-19/Canada/BC-BCCDC-577443/2022|EPI_ISL_16707763|2022-12-24
hCoV-19/Peru/00025aagkn/2022	hCoV-19/Argentina/INEI104379/2021|EPI_ISL_2140099|2021-04-20	hCoV-19/Colombia/AMA-CWOHC-VG-SEC01723G/2021|EPI_ISL_4551019|2021-07-22	hCoV-19/Brazil/MA-LACENMA-210233496/2023|EPI_ISL_17728535|2023-03-01	hCoV-19/Canada/BC-BCCDC-577517/2022|EPI_ISL_16707828|2022-12-30
hCoV-19/Peru/00025aagmp/2022	hCoV-19/Argentina/INEI104406/2021|EPI_ISL_2140107|2021-04-28	hCoV-19/Colombia/AMA-INS-VG-2785/2021|EPI_ISL_2674294|2021-04-30	hCoV-19/Brazil/MG-FIOCRUZ-4637/2023|EPI_ISL_16968304|2023-01-12	hCoV-19/Canada/BC-BCCDC-581014/2023|EPI_ISL_16708437|2023-01-05
hCoV-19/Peru/00027AABTR/2022	hCoV-19/Argentina/INEI104414/2021|EPI_ISL_2140114|2021-04-12	hCoV-19/Colombia/AMA-INS-VG-2786/2021|EPI_ISL_2674295|2021-04-30	hCoV-19/Brazil/SC-FIOCRUZ-1758/2023|EPI_ISL_17471776|2023-02-15	hCoV-19/Canada/BC-BCCDC-581115/2023|EPI_ISL_16708577|2023-01-05
hCoV-19/Peru/00027aabxk/2022	hCoV-19/Argentina/INEI104422/2021|EPI_ISL_2140120|2021-04-21	hCoV-19/Colombia/DC-LSPSDS-VG-996166/2021|EPI_ISL_7494440|2021-08-14	hCoV-19/Brazil/SP-IB_CEVC_2205056/2022|EPI_ISL_16533752|2022-12-27	hCoV-19/Canada/BC-BCCDC-581970/2023|EPI_ISL_16708573|2023-01-05
hCoV-19/Peru/00029AAAHY/2022	hCoV-19/Argentina/INEI104423/2021|EPI_ISL_2140121|2021-04-21	hCoV-19/Colombia/DC-LSPSDS-VG-996205/2021|EPI_ISL_7494499|2021-08-17	hCoV-19/Brazil/SP-IB_CEVC_2206326/2023|EPI_ISL_17514967|2023-02-25	hCoV-19/Canada/BC-BCCDC-585492/2023|EPI_ISL_16863524|2023-01-11
hCoV-19/Peru/00051aafoz/2022	hCoV-19/Argentina/INEI104435/2021|EPI_ISL_2140131|2021-04-18	hCoV-19/Colombia/DC-LSPSDS-VG-996206/2021|EPI_ISL_7494441|2021-08-17	hCoV-19/Canada/AB-ABPHL-87789/2022|EPI_ISL_16270657|2022-12-06	hCoV-19/Canada/BC-BCCDC-589319/2023|EPI_ISL_16864098|2023-01-24
hCoV-19/Peru/00051aafqr/2022	hCoV-19/Argentina/INEI104451/2021|EPI_ISL_2140134|2021-04-23	hCoV-19/Ecuador/NIC-INSPI-342390/2021|EPI_ISL_3274556|2021-07-20	hCoV-19/Canada/AB-ABPHL-89879/2022|EPI_ISL_16492761|2022-12-22	hCoV-19/Canada/BC-BCCDC-594759/2023|EPI_ISL_17149612|2023-01-30
hCoV-19/Peru/00051aafss/2022	hCoV-19/Argentina/INEI104500/2021|EPI_ISL_2158702|2021-04-22	hCoV-19/Ecuador/NIC-INSPI-344017/2021|EPI_ISL_4497057|2021-07-27	hCoV-19/Canada/AB-ABPHL-89908/2022|EPI_ISL_16711207|2022-12-27	hCoV-19/Canada/BC-BCCDC-594970/2023|EPI_ISL_17149765|2023-02-03
hCoV-19/Peru/00051AAFTL/2022	hCoV-19/Argentina/INEI104507/2021|EPI_ISL_2158708|2021-05-06	hCoV-19/Ecuador/USFQ-1307/2021|EPI_ISL_2100427|2021-04-08	hCoV-19/Canada/AB-ABPHL-89909/2022|EPI_ISL_16711208|2022-12-27	hCoV-19/Canada/BC-BCCDC-595150/2023|EPI_ISL_17149889|2023-02-05
hCoV-19/Peru/00051AAFTS/2022	hCoV-19/Argentina/INEI104516/2021|EPI_ISL_2158717|2021-04-20	hCoV-19/France/ARA-HCL021120141001/2021|EPI_ISL_2933394|2021-06-18	hCoV-19/Canada/AB-ABPHL-91188/2023|EPI_ISL_16765694|2023-01-07	hCoV-19/Canada/BC-BCCDC-599038/2023|EPI_ISL_17150053|2023-02-09
hCoV-19/Peru/00051AAFTX/2022	hCoV-19/Argentina/INEI104530/2021|EPI_ISL_2158728|2021-04-16	hCoV-19/France/ARA-HCL021120635401/2021|EPI_ISL_2933404|2021-07-02	hCoV-19/Canada/AB-ABPHL-91449/2023|EPI_ISL_16765833|2023-01-11	hCoV-19/Canada/BC-BCCDC-604083/2023|EPI_ISL_17288720|2023-02-16
hCoV-19/Peru/00051AAFWS/2022	hCoV-19/Argentina/INEI104556/2021|EPI_ISL_2158739|2021-04-26	hCoV-19/France/ARA-HCL021120685501/2021|EPI_ISL_2933409|2021-06-22	hCoV-19/Canada/AB-ABPHL-92156/2023|EPI_ISL_16875680|2023-01-19	hCoV-19/Canada/BC-BCCDC-604093/2023|EPI_ISL_17288729|2023-02-17
hCoV-19/Peru/00051AAFZL/2022	hCoV-19/Argentina/INEI104582/2021|EPI_ISL_2158744|2021-05-04	hCoV-19/France/ARA-HCL021120703401/2021|EPI_ISL_2933412|2021-06-22	hCoV-19/Canada/AB-ABPHL-92159/2023|EPI_ISL_16875683|2023-01-20	hCoV-19/Canada/BC-BCCDC-604175/2023|EPI_ISL_17288806|2023-02-18
hCoV-19/Peru/00051aagcl/2022	hCoV-19/Argentina/INEI104594/2021|EPI_ISL_2158752|2021-05-05	hCoV-19/French_Guiana/IPG2021752/2021|EPI_ISL_3129966|2021-07-21	hCoV-19/Canada/AB-ABPHL-92168/2023|EPI_ISL_16875692|2023-01-21	hCoV-19/Canada/ON-KHS-22-16532-v1/2022|EPI_ISL_16113050|2022-12-05
hCoV-19/Peru/00051AAGCZ/2022	hCoV-19/Argentina/INEI104595/2021|EPI_ISL_2158753|2021-05-05	hCoV-19/French_Guiana/IPG2021762/2021|EPI_ISL_3190120|2021-07-26	hCoV-19/Canada/AB-ABPHL-92250/2023|EPI_ISL_17022067|2023-01-25	hCoV-19/Canada/ON-KHS-22-16601-v1/2022|EPI_ISL_16237603|2022-12-09
hCoV-19/Peru/00051AAGDR/2022	hCoV-19/Argentina/INEI104600/2021|EPI_ISL_2158757|2021-04-21	hCoV-19/Italy/APU-IZSPB-1780PT/2021|EPI_ISL_3485110|2021-07-17	hCoV-19/Canada/AB-ABPHL-93242/2023|EPI_ISL_17086792|2023-02-05	hCoV-19/Canada/ON-KHS-22-16751-v1/2022|EPI_ISL_16237684|2022-12-11
hCoV-19/Peru/00051AAGEU/2022	hCoV-19/Argentina/INEI104604/2021|EPI_ISL_2158758|2021-04-29	hCoV-19/Italy/APU-IZSPB-1817PT/2021|EPI_ISL_3098843|2021-07-20	hCoV-19/Canada/AB-ABPHL-93839/2023|EPI_ISL_17152613|2023-02-19	hCoV-19/Canada/ON-KHS-22-16810-v1/2022|EPI_ISL_16237717|2022-12-12
hCoV-19/Peru/00051AAGFJ/2022	hCoV-19/Argentina/INEI104607/2021|EPI_ISL_2158759|2021-04-29	hCoV-19/Italy/APU-IZSPB-1822PT/2021|EPI_ISL_3098848|2021-07-20	hCoV-19/Canada/BC-BCCDC-566846/2022|EPI_ISL_16425539|2022-12-12	hCoV-19/Canada/ON-KHS-22-17252-v1/2022|EPI_ISL_16378652|2022-12-27
hCoV-19/Peru/00051AAGFV/2022	hCoV-19/Argentina/INEI104608/2021|EPI_ISL_2158760|2021-05-02	hCoV-19/Italy/TAA-IGA-1900605490/2021|EPI_ISL_2550686|2021-06-04	hCoV-19/Canada/BC-BCCDC-581091/2023|EPI_ISL_16708534|2023-01-07	hCoV-19/Canada/ON-KHS-23-00880-v1/2023|EPI_ISL_16640503|2023-01-15
hCoV-19/Peru/00051AAGGF/2022	hCoV-19/Argentina/INEI104611/2021|EPI_ISL_2158762|2021-05-02	hCoV-19/Italy/TAA-IGA-1900605522/2021|EPI_ISL_2550670|2021-06-04	hCoV-19/Canada/BC-BCCDC-581092/2023|EPI_ISL_16708535|2023-01-07	hCoV-19/Canada/ON-KHS-23-00953-v1/2023|EPI_ISL_16752076|2023-01-18
hCoV-19/Peru/00051AAGJP/2022	hCoV-19/Argentina/INEI104612/2021|EPI_ISL_2158763|2021-05-02	hCoV-19/Italy/TAA-IGA-1900605543/2021|EPI_ISL_2550665|2021-06-04	hCoV-19/Canada/ON-KHS-23-00764-v1/2023|EPI_ISL_16640421|2023-01-14	hCoV-19/Canada/ON-KHS-23-02416-v1/2023|EPI_ISL_17064182|2023-02-18
hCoV-19/Peru/00051aagmr/2022	hCoV-19/Argentina/INEI104643/2021|EPI_ISL_2158768|2021-05-06	hCoV-19/Japan/IC-2145/2021|EPI_ISL_5461734|2021-10-05	hCoV-19/Canada/ON-KHS-23-02814-v1/2023|EPI_ISL_17205917|2023-03-02	hCoV-19/Canada/ON-PHL-23-00579/2022|EPI_ISL_16453029|2022-12-23
hCoV-19/Peru/00051aagqs/2022	hCoV-19/Argentina/INEI104696/2021|EPI_ISL_2158789|2021-04-05	hCoV-19/Mexico/CHH_LANGEBIO_IMSS_0539/2021|EPI_ISL_2401966|2021-04-22	hCoV-19/Canada/ON-KHS-23-02980-v1/2023|EPI_ISL_17271171|2023-03-09	hCoV-19/Canada/ON-PHL-23-03991/2023|EPI_ISL_16999762|2023-01-05
hCoV-19/Peru/00054aacdt/2022	hCoV-19/Argentina/INEI104715/2021|EPI_ISL_2158805|2021-04-28	hCoV-19/Mexico/CMX-INMEGEN-05-01-13/2021|EPI_ISL_2230812|2021-04-29	hCoV-19/Canada/ON-KHS-23-03088-v1/2023|EPI_ISL_17271254|2023-03-14	hCoV-19/Canada/ON-PHL-23-08787/2023|EPI_ISL_16840224|2023-01-26
hCoV-19/Peru/00091AAFWJ/2022	hCoV-19/Argentina/INEI104718/2021|EPI_ISL_2158808|2021-04-22	hCoV-19/Mexico/GUA-InDRE_FB13075_S1520/2021|EPI_ISL_1805498|2021-04-09	hCoV-19/Canada/ON-KHS-23-03089-v1/2023|EPI_ISL_17271255|2023-03-14	hCoV-19/Canada/ON-PHL-23-10276/2023|EPI_ISL_16906021|2023-02-02
hCoV-19/Peru/00091aagau/2022	hCoV-19/Argentina/INEI104719/2021|EPI_ISL_2158809|2021-04-21	hCoV-19/Mexico/GUA-InDRE_FB14803_S2123/2021|EPI_ISL_2296095|2021-05-03	hCoV-19/Canada/ON-PHL-22-44108/2022|EPI_ISL_15433928|2022-10-08	hCoV-19/Canada/ON-PHL-23-10832/2023|EPI_ISL_16906343|2023-02-06
hCoV-19/Peru/00113AABZG/2022	hCoV-19/Argentina/INEI104721/2021|EPI_ISL_2158811|2021-04-26	hCoV-19/Mexico/GUA-InDRE_FB14816_S2486/2021|EPI_ISL_2476413|2021-05-05	hCoV-19/Canada/ON-PHL-22-54681/2022|EPI_ISL_16086870|2022-12-02	hCoV-19/Canada/QC-L00562947001/2022|EPI_ISL_16190310|2022-12-05
hCoV-19/Peru/14090aauei/2022	hCoV-19/Argentina/INEI104726/2021|EPI_ISL_2158815|2021-05-02	hCoV-19/Mexico/GUA-InDRE_FB14817_S3170/2021|EPI_ISL_2674657|2021-05-04	hCoV-19/Canada/ON-PHL-22-54866/2022|EPI_ISL_16087023|2022-11-28	hCoV-19/Canada/QC-L00562972001/2022|EPI_ISL_16190202|2022-12-05
hCoV-19/Peru/14090aauej/2022	hCoV-19/Argentina/INEI104752/2021|EPI_ISL_2158820|2021-04-28	hCoV-19/Mexico/GUA-InDRE-FB14809-S2124/2021|EPI_ISL_2361362|2021-05-04	hCoV-19/Canada/ON-PHL-22-55602/2022|EPI_ISL_16186953|2022-12-06	hCoV-19/Canada/QC-L00563116001/2022|EPI_ISL_16190238|2022-12-05
hCoV-19/Peru/14090aauge/2022	hCoV-19/Argentina/INEI104758/2021|EPI_ISL_2158823|2021-04-28	hCoV-19/Mexico/MEX-INMEGEN-05-05-35/2021|EPI_ISL_2444422|2021-05-22	hCoV-19/Canada/ON-PHL-22-59223/2022|EPI_ISL_16324036|2022-12-19	hCoV-19/Canada/QC-L00563409001/2022|EPI_ISL_16306267|2022-12-05
hCoV-19/Peru/14090AAUHR/2022	hCoV-19/Argentina/INEI104802/2021|EPI_ISL_2158839|2021-05-04	hCoV-19/Peru/AMA-INS-10022/2021|EPI_ISL_6946022|2021-10-28	hCoV-19/Canada/ON-PHL-22-61555/2022|EPI_ISL_16452482|2022-12-28	hCoV-19/Canada/QC-L00571540001/2023|EPI_ISL_16509869|2023-01-02
hCoV-19/Peru/14090AAUII/2022	hCoV-19/Argentina/INEI104818/2021|EPI_ISL_2158846|2021-05-10	hCoV-19/Peru/AMA-INS-10025/2021|EPI_ISL_6946039|2021-11-02	hCoV-19/Canada/ON-PHL-23-01376/2022|EPI_ISL_16529896|2022-12-30	hCoV-19/Canary_Islands/CHUIMI-021419822810/2023|EPI_ISL_17592797|2023-04-13
hCoV-19/Peru/14090AAUJZ/2022	hCoV-19/Argentina/INEI104853/2021|EPI_ISL_4082186|2021-05-07	hCoV-19/Peru/AMA-INS-10766/2021|EPI_ISL_8143837|2021-11-23	hCoV-19/Canada/ON-PHL-23-08672/2023|EPI_ISL_16840136|2023-01-27	hCoV-19/Canary_Islands/CHUIMI-021437032088/2023|EPI_ISL_17375719|2023-03-10
hCoV-19/Peru/14090aaumc/2022	hCoV-19/Argentina/INEI104885/2021|EPI_ISL_4082194|2021-05-04	hCoV-19/Peru/AMA-INS-10767/2021|EPI_ISL_8143876|2021-11-22	hCoV-19/Canada/ON-PHL-23-08699/2023|EPI_ISL_16840162|2023-01-30	hCoV-19/Chile/AP-130610/2022|EPI_ISL_16639731|2022-11-20
hCoV-19/Peru/14090AAUNX/2022	hCoV-19/Argentina/INEI104924/2021|EPI_ISL_4082211|2021-05-06	hCoV-19/Peru/AMA-INS-11597/2021|EPI_ISL_8558666|2021-11-30	hCoV-19/Canada/ON-PHL-23-09207/2023|EPI_ISL_16905455|2023-01-29	hCoV-19/Chile/AP-131660/2022|EPI_ISL_16639798|2022-11-24
hCoV-19/Peru/14090aaupu/2022	hCoV-19/Argentina/INEI105170/2021|EPI_ISL_4082222|2021-05-10	hCoV-19/Peru/AMA-INS-1214/2021|EPI_ISL_3375886|2021-04-08	hCoV-19/Canada/ON-PHL-23-09952/2023|EPI_ISL_16905707|2023-01-30	hCoV-19/Chile/AP-133727/2022|EPI_ISL_16161293|2022-11-30
hCoV-19/Peru/14090AAUSA/2022	hCoV-19/Argentina/INEI105190/2021|EPI_ISL_4082231|2021-05-14	hCoV-19/Peru/AMA-INS-1458/2021|EPI_ISL_3375945|2021-04-08	hCoV-19/Canada/ON-PHL-23-10211/2023|EPI_ISL_16905958|2023-02-02	hCoV-19/Chile/AP-133728/2022|EPI_ISL_16161294|2022-11-30
hCoV-19/Peru/14090AAUSX/2022	hCoV-19/Argentina/INEI105193/2021|EPI_ISL_4082232|2021-04-27	hCoV-19/Peru/AMA-INS-3979/2021|EPI_ISL_4080451|2021-05-28	hCoV-19/Canada/ON-PHL-23-10212/2023|EPI_ISL_16905959|2023-02-02	hCoV-19/Chile/AP-134189/2022|EPI_ISL_16161515|2022-12-04
hCoV-19/Peru/14090AAUTW/2022	hCoV-19/Argentina/INEI105205/2021|EPI_ISL_4082237|2021-05-02	hCoV-19/Peru/AMA-INS-3980/2021|EPI_ISL_4080452|2021-05-29	hCoV-19/Canada/ON-PHL-23-10718/2023|EPI_ISL_16989913|2023-02-06	hCoV-19/Chile/AP-137340/2022|EPI_ISL_16370412|2022-12-11
hCoV-19/Peru/14090AAUUL/2022	hCoV-19/Argentina/INEI105206/2021|EPI_ISL_4082238|2021-05-03	hCoV-19/Peru/AMA-INS-3981/2021|EPI_ISL_4080453|2021-06-17	hCoV-19/Canada/QC-L00561939001/2022|EPI_ISL_16113146|2022-12-05	hCoV-19/Chile/AP-138464/2022|EPI_ISL_16370696|2022-12-17
hCoV-19/Peru/14090aauvf/2022	hCoV-19/Argentina/INEI105210/2021|EPI_ISL_4082241|2021-05-04	hCoV-19/Peru/AMA-INS-3982/2021|EPI_ISL_4080454|2021-06-18	hCoV-19/Canada/QC-L00568423001/2022|EPI_ISL_16460277|2022-12-19	hCoV-19/Chile/AR-3034/2023|EPI_ISL_16650145|2023-01-11
hCoV-19/Peru/14090aauwj/2022	hCoV-19/Argentina/INEI105216/2021|EPI_ISL_6694362|2021-05-03	hCoV-19/Peru/AMA-INS-3983/2021|EPI_ISL_4080455|2021-06-18	hCoV-19/Canada/QC-L00573188001/2023|EPI_ISL_16541394|2023-01-02	hCoV-19/Chile/AT-1595/2023|EPI_ISL_16653600|2023-01-05
hCoV-19/Peru/14090AAVAC/2022	hCoV-19/Argentina/INEI105254/2021|EPI_ISL_4082250|2021-05-06	hCoV-19/Peru/AMA-INS-5698/2021|EPI_ISL_4635325|2021-08-05	hCoV-19/Canada/QC-L00577789001/2023|EPI_ISL_16732247|2023-01-17	hCoV-19/Chile/AT-21312/2023|EPI_ISL_17270619|2023-03-06
hCoV-19/Peru/14090AAVAG/2022	hCoV-19/Argentina/INEI105258/2021|EPI_ISL_4082251|2021-05-12	hCoV-19/Peru/AMA-INS-5699/2021|EPI_ISL_4635313|2021-08-16	hCoV-19/Chile/AN-135062/2022|EPI_ISL_16641208|2022-12-08	hCoV-19/Chile/LI-133787/2022|EPI_ISL_16161278|2022-12-03
hCoV-19/Peru/14090AAVBN/2022	hCoV-19/Argentina/INEI105265/2021|EPI_ISL_4082252|2021-05-16	hCoV-19/Peru/AMA-INS-5724/2021|EPI_ISL_4635316|2021-08-13	hCoV-19/Chile/AN-135700/2022|EPI_ISL_16640234|2022-12-09	hCoV-19/Chile/ML-137380/2022|EPI_ISL_16370473|2022-12-14
hCoV-19/Peru/14090AAVBT/2022	hCoV-19/Argentina/INEI105297/2021|EPI_ISL_4082263|2021-05-15	hCoV-19/Peru/AMA-INS-6036/2021|EPI_ISL_5115806|2021-08-27	hCoV-19/Chile/AN-138269/2022|EPI_ISL_16371905|2022-12-17	hCoV-19/Chile/NB-135750/2022|EPI_ISL_16640249|2022-12-08
hCoV-19/Peru/14090AAVCI/2022	hCoV-19/Argentina/INEI105306/2021|EPI_ISL_4082271|2021-05-11	hCoV-19/Peru/AMA-INS-6822/2021|EPI_ISL_5199201|2021-08-31	hCoV-19/Chile/AN-140820/2022|EPI_ISL_16510435|2022-12-26	hCoV-19/Chile/NB-137327/2022|EPI_ISL_16370461|2022-12-12
hCoV-19/Peru/14090AAVCJ/2022	hCoV-19/Argentina/INEI105312/2021|EPI_ISL_4082277|2021-05-12	hCoV-19/Peru/AMA-INS-6843/2021|EPI_ISL_5199203|2021-09-06	hCoV-19/Chile/AN-7208/2023|EPI_ISL_16833886|2023-01-24	hCoV-19/Chile/RM-126691/2022|EPI_ISL_15929710|2022-11-08
hCoV-19/Peru/14090AAVCK/2022	hCoV-19/Argentina/INEI105313/2021|EPI_ISL_4082278|2021-05-13	hCoV-19/Peru/AMA-INS-7571/2021|EPI_ISL_5596242|2021-09-16	hCoV-19/Chile/AN-7209/2023|EPI_ISL_16833887|2023-01-24	hCoV-19/Chile/RM-129692/2022|EPI_ISL_16157979|2022-11-19
hCoV-19/Peru/14090AAVDM/2022	hCoV-19/Argentina/INEI105323/2021|EPI_ISL_4082284|2021-05-18	hCoV-19/Peru/AMA-INS-7572/2021|EPI_ISL_5595997|2021-09-17	hCoV-19/Chile/AN-8173/2023|EPI_ISL_16847337|2023-01-27	hCoV-19/Chile/RM-133814/2022|EPI_ISL_16161321|2022-12-03
hCoV-19/Peru/14090AAVDO/2022	hCoV-19/Argentina/INEI105334/2021|EPI_ISL_4082292|2021-05-10	hCoV-19/Peru/AMA-INS-7573/2021|EPI_ISL_5596005|2021-09-16	hCoV-19/Chile/AP-1228/2023|EPI_ISL_16660731|2023-01-02	hCoV-19/Chile/RM-133816/2022|EPI_ISL_16161320|2022-12-03
hCoV-19/Peru/14090AAVDV/2022	hCoV-19/Argentina/INEI105373/2021|EPI_ISL_4082302|2021-05-16	hCoV-19/Peru/AMA-INS-7574/2021|EPI_ISL_5596229|2021-09-16	hCoV-19/Chile/AP-130605/2022|EPI_ISL_16639728|2022-11-20	hCoV-19/Chile/RM-133821/2022|EPI_ISL_16161303|2022-12-04
hCoV-19/Peru/14090AAVFY/2022	hCoV-19/Argentina/INEI105410/2021|EPI_ISL_4082313|2021-05-13	hCoV-19/Peru/AMA-INS-7575/2021|EPI_ISL_5596246|2021-09-15	hCoV-19/Chile/AP-131650/2022|EPI_ISL_16639788|2022-11-22	hCoV-19/Chile/RM-137472/2022|EPI_ISL_16370425|2022-12-15
hCoV-19/Peru/14090aavgk/2022	hCoV-19/Argentina/INEI105427/2021|EPI_ISL_4082316|2021-05-13	hCoV-19/Peru/AMA-INS-7577/2021|EPI_ISL_5596237|2021-09-09	hCoV-19/Chile/AP-131653/2022|EPI_ISL_16639791|2022-11-21	hCoV-19/Chile/TA-127411/2022|EPI_ISL_15849955|2022-11-08
hCoV-19/Peru/14090aavgs/2022	hCoV-19/Argentina/INEI105435/2021|EPI_ISL_4082318|2021-05-17	hCoV-19/Peru/AMA-INS-7579/2021|EPI_ISL_5596014|2021-09-08	hCoV-19/Chile/AP-131654/2022|EPI_ISL_16639792|2022-11-22	hCoV-19/Chile/TA-129423/2022|EPI_ISL_16158051|2022-11-16
hCoV-19/Peru/14090AAVHK/2022	hCoV-19/Argentina/INEI105512/2021|EPI_ISL_4082343|2021-05-21	hCoV-19/Peru/AMA-INS-7582/2021|EPI_ISL_5596230|2021-09-16	hCoV-19/Chile/AP-13199/2023|EPI_ISL_17084252|2023-02-16	hCoV-19/Chile/TA-130021/2022|EPI_ISL_16157996|2022-11-20
hCoV-19/Peru/14090AAVIS/2022	hCoV-19/Argentina/INEI105523/2021|EPI_ISL_4082348|2021-05-18	hCoV-19/Peru/AMA-INS-7829/2021|EPI_ISL_5765235|2021-09-20	hCoV-19/Chile/AP-132153/2022|EPI_ISL_16157848|2022-11-25	hCoV-19/Chile/TA-140964/2022|EPI_ISL_16510339|2022-12-27
hCoV-19/Peru/14090AAVJS/2022	hCoV-19/Argentina/INEI105525/2021|EPI_ISL_4082349|2021-05-18	hCoV-19/Peru/AMA-INS-7872/2021|EPI_ISL_5765377|2021-09-29	hCoV-19/Chile/AP-133454/2022|EPI_ISL_16159571|2022-11-28	hCoV-19/Chile/VS-132453/2022|EPI_ISL_16161672|2022-11-29
hCoV-19/Peru/14090AAVLU/2022	hCoV-19/Argentina/INEI105544/2021|EPI_ISL_4082360|2021-05-26	hCoV-19/Peru/AMA-INS-7884/2021|EPI_ISL_8797201|2021-09-22	hCoV-19/Chile/AP-133729/2022|EPI_ISL_16161255|2022-11-30	hCoV-19/Chile/VS-134997/2022|EPI_ISL_16366174|2022-12-07
hCoV-19/Peru/14090aavqf/2022	hCoV-19/Argentina/INEI105581/2021|EPI_ISL_4082366|2021-05-26	hCoV-19/Peru/AMA-INS-7918/2021|EPI_ISL_5765555|2021-09-29	hCoV-19/Chile/AP-135214/2022|EPI_ISL_16640204|2022-12-08	hCoV-19/Chile/VS-21/2023|EPI_ISL_16510289|2023-01-01
hCoV-19/Peru/14090aavrj/2022	hCoV-19/Argentina/INEI105583/2021|EPI_ISL_4082367|2021-05-26	hCoV-19/Peru/AMA-INS-7919/2021|EPI_ISL_5765556|2021-09-28	hCoV-19/Chile/AP-135217/2022|EPI_ISL_16640206|2022-12-08	hCoV-19/Colombia/ANT-CWOHC-VG-SEC04260V/2022|EPI_ISL_16944559|2022-11-30
hCoV-19/Peru/14090aavrl/2022	hCoV-19/Argentina/INEI105589/2021|EPI_ISL_4082369|2021-05-27	hCoV-19/Peru/AMA-INS-7920/2021|EPI_ISL_5765559|2021-09-20	hCoV-19/Chile/AP-135218/2022|EPI_ISL_16640207|2022-12-08	hCoV-19/Colombia/ANT-LDSP4129/2022|EPI_ISL_16402354|2022-12-05
hCoV-19/Peru/14090aavsn/2022	hCoV-19/Argentina/INEI105610/2021|EPI_ISL_4082376|2021-05-17	hCoV-19/Peru/AMA-INS-7922/2021|EPI_ISL_5765566|2021-09-20	hCoV-19/Chile/AP-135220/2022|EPI_ISL_16640209|2022-12-07	hCoV-19/Colombia/DC-INS-VG-25697/2022|EPI_ISL_15937574|2022-11-08
hCoV-19/Peru/14090aavsv/2022	hCoV-19/Argentina/INEI105620/2021|EPI_ISL_4082379|2021-05-28	hCoV-19/Peru/AMA-INS-7923/2021|EPI_ISL_5765567|2021-09-20	hCoV-19/Chile/AP-136387/2022|EPI_ISL_16365881|2022-12-11	hCoV-19/Colombia/DC-INS-VG-25717/2022|EPI_ISL_15937564|2022-11-09
hCoV-19/Peru/AMA-13548/2022	hCoV-19/Argentina/INEI105663/2021|EPI_ISL_4082399|2021-05-24	hCoV-19/Peru/AMA-INS-7924/2021|EPI_ISL_5765572|2021-09-20	hCoV-19/Chile/AP-136389/2022|EPI_ISL_16365883|2022-12-10	hCoV-19/Colombia/DC-INS-VG-25746/2022|EPI_ISL_16014719|2022-11-02
hCoV-19/Peru/AMA-13549/2022	hCoV-19/Argentina/INEI105668/2021|EPI_ISL_4082400|2021-05-27	hCoV-19/Peru/AMA-INS-9509/2021|EPI_ISL_6689780|2021-10-22	hCoV-19/Chile/AP-136393/2022|EPI_ISL_16365887|2022-12-10	hCoV-19/Colombia/DC-INS-VG-25781/2022|EPI_ISL_16130381|2022-11-04
hCoV-19/Peru/AMA-13553/2022	hCoV-19/Argentina/INEI105672/2021|EPI_ISL_4082402|2021-06-01	hCoV-19/Peru/AMA-UNTRM-0003/2021|EPI_ISL_5645337|2021-10-14	hCoV-19/Chile/AP-136396/2022|EPI_ISL_16365890|2022-12-10	hCoV-19/Colombia/DC-INS-VG-26013/2022|EPI_ISL_16314477|2022-12-01
hCoV-19/Peru/AMA-13569/2022	hCoV-19/Argentina/INEI105698/2021|EPI_ISL_4082406|2021-05-17	hCoV-19/Peru/AMA-UNTRM-0018/2021|EPI_ISL_5645429|2021-10-06	hCoV-19/Chile/AP-136401/2022|EPI_ISL_16365895|2022-12-09	hCoV-19/Colombia/DC-INS-VG-26538/2022|EPI_ISL_16548378|2022-12-06
hCoV-19/Peru/AMA-13570/2022	hCoV-19/Argentina/INEI105711/2021|EPI_ISL_4082407|2021-05-28	hCoV-19/Peru/AMA-UNTRM-0019/2021|EPI_ISL_5645435|2021-10-06	hCoV-19/Chile/AP-136402/2022|EPI_ISL_16365896|2022-12-09	hCoV-19/Colombia/DC-LSPSDS-344852/2022|EPI_ISL_16026075|2022-11-22
hCoV-19/Peru/AMA-13573/2022	hCoV-19/Argentina/INEI105713/2021|EPI_ISL_4082409|2021-05-29	hCoV-19/Peru/AMA-UNTRM-0020/2021|EPI_ISL_5645437|2021-10-06	hCoV-19/Chile/AP-136403/2022|EPI_ISL_16365897|2022-12-15	hCoV-19/Colombia/DC-LSPSDS-350652/2022|EPI_ISL_16428559|2022-12-05
hCoV-19/Peru/AMA-13583/2022	hCoV-19/Argentina/INEI105719/2021|EPI_ISL_4082411|2021-05-28	hCoV-19/Peru/AMA-UNTRM-0021/2021|EPI_ISL_5645444|2021-10-07	hCoV-19/Chile/AP-136405/2022|EPI_ISL_16365899|2022-12-09	hCoV-19/Colombia/DC-LSPSDS-350666/2022|EPI_ISL_16428535|2022-12-05
hCoV-19/Peru/AMA-13584/2022	hCoV-19/Argentina/INEI105744/2021|EPI_ISL_4082419|2021-05-27	hCoV-19/Peru/AMA-UNTRM-0043/2021|EPI_ISL_5645517|2021-09-29	hCoV-19/Chile/AP-136409/2022|EPI_ISL_16365902|2022-12-08	hCoV-19/Colombia/SAN-INS-VG-25673/2022|EPI_ISL_15937549|2022-10-31
hCoV-19/Peru/AMA-13585/2022	hCoV-19/Argentina/INEI105761/2021|EPI_ISL_4082428|2021-05-27	hCoV-19/Peru/AMA-UNTRM-0044/2021|EPI_ISL_5645518|2021-09-29	hCoV-19/Chile/AP-136411/2022|EPI_ISL_16365903|2022-12-09	hCoV-19/Colombia/SAN-INS-VG-25926/2022|EPI_ISL_16244125|2022-11-03
hCoV-19/Peru/AMA-13586/2022	hCoV-19/Argentina/INEI105787/2021|EPI_ISL_4082444|2021-06-04	hCoV-19/Peru/AMA-UNTRM-0048/2021|EPI_ISL_5645522|2021-09-23	hCoV-19/Chile/AP-137339/2022|EPI_ISL_16370411|2022-12-14	hCoV-19/Costa_Rica/INC-8211-774879/2022|EPI_ISL_16294254|2022-11-15
hCoV-19/Peru/AMA-13759/2022	hCoV-19/Argentina/INEI105799/2021|EPI_ISL_4082455|2021-05-05	hCoV-19/Peru/AMA-UNTRM-0049/2021|EPI_ISL_5645523|2021-09-23	hCoV-19/Chile/AP-137344/2022|EPI_ISL_16370416|2022-12-12	hCoV-19/Costa_Rica/INC-8975-778054/2022|EPI_ISL_16347297|2022-12-14
hCoV-19/Peru/AMA-13760/2022	hCoV-19/Argentina/INEI105800/2021|EPI_ISL_4082456|2021-05-22	hCoV-19/Peru/AMA-UNTRM-0050/2021|EPI_ISL_5645524|2021-09-23	hCoV-19/Chile/AP-137568/2022|EPI_ISL_16370668|2022-12-14	hCoV-19/Denmark/DCGC-610809/2022|EPI_ISL_15787542|2022-11-10
hCoV-19/Peru/AMA-13769/2022	hCoV-19/Argentina/INEI105805/2021|EPI_ISL_4082461|2021-05-05	hCoV-19/Peru/AMA-UNTRM-0051/2021|EPI_ISL_5645525|2021-09-22	hCoV-19/Chile/AP-138456/2022|EPI_ISL_16370689|2022-12-18	hCoV-19/Denmark/DCGC-613503/2022|EPI_ISL_15882490|2022-11-15
hCoV-19/Peru/AMA-13770/2022	hCoV-19/Argentina/INEI105812/2021|EPI_ISL_4082468|2021-05-28	hCoV-19/Peru/AMA-UNTRM-0052/2021|EPI_ISL_5645526|2021-09-22	hCoV-19/Chile/AP-138459/2022|EPI_ISL_16370692|2022-12-17	hCoV-19/Denmark/DCGC-625410/2022|EPI_ISL_16201943|2022-12-13
hCoV-19/Peru/AMA-13771/2022	hCoV-19/Argentina/INEI105815/2021|EPI_ISL_4082471|2021-05-24	hCoV-19/Peru/AMA-UNTRM-0054/2021|EPI_ISL_5645527|2021-09-22	hCoV-19/Chile/AP-138478/2022|EPI_ISL_16370698|2022-12-16	hCoV-19/Denmark/DCGC-626974/2022|EPI_ISL_16238684|2022-12-14
hCoV-19/Peru/AMA-13772/2022	hCoV-19/Argentina/INEI105816/2021|EPI_ISL_4082472|2021-05-23	hCoV-19/Peru/AMA-UNTRM-0055/2021|EPI_ISL_5645528|2021-09-22	hCoV-19/Chile/AP-138481/2022|EPI_ISL_16370701|2022-12-16	hCoV-19/Denmark/DCGC-628853/2022|EPI_ISL_16306126|2022-12-20
hCoV-19/Peru/AMA-13779/2022	hCoV-19/Argentina/INEI105817/2021|EPI_ISL_4082473|2021-05-27	hCoV-19/Peru/AMA-UNTRM-0057/2021|EPI_ISL_5645529|2021-09-21	hCoV-19/Chile/AP-138482/2022|EPI_ISL_16370702|2022-12-15	hCoV-19/Denmark/DCGC-629802/2022|EPI_ISL_16332097|2022-12-23
hCoV-19/Peru/AMA-13780/2022	hCoV-19/Argentina/INEI105818/2021|EPI_ISL_4082474|2021-05-27	hCoV-19/Peru/AMA-UNTRM-0061/2021|EPI_ISL_5645533|2021-09-20	hCoV-19/Chile/AP-139373/2022|EPI_ISL_16413981|2022-12-16	hCoV-19/Denmark/DCGC-631136/2022|EPI_ISL_16350433|2022-12-26
hCoV-19/Peru/AMA-FPG00515/2020	hCoV-19/Argentina/INEI105830/2021|EPI_ISL_4082486|2021-05-14	hCoV-19/Peru/AMA-UNTRM-0062/2021|EPI_ISL_5645534|2021-09-20	hCoV-19/Chile/AP-139374/2022|EPI_ISL_16413982|2022-12-19	hCoV-19/Denmark/DCGC-631766/2022|EPI_ISL_16375431|2022-12-30
hCoV-19/Peru/AMA-FPG00585/2021	hCoV-19/Argentina/INEI105832/2021|EPI_ISL_4082488|2021-06-03	hCoV-19/Peru/AMA-UNTRM-0064/2021|EPI_ISL_5645536|2021-09-20	hCoV-19/Chile/AP-139375/2022|EPI_ISL_16414047|2022-12-20	hCoV-19/Denmark/DCGC-632055/2022|EPI_ISL_16375717|2022-12-29
hCoV-19/Peru/AMA-FPG00604/2021	hCoV-19/Argentina/INEI105834/2021|EPI_ISL_4082490|2021-05-28	hCoV-19/Peru/AMA-UNTRM-0066/2021|EPI_ISL_5645538|2021-09-20	hCoV-19/Chile/AP-139376/2022|EPI_ISL_16413983|2022-12-20	hCoV-19/Denmark/DCGC-633598/2022|EPI_ISL_16409864|2022-12-30
hCoV-19/Peru/AMA-FPG00606/2021	hCoV-19/Argentina/INEI105835/2021|EPI_ISL_4082491|2021-05-27	hCoV-19/Peru/AMA-UNTRM-0074/2021|EPI_ISL_5645546|2021-09-18	hCoV-19/Chile/AP-139377/2022|EPI_ISL_16413984|2022-12-20	hCoV-19/Denmark/DCGC-636010/2022|EPI_ISL_16469824|2022-12-27
hCoV-19/Peru/AMA-FPG00607/2021	hCoV-19/Argentina/INEI105837/2021|EPI_ISL_4082492|2021-05-28	hCoV-19/Peru/AMA-UNTRM-0076/2021|EPI_ISL_5645548|2021-09-16	hCoV-19/Chile/AP-139405/2022|EPI_ISL_16371753|2022-12-21	hCoV-19/Denmark/DCGC-637959/2023|EPI_ISL_16547811|2023-01-10
hCoV-19/Peru/AMA-FPG00611/2021	hCoV-19/Argentina/INEI105839/2021|EPI_ISL_4082494|2021-05-05	hCoV-19/Peru/AMA-UNTRM-0077/2021|EPI_ISL_5645549|2021-09-14	hCoV-19/Chile/AP-139855/2022|EPI_ISL_16414035|2022-12-22	hCoV-19/Denmark/DCGC-637974/2023|EPI_ISL_16547826|2023-01-10
hCoV-19/Peru/AMA-FPG00735/2021	hCoV-19/Argentina/INEI105841/2021|EPI_ISL_4082496|2021-05-27	hCoV-19/Peru/AMA-UNTRM-0086/2021|EPI_ISL_5645560|2021-09-09	hCoV-19/Chile/AP-139857/2022|EPI_ISL_16413979|2022-12-22	hCoV-19/Denmark/DCGC-637994/2023|EPI_ISL_16547846|2023-01-10
hCoV-19/Peru/AMA-INS-10019/2021	hCoV-19/Argentina/INEI105848/2021|EPI_ISL_4082502|2021-06-05	hCoV-19/Peru/AMA-UNTRM-0087/2021|EPI_ISL_5645561|2021-09-08	hCoV-19/Chile/AP-139863/2022|EPI_ISL_16413980|2022-12-22	hCoV-19/Denmark/DCGC-638066/2023|EPI_ISL_16547920|2023-01-12
hCoV-19/Peru/AMA-INS-10020/2021	hCoV-19/Argentina/INEI105849/2021|EPI_ISL_4082503|2021-06-05	hCoV-19/Peru/AMA-UNTRM-0088/2021|EPI_ISL_5645562|2021-09-08	hCoV-19/Chile/AP-141105/2022|EPI_ISL_16744478|2022-12-26	hCoV-19/Denmark/DCGC-658446/2022|EPI_ISL_18159651|2022-12-26
hCoV-19/Peru/AMA-INS-10021/2021	hCoV-19/Argentina/INEI106069/2021|EPI_ISL_4082513|2021-06-01	hCoV-19/Peru/AMA-UNTRM-0091/2021|EPI_ISL_5645564|2021-09-07	hCoV-19/Chile/AP-141110/2022|EPI_ISL_16744483|2022-12-26	hCoV-19/England/PHEC-YY8A5E7/2022|EPI_ISL_16546940|2022-12-21
hCoV-19/Peru/AMA-INS-10022/2021	hCoV-19/Argentina/INEI106071/2021|EPI_ISL_4082515|2021-06-02	hCoV-19/Peru/AMA-UNTRM-0094/2021|EPI_ISL_5645567|2021-09-03	hCoV-19/Chile/AP-141111/2022|EPI_ISL_16744484|2022-12-27	hCoV-19/England/PHEP-YYGN1EW/2022|EPI_ISL_16281613|2022-12-12
hCoV-19/Peru/AMA-INS-10023/2021	hCoV-19/Argentina/INEI106072/2021|EPI_ISL_4082516|2021-06-03	hCoV-19/Peru/AMA-UNTRM-0095/2021|EPI_ISL_5645568|2021-09-03	hCoV-19/Chile/AP-141112/2022|EPI_ISL_16744485|2022-12-26	hCoV-19/England/QEUH-325FCDF3/2022|EPI_ISL_15960597|2022-11-19
hCoV-19/Peru/AMA-INS-10024/2021	hCoV-19/Argentina/INEI106076/2021|EPI_ISL_4082519|2021-06-04	hCoV-19/Peru/AMA-UNTRM-0103/2021|EPI_ISL_7115508|2021-10-19	hCoV-19/Chile/AP-141115/2022|EPI_ISL_16744487|2022-12-27	hCoV-19/England/QEUH-32688906/2023|EPI_ISL_16485139|2023-01-03
hCoV-19/Peru/AMA-INS-10025/2021	hCoV-19/Argentina/INEI106079/2021|EPI_ISL_4082523|2021-06-05	hCoV-19/Peru/AMA-UNTRM-0104/2021|EPI_ISL_7115533|2021-10-19	hCoV-19/Chile/AP-141118/2022|EPI_ISL_16744489|2022-12-26	hCoV-19/France/BFC-HCL722004268501/2022|EPI_ISL_15810425|2022-10-24
hCoV-19/Peru/AMA-INS-10026/2021	hCoV-19/Argentina/INEI106086/2021|EPI_ISL_4082528|2021-05-16	hCoV-19/Peru/AMA-UNTRM-0105/2021|EPI_ISL_7115168|2021-10-21	hCoV-19/Chile/AP-14492/2023|EPI_ISL_17089141|2023-02-22	hCoV-19/France/IDF-LBZCentre-ZA2212050105/2022|EPI_ISL_16369311|2022-12-05
hCoV-19/Peru/AMA-INS-1048/2021	hCoV-19/Argentina/INEI106088/2021|EPI_ISL_4082529|2021-05-25	hCoV-19/Peru/AMA-UNTRM-0112/2021|EPI_ISL_7114887|2021-10-23	hCoV-19/Chile/AP-14493/2023|EPI_ISL_17089142|2023-02-22	hCoV-19/France/NOR-CHURouen-25115229/2022|EPI_ISL_16342646|2022-12-19
hCoV-19/Peru/AMA-INS-1049/2021	hCoV-19/Argentina/INEI106092/2021|EPI_ISL_4082533|2021-06-06	hCoV-19/Peru/AMA-UNTRM-0113/2021|EPI_ISL_7114912|2021-10-26	hCoV-19/Chile/AP-18332/2023|EPI_ISL_17201532|2023-02-24	hCoV-19/Germany/BW-RKI-I-1069248/2022|EPI_ISL_16220811|2022-12-08
hCoV-19/Peru/AMA-INS-10759/2021	hCoV-19/Argentina/INEI106133/2021|EPI_ISL_4082561|2021-06-04	hCoV-19/Peru/AMA-UNTRM-0119/2021|EPI_ISL_7114953|2021-10-28	hCoV-19/Chile/AP-3079/2023|EPI_ISL_16654127|2023-01-06	hCoV-19/Germany/BY-LGL-874407b7/2023|EPI_ISL_16914172|2023-01-24
hCoV-19/Peru/AMA-INS-10760/2021	hCoV-19/Argentina/INEI106145/2021|EPI_ISL_4082570|2021-06-02	hCoV-19/Peru/AMA-UNTRM-0120/2021|EPI_ISL_7114975|2021-10-28	hCoV-19/Chile/AR-13735/2023|EPI_ISL_17084487|2023-02-19	hCoV-19/Germany/BY-RKI-I-1041001/2022|EPI_ISL_15991644|2022-11-21
hCoV-19/Peru/AMA-INS-10761/2021	hCoV-19/Argentina/INEI106164/2021|EPI_ISL_4082578|2021-06-05	hCoV-19/Peru/AMA-UNTRM-0121/2021|EPI_ISL_7115052|2021-10-29	hCoV-19/Chile/AR-137642/2022|EPI_ISL_16370686|2022-12-18	hCoV-19/Germany/BY-RKI-I-1067442/2022|EPI_ISL_16219101|2022-12-07
hCoV-19/Peru/AMA-INS-10762/2021	hCoV-19/Argentina/INEI106180/2021|EPI_ISL_4082587|2021-06-03	hCoV-19/Peru/AMA-UNTRM-0122/2021|EPI_ISL_7115078|2021-11-02	hCoV-19/Chile/AR-139980/2022|EPI_ISL_16509803|2022-12-24	hCoV-19/Germany/HE-RKI-I-1112985/2023|EPI_ISL_17070695|2023-02-13
hCoV-19/Peru/AMA-INS-10763/2021	hCoV-19/Argentina/INEI106181/2021|EPI_ISL_4082589|2021-06-02	hCoV-19/Peru/AMA-UNTRM-0123/2021|EPI_ISL_7114936|2021-10-29	hCoV-19/Chile/AR-51/2023|EPI_ISL_16510297|2023-01-01	hCoV-19/Germany/NI-RKI-I-1036087/2022|EPI_ISL_15987456|2022-11-18
hCoV-19/Peru/AMA-INS-10764/2021	hCoV-19/Argentina/INEI106182/2021|EPI_ISL_4082590|2021-06-02	hCoV-19/Peru/AMA-UNTRM-0131/2021|EPI_ISL_7115596|2021-11-03	hCoV-19/Chile/AR-6281/2023|EPI_ISL_16761482|2023-01-22	hCoV-19/Germany/NW-RKI-I-1030686/2022|EPI_ISL_15901822|2022-11-17
hCoV-19/Peru/AMA-INS-10765/2021	hCoV-19/Argentina/INEI106184/2021|EPI_ISL_4082591|2021-06-03	hCoV-19/Peru/AMA-UNTRM-0133/2021|EPI_ISL_7115002|2021-11-04	hCoV-19/Chile/AT-140606/2022|EPI_ISL_16510501|2022-12-26	hCoV-19/Germany/NW-RKI-I-1102379/2023|EPI_ISL_16884928|2023-01-20
hCoV-19/Peru/AMA-INS-10766/2021	hCoV-19/Argentina/INEI106190/2021|EPI_ISL_4082596|2021-06-05	hCoV-19/Peru/AMA-UNTRM-0134/2021|EPI_ISL_7115100|2021-11-06	hCoV-19/Chile/AT-29288/2023|EPI_ISL_17500188|2023-04-01	hCoV-19/Germany/NW-RKI-I-1104144/2023|EPI_ISL_16886397|2023-02-05
hCoV-19/Peru/AMA-INS-10767/2021	hCoV-19/Argentina/INEI106193/2021|EPI_ISL_4082599|2021-06-04	hCoV-19/Peru/AMA-UNTRM-0142/2021|EPI_ISL_7115196|2021-11-06	hCoV-19/Chile/AT-29295/2023|EPI_ISL_17500195|2023-03-29	hCoV-19/Germany/SN-RKI-I-1108068/2023|EPI_ISL_17004109|2023-02-02
hCoV-19/Peru/AMA-INS-10768/2021	hCoV-19/Argentina/INEI106194/2021|EPI_ISL_4082600|2021-06-04	hCoV-19/Peru/AMA-UNTRM-0155/2021|EPI_ISL_7115119|2021-11-10	hCoV-19/Chile/AT-3041/2023|EPI_ISL_16650131|2023-01-11	hCoV-19/Italy/LOM_37162672UDD/2023|EPI_ISL_17187023|2023-03-08
hCoV-19/Peru/AMA-INS-10769/2021	hCoV-19/Argentina/INEI106221/2021|EPI_ISL_4082610|2021-06-03	hCoV-19/Peru/AMA-UNTRM-0156/2021|EPI_ISL_7115141|2021-11-12	hCoV-19/Chile/AT-4983/2023|EPI_ISL_16740994|2023-01-18	hCoV-19/Italy/LOM_ASSTMonza_6000197392_20230109071500/2023|EPI_ISL_16547601|2023-01-09
hCoV-19/Peru/AMA-INS-10770/2021	hCoV-19/Argentina/INEI106223/2021|EPI_ISL_4082612|2021-06-11	hCoV-19/Peru/AMA-UNTRM-0161/2021|EPI_ISL_7115030|2021-11-15	hCoV-19/Chile/AT-6146/2023|EPI_ISL_16760971|2023-01-21	hCoV-19/Jamaica/173026/2022|EPI_ISL_16913113|2022-11-27
hCoV-19/Peru/AMA-INS-10771/2021	hCoV-19/Argentina/INEI106224/2021|EPI_ISL_4082613|2021-06-10	hCoV-19/Peru/ANC-INS-10009/2021|EPI_ISL_6946019|2021-11-07	hCoV-19/Chile/AT-9787/2023|EPI_ISL_16943685|2023-02-04	hCoV-19/Japan/PG-396012/2022|EPI_ISL_15907987|2022-11-11
hCoV-19/Peru/AMA-INS-10772/2021	hCoV-19/Argentina/INEI106230/2021|EPI_ISL_6694366|2021-05-25	hCoV-19/Peru/ANC-INS-10035/2021|EPI_ISL_7494940|2021-11-12	hCoV-19/Chile/AT-ISPC-11244/2023|EPI_ISL_16986338|2023-02-12	hCoV-19/Japan/PG-411888/2022|EPI_ISL_16229490|2022-12-07
hCoV-19/Peru/AMA-INS-10773/2021	hCoV-19/Argentina/INEI106242/2021|EPI_ISL_4082625|2021-05-23	hCoV-19/Peru/ANC-INS-10746/2021|EPI_ISL_7846411|2021-11-24	hCoV-19/Chile/AT-UDA-LBMG-7039510273/2023|EPI_ISL_16617883|2023-01-20	hCoV-19/Japan/PG-423853/2022|EPI_ISL_16494255|2022-12-20
hCoV-19/Peru/AMA-INS-10774/2021	hCoV-19/Argentina/INEI106250/2021|EPI_ISL_4082628|2021-05-27	hCoV-19/Peru/ANC-INS-3977/2021|EPI_ISL_4080449|2021-06-16	hCoV-19/Chile/AT-UDA-LBMG-7039539195/2023|EPI_ISL_16617881|2023-01-20	hCoV-19/Japan/PG-447153/2023|EPI_ISL_16949061|2023-02-02
hCoV-19/Peru/AMA-INS-10775/2021	hCoV-19/Argentina/INEI106258/2021|EPI_ISL_4082633|2021-06-01	hCoV-19/Peru/ANC-INS-4607/2021|EPI_ISL_4279972|2021-07-14	hCoV-19/Chile/AT-UDA-LBMG-7039551546/2023|EPI_ISL_16617882|2023-01-20	hCoV-19/Japan/PG-465840/2023|EPI_ISL_17416469|2023-03-13
hCoV-19/Peru/AMA-INS-10776/2021	hCoV-19/Argentina/INEI106271/2021|EPI_ISL_4082645|2021-06-05	hCoV-19/Peru/ANC-INS-6051/2021|EPI_ISL_5115819|2021-09-02	hCoV-19/Chile/AT-UDA-LBMG-7039553652/2023|EPI_ISL_16617890|2023-01-20	hCoV-19/Japan/TKYkbm66885/2022|EPI_ISL_16470079|2022-11-29
hCoV-19/Peru/AMA-INS-1106/2021	hCoV-19/Argentina/INEI106276/2021|EPI_ISL_4082649|2021-05-27	hCoV-19/Peru/ANC-INS-6161/2021|EPI_ISL_5115928|2021-09-02	hCoV-19/Chile/BI-131739/2022|EPI_ISL_16157813|2022-11-27	hCoV-19/Luxembourg/LNS4357496/2022|EPI_ISL_16499346|2022-12-20
hCoV-19/Peru/AMA-INS-11455/2021	hCoV-19/Argentina/INEI106288/2021|EPI_ISL_4082657|2021-05-28	hCoV-19/Peru/ANC-INS-6162/2021|EPI_ISL_5115929|2021-09-02	hCoV-19/Chile/BI-134084/2022|EPI_ISL_16161488|2022-12-05	hCoV-19/Mexico/CMX-INMEGEN-97-315/2023|EPI_ISL_16746296|2023-01-11
hCoV-19/Peru/AMA-INS-11456/2021	hCoV-19/Argentina/INEI106289/2021|EPI_ISL_4082658|2021-06-09	hCoV-19/Peru/ANC-INS-6169/2021|EPI_ISL_5115935|2021-09-03	hCoV-19/Chile/BI-140926/2022|EPI_ISL_16510327|2022-12-27	hCoV-19/Mexico/JA-SEARCH-132253/2022|EPI_ISL_17278090|2022-12-16
hCoV-19/Peru/AMA-INS-11459/2021	hCoV-19/Argentina/INEI106291/2021|EPI_ISL_4082660|2021-05-20	hCoV-19/Peru/ANC-INS-7119/2021|EPI_ISL_5504408|2021-09-23	hCoV-19/Chile/BI-4096/2023|EPI_ISL_16741067|2023-01-16	hCoV-19/Mexico/SON_CIAD-IMSS_202201036204/2022|EPI_ISL_15932630|2022-10-25
hCoV-19/Peru/AMA-INS-11461/2021	hCoV-19/Argentina/INEI106297/2021|EPI_ISL_4082663|2021-06-09	hCoV-19/Peru/ANC-INS-7665/2021|EPI_ISL_5596015|2021-09-22	hCoV-19/Chile/CO-127252/2022|EPI_ISL_15929728|2022-11-09	hCoV-19/Netherlands/FR-RIVM-118277/2022|EPI_ISL_15913645|2022-11-08
hCoV-19/Peru/AMA-INS-11462/2021	hCoV-19/Argentina/INEI106310/2021|EPI_ISL_4082671|2021-05-31	hCoV-19/Peru/ANC-INS-7671/2021|EPI_ISL_5596236|2021-09-24	hCoV-19/Chile/CO-134030/2022|EPI_ISL_16161489|2022-12-05	hCoV-19/Netherlands/GE-RIVM-119013/2022|EPI_ISL_16007080|2022-11-15
hCoV-19/Peru/AMA-INS-11463/2021	hCoV-19/Argentina/INEI106329/2021|EPI_ISL_4082690|2021-06-13	hCoV-19/Peru/ANC-INS-7672/2021|EPI_ISL_5596253|2021-09-24	hCoV-19/Chile/CO-136797/2022|EPI_ISL_16371840|2022-12-14	hCoV-19/Netherlands/NH-AUMC-034301/2022|EPI_ISL_16002601|2022-11-26
hCoV-19/Peru/AMA-INS-11466/2021	hCoV-19/Argentina/INEI106341/2021|EPI_ISL_4082695|2021-06-01	hCoV-19/Peru/ANC-INS-8012/2021|EPI_ISL_5765876|2021-10-03	hCoV-19/Chile/CO-139199/2022|EPI_ISL_16371769|2022-12-20	hCoV-19/Norway/37535/2022|EPI_ISL_17512946|2022-12-27
hCoV-19/Peru/AMA-INS-11471/2021	hCoV-19/Argentina/INEI106342/2021|EPI_ISL_4082696|2021-06-05	hCoV-19/Peru/APU-INS-10802/2021|EPI_ISL_8143838|2021-11-27	hCoV-19/Chile/CO-140827/2022|EPI_ISL_16510436|2022-12-28	hCoV-19/Panama/M268005-GMI/2022|EPI_ISL_16315435|2022-12-13
hCoV-19/Peru/AMA-INS-11473/2021	hCoV-19/Argentina/INEI106343/2021|EPI_ISL_4082697|2021-06-02	hCoV-19/Peru/APU-INS-4033/2021|EPI_ISL_4080510|2021-06-21	hCoV-19/Chile/CO-2453/2023|EPI_ISL_16650140|2023-01-10	hCoV-19/Peru/00027aabxk/2022|EPI_ISL_15928294|2022-07-23
hCoV-19/Peru/AMA-INS-11474/2021	hCoV-19/Argentina/INEI106344/2021|EPI_ISL_4082698|2021-05-27	hCoV-19/Peru/APU-INS-4658/2021|EPI_ISL_4279977|2021-07-02	hCoV-19/Chile/CO-2980/2023|EPI_ISL_16650138|2023-01-11	hCoV-19/Peru/00051AAGFV/2022|EPI_ISL_15928459|2022-07-18
hCoV-19/Peru/AMA-INS-11475/2021	hCoV-19/Argentina/INEI106346/2021|EPI_ISL_4082700|2021-05-20	hCoV-19/Peru/APU-INS-4665/2021|EPI_ISL_4279983|2021-07-05	hCoV-19/Chile/LI-131757/2022|EPI_ISL_16157831|2022-11-27	hCoV-19/Peru/14090AAVDV/2022|EPI_ISL_15928489|2022-07-18
hCoV-19/Peru/AMA-INS-11476/2021	hCoV-19/Argentina/INEI106348/2021|EPI_ISL_4082702|2021-05-26	hCoV-19/Peru/APU-INS-5229/2021|EPI_ISL_4417337|2021-08-13	hCoV-19/Chile/LI-135000/2022|EPI_ISL_16366136|2022-12-07	hCoV-19/Peru/14090aavsn/2022|EPI_ISL_15928333|2022-07-26
hCoV-19/Peru/AMA-INS-11477/2021	hCoV-19/Argentina/INEI106349/2021|EPI_ISL_4082703|2021-06-03	hCoV-19/Peru/APU-INS-5232/2021|EPI_ISL_4417340|2021-08-17	hCoV-19/Chile/LI-140345/2022|EPI_ISL_16510438|2022-12-26	hCoV-19/Peru/14090aavsv/2022|EPI_ISL_15928334|2022-07-27
hCoV-19/Peru/AMA-INS-11478/2021	hCoV-19/Argentina/INEI106350/2021|EPI_ISL_4082704|2021-06-02	hCoV-19/Peru/APU-INS-5233/2021|EPI_ISL_4417341|2021-08-18	hCoV-19/Chile/LI-16677/2023|EPI_ISL_17270642|2023-02-27	hCoV-19/Peru/AMA-INS-38045/2022|EPI_ISL_16606868|2022-11-30
hCoV-19/Peru/AMA-INS-11479/2021	hCoV-19/Argentina/INEI106352/2021|EPI_ISL_4082706|2021-05-31	hCoV-19/Peru/APU-INS-5234/2021|EPI_ISL_4417342|2021-08-18	hCoV-19/Chile/LI-2289/2023|EPI_ISL_16650159|2023-01-09	hCoV-19/Peru/AMA-INS-38046/2022|EPI_ISL_16606869|2022-11-30
hCoV-19/Peru/AMA-INS-11480/2021	hCoV-19/Argentina/INEI106353/2021|EPI_ISL_4082707|2021-05-24	hCoV-19/Peru/APU-INS-5746/2021|EPI_ISL_4635310|2021-08-18	hCoV-19/Chile/LI-2293/2023|EPI_ISL_16650168|2023-01-09	hCoV-19/Peru/AMA-INS-38106/2022|EPI_ISL_16725199|2022-12-11
hCoV-19/Peru/AMA-INS-11481/2021	hCoV-19/Argentina/INEI106354/2021|EPI_ISL_4082708|2021-06-05	hCoV-19/Peru/APU-INS-6774/2021|EPI_ISL_5199204|2021-09-08	hCoV-19/Chile/LI-4312/2023|EPI_ISL_16741077|2023-01-16	hCoV-19/Peru/AMA-INS-38109/2022|EPI_ISL_16724874|2022-12-07
hCoV-19/Peru/AMA-INS-11482/2021	hCoV-19/Argentina/INEI106357/2021|EPI_ISL_4082709|2021-06-08	hCoV-19/Peru/APU-INS-6775/2021|EPI_ISL_5199205|2021-09-06	hCoV-19/Chile/LI-4323/2023|EPI_ISL_16741084|2023-01-14	hCoV-19/Peru/AMA-INS-38120/2022|EPI_ISL_16724974|2022-12-01
hCoV-19/Peru/AMA-INS-11483/2021	hCoV-19/Argentina/INEI106364/2021|EPI_ISL_4082716|2021-06-08	hCoV-19/Peru/APU-INS-6776/2021|EPI_ISL_5199206|2021-09-04	hCoV-19/Chile/LI-545/2023|EPI_ISL_16660674|2023-01-02	hCoV-19/Peru/AMA-INS-38126/2022|EPI_ISL_16724920|2022-12-19
hCoV-19/Peru/AMA-INS-11484/2021	hCoV-19/Argentina/INEI106368/2021|EPI_ISL_4082719|2021-06-11	hCoV-19/Peru/APU-INS-6777/2021|EPI_ISL_5199207|2021-09-01	hCoV-19/Chile/LI-8349/2023|EPI_ISL_16935343|2023-01-29	hCoV-19/Peru/AMA-INS-38140/2022|EPI_ISL_16725042|2022-12-12
hCoV-19/Peru/AMA-INS-11485/2021	hCoV-19/Argentina/INEI106370/2021|EPI_ISL_4082720|2021-06-14	hCoV-19/Peru/APU-INS-6830/2021|EPI_ISL_5199208|2021-09-02	hCoV-19/Chile/LI-8352/2023|EPI_ISL_16935344|2023-01-29	hCoV-19/Peru/AMA-INS-38975/2022|EPI_ISL_16870462|2022-12-16
hCoV-19/Peru/AMA-INS-11505/2021	hCoV-19/Argentina/INEI106379/2021|EPI_ISL_4082726|2021-06-15	hCoV-19/Peru/APU-INS-6884/2021|EPI_ISL_5199209|2021-09-03	hCoV-19/Chile/LI-9057/2023|EPI_ISL_16935336|2023-02-05	hCoV-19/Peru/AMA-INS-39557/2022|EPI_ISL_16870012|2022-11-23
hCoV-19/Peru/AMA-INS-11513/2021	hCoV-19/Argentina/INEI106386/2021|EPI_ISL_4082733|2021-06-14	hCoV-19/Peru/APU-INS-6885/2021|EPI_ISL_5199210|2021-09-08	hCoV-19/Chile/LI-EP0000163/2023|EPI_ISL_17857236|2023-01-31	hCoV-19/Peru/AMA-INS-39558/2022|EPI_ISL_16870013|2022-11-24
hCoV-19/Peru/AMA-INS-11531/2021	hCoV-19/Argentina/INEI106392/2021|EPI_ISL_4082738|2021-06-07	hCoV-19/Peru/APU-INS-6889/2021|EPI_ISL_5199211|2021-09-08	hCoV-19/Chile/LI-EP0000172/2023|EPI_ISL_17861650|2023-02-02	hCoV-19/Peru/AMA-INS-39561/2022|EPI_ISL_16870015|2022-11-26
hCoV-19/Peru/AMA-INS-11543/2021	hCoV-19/Argentina/INEI106417/2021|EPI_ISL_4082753|2021-06-09	hCoV-19/Peru/APU-INS-6890/2021|EPI_ISL_5199212|2021-09-07	hCoV-19/Chile/LI-EP0000195/2023|EPI_ISL_17857244|2023-02-10	hCoV-19/Peru/AMA-INS-39562/2022|EPI_ISL_16870016|2022-11-28
hCoV-19/Peru/AMA-INS-11597/2021	hCoV-19/Argentina/INEI106419/2021|EPI_ISL_4082755|2021-06-09	hCoV-19/Peru/APU-INS-6891/2021|EPI_ISL_5199213|2021-09-07	hCoV-19/Chile/LI-EP0000289/2023|EPI_ISL_17861693|2023-03-03	hCoV-19/Peru/AMA-INS-39563/2022|EPI_ISL_16870017|2022-11-24
hCoV-19/Peru/AMA-INS-11689/2021	hCoV-19/Argentina/INEI106424/2021|EPI_ISL_4082760|2021-06-08	hCoV-19/Peru/APU-INS-8180/2021|EPI_ISL_5935426|2021-10-07	hCoV-19/Chile/LI-EP557/2023|EPI_ISL_17879489|2023-03-21	hCoV-19/Peru/ANC-INS-31157/2022|EPI_ISL_15723653|2022-10-10
hCoV-19/Peru/AMA-INS-11707/2021	hCoV-19/Argentina/INEI106426/2021|EPI_ISL_4082762|2021-06-08	hCoV-19/Peru/APU-INS-8183/2021|EPI_ISL_5935427|2021-10-04	hCoV-19/Chile/LI-ISPC-10098/2023|EPI_ISL_16989140|2023-02-06	hCoV-19/Peru/ANC-INS-31158/2022|EPI_ISL_15723654|2022-10-10
hCoV-19/Peru/AMA-INS-11708/2021	hCoV-19/Argentina/INEI106434/2021|EPI_ISL_4082768|2021-06-07	hCoV-19/Peru/APU-INS-8344/2021|EPI_ISL_5935431|2021-10-05	hCoV-19/Chile/LL-3067/2023|EPI_ISL_16654138|2023-01-09	hCoV-19/Peru/ANC-INS-31855/2022|EPI_ISL_15805958|2022-10-18
hCoV-19/Peru/AMA-INS-11743/2021	hCoV-19/Argentina/INEI106436/2021|EPI_ISL_4082770|2021-06-14	hCoV-19/Peru/APU-INS-8740/2021|EPI_ISL_6208632|2021-10-12	hCoV-19/Chile/LR-21563/2023|EPI_ISL_17270391|2023-03-07	hCoV-19/Peru/ANC-INS-32988/2022|EPI_ISL_15934256|2022-10-24
hCoV-19/Peru/AMA-INS-1183/2021	hCoV-19/Argentina/INEI106437/2021|EPI_ISL_4082771|2021-06-08	hCoV-19/Peru/APU-INS-9207/2021|EPI_ISL_6574240|2021-10-16	hCoV-19/Chile/LR-6529/2023|EPI_ISL_16761483|2023-01-23	hCoV-19/Peru/ANC-INS-32989/2022|EPI_ISL_15934257|2022-10-24
hCoV-19/Peru/AMA-INS-1190/2021	hCoV-19/Argentina/INEI106440/2021|EPI_ISL_4082774|2021-06-07	hCoV-19/Peru/APU-INS-9981/2021|EPI_ISL_6946063|2021-11-01	hCoV-19/Chile/MA-134799/2022|EPI_ISL_16366119|2022-12-01	hCoV-19/Peru/ANC-INS-32994/2022|EPI_ISL_15934259|2022-10-18
hCoV-19/Peru/AMA-INS-1207/2021	hCoV-19/Argentina/INEI106445/2021|EPI_ISL_4082776|2021-06-14	hCoV-19/Peru/APU-INS-9994/2021|EPI_ISL_6946066|2021-10-25	hCoV-19/Chile/MA-9444/2023|EPI_ISL_16942037|2023-02-01	hCoV-19/Peru/ANC-INS-32996/2022|EPI_ISL_15934261|2022-10-25
hCoV-19/Peru/AMA-INS-1212/2021	hCoV-19/Argentina/INEI106448/2021|EPI_ISL_4082779|2021-06-14	hCoV-19/Peru/ARE-CABANA-PE-UPCH-1583/2021|EPI_ISL_7961368|2021-08-04	hCoV-19/Chile/ML-255/2023|EPI_ISL_16657724|2023-01-02	hCoV-19/Peru/ANC-INS-33348/2022|EPI_ISL_15943114|2022-11-03
hCoV-19/Peru/AMA-INS-1213/2021	hCoV-19/Argentina/INEI106451/2021|EPI_ISL_4082782|2021-06-16	hCoV-19/Peru/ARE-INS-2244/2021|EPI_ISL_3401432|2021-05-20	hCoV-19/Chile/ML-2984/2023|EPI_ISL_16650156|2023-01-10	hCoV-19/Peru/ANC-INS-33349/2022|EPI_ISL_15943115|2022-11-04
hCoV-19/Peru/AMA-INS-1214/2021	hCoV-19/Argentina/INEI106452/2021|EPI_ISL_4082783|2021-04-12	hCoV-19/Peru/ARE-INS-3020/2021|EPI_ISL_3672428|2021-06-01	hCoV-19/Chile/ML-4101/2023|EPI_ISL_16741070|2023-01-15	hCoV-19/Peru/ANC-INS-33350/2022|EPI_ISL_15943116|2022-11-04
hCoV-19/Peru/AMA-INS-12542/2021	hCoV-19/Argentina/INEI106454/2021|EPI_ISL_4082785|2021-05-26	hCoV-19/Peru/ARE-INS-3026/2021|EPI_ISL_3672434|2021-06-10	hCoV-19/Chile/NB-133789/2022|EPI_ISL_16161313|2022-12-03	hCoV-19/Peru/ANC-INS-33351/2022|EPI_ISL_15943117|2022-11-07
hCoV-19/Peru/AMA-INS-12543/2021	hCoV-19/Argentina/INEI106459/2021|EPI_ISL_4082787|2021-04-14	hCoV-19/Peru/ARE-INS-3033/2021|EPI_ISL_3672412|2021-06-09	hCoV-19/Chile/RM-1119/2023|EPI_ISL_16659006|2023-01-05	hCoV-19/Peru/ANC-INS-33352/2022|EPI_ISL_15943118|2022-11-07
hCoV-19/Peru/AMA-INS-12544/2021	hCoV-19/Argentina/INEI106476/2021|EPI_ISL_4082794|2021-06-13	hCoV-19/Peru/ARE-INS-3233/2021|EPI_ISL_3826388|2021-06-03	hCoV-19/Chile/RM-1139/2023|EPI_ISL_16660722|2023-01-01	hCoV-19/Peru/ANC-INS-33353/2022|EPI_ISL_15943119|2022-10-27
hCoV-19/Peru/AMA-INS-12545/2021	hCoV-19/Argentina/INEI106478/2021|EPI_ISL_4082796|2021-06-13	hCoV-19/Peru/ARE-INS-3234/2021|EPI_ISL_3826389|2021-06-07	hCoV-19/Chile/RM-1181/2023|EPI_ISL_16659017|2023-01-05	hCoV-19/Peru/ANC-INS-33354/2022|EPI_ISL_15943120|2022-10-31
hCoV-19/Peru/AMA-INS-12546/2021	hCoV-19/Argentina/INEI106487/2021|EPI_ISL_4082801|2021-06-10	hCoV-19/Peru/ARE-INS-3904/2021|EPI_ISL_4052704|2021-05-24	hCoV-19/Chile/RM-1195/2023|EPI_ISL_16659023|2023-01-06	hCoV-19/Peru/ANC-INS-33364/2022|EPI_ISL_15943130|2022-10-26
hCoV-19/Peru/AMA-INS-12547/2021	hCoV-19/Argentina/INEI106543/2021|EPI_ISL_4082821|2021-06-16	hCoV-19/Peru/ARE-INS-3968/2021|EPI_ISL_4052745|2021-06-14	hCoV-19/Chile/RM-1203/2023|EPI_ISL_16659027|2023-01-07	hCoV-19/Peru/ANC-INS-34161/2022|EPI_ISL_16039347|2022-11-14
hCoV-19/Peru/AMA-INS-12548/2021	hCoV-19/Argentina/INEI106546/2021|EPI_ISL_4082824|2021-04-26	hCoV-19/Peru/ARE-INS-4995/2021|EPI_ISL_4416865|2021-07-24	hCoV-19/Chile/RM-1205/2023|EPI_ISL_16744883|2023-01-07	hCoV-19/Peru/ANC-INS-34170/2022|EPI_ISL_16039356|2022-11-16
hCoV-19/Peru/AMA-INS-12549/2021	hCoV-19/Argentina/INEI106548/2021|EPI_ISL_4082826|2021-04-21	hCoV-19/Peru/ARE-INS-4996/2021|EPI_ISL_4416866|2021-07-02	hCoV-19/Chile/RM-1273/2023|EPI_ISL_16659036|2023-01-08	hCoV-19/Peru/ANC-INS-34171/2022|EPI_ISL_16039357|2022-11-14
hCoV-19/Peru/AMA-INS-12550/2021	hCoV-19/Argentina/INEI106551/2021|EPI_ISL_4082829|2021-06-08	hCoV-19/Peru/ARE-INS-4997/2021|EPI_ISL_4416867|2021-07-11	hCoV-19/Chile/RM-127597/2022|EPI_ISL_15929762|2022-11-10	hCoV-19/Peru/ANC-INS-34177/2022|EPI_ISL_16039363|2022-11-14
hCoV-19/Peru/AMA-INS-12551/2021	hCoV-19/Argentina/INEI106553/2021|EPI_ISL_4082831|2021-06-09	hCoV-19/Peru/ARE-INS-5000/2021|EPI_ISL_4416870|2021-08-03	hCoV-19/Chile/RM-129584/2022|EPI_ISL_16157923|2022-11-17	hCoV-19/Peru/ANC-INS-34179/2022|EPI_ISL_16039365|2022-11-16
hCoV-19/Peru/AMA-INS-12552/2021	hCoV-19/Argentina/INEI106577/2021|EPI_ISL_4082853|2021-06-08	hCoV-19/Peru/ARE-INS-5003/2021|EPI_ISL_4416873|2021-07-16	hCoV-19/Chile/RM-131733/2022|EPI_ISL_16157808|2022-11-26	hCoV-19/Peru/ANC-INS-34207/2022|EPI_ISL_16039366|2022-11-11
hCoV-19/Peru/AMA-INS-12553/2021	hCoV-19/Argentina/INEI106578/2021|EPI_ISL_4082854|2021-06-08	hCoV-19/Peru/ARE-INS-5325/2021|EPI_ISL_4417067|2021-08-04	hCoV-19/Chile/RM-132461/2022|EPI_ISL_16161596|2022-11-29	hCoV-19/Peru/ANC-INS-34212/2022|EPI_ISL_16039370|2022-11-09
hCoV-19/Peru/AMA-INS-12554/2021	hCoV-19/Argentina/INEI106579/2021|EPI_ISL_4082855|2021-06-08	hCoV-19/Peru/ARE-INS-5326/2021|EPI_ISL_4417068|2021-08-04	hCoV-19/Chile/RM-133278/2022|EPI_ISL_16641197|2022-11-30	hCoV-19/Peru/ANC-INS-34223/2022|EPI_ISL_16039374|2022-11-16
hCoV-19/Peru/AMA-INS-12555/2021	hCoV-19/Argentina/INEI106581/2021|EPI_ISL_4082857|2021-06-11	hCoV-19/Peru/ARE-INS-5327/2021|EPI_ISL_4417069|2021-08-04	hCoV-19/Chile/RM-133279/2022|EPI_ISL_16641198|2022-11-30	hCoV-19/Peru/ANC-INS-34723/2022|EPI_ISL_16189508|2022-11-17
hCoV-19/Peru/AMA-INS-12676/2021	hCoV-19/Argentina/INEI106585/2021|EPI_ISL_4082860|2021-06-15	hCoV-19/Peru/ARE-INS-7676/2021|EPI_ISL_5596023|2021-09-19	hCoV-19/Chile/RM-133389/2022|EPI_ISL_16159542|2022-12-01	hCoV-19/Peru/ANC-INS-34724/2022|EPI_ISL_16189509|2022-11-17
hCoV-19/Peru/AMA-INS-12677/2021	hCoV-19/Argentina/INEI106615/2021|EPI_ISL_6694373|2021-06-02	hCoV-19/Peru/ARE-INS-8024/2021|EPI_ISL_5765913|2021-09-30	hCoV-19/Chile/RM-133391/2022|EPI_ISL_16159544|2022-12-01	hCoV-19/Peru/ANC-INS-34725/2022|EPI_ISL_16189510|2022-11-18
hCoV-19/Peru/AMA-INS-12678/2021	hCoV-19/Argentina/INEI106616/2021|EPI_ISL_4082880|2021-06-14	hCoV-19/Peru/ARE-UNSA-2703/2021|EPI_ISL_4503157|2021-07-23	hCoV-19/Chile/RM-133706/2022|EPI_ISL_16161269|2022-12-01	hCoV-19/Peru/ANC-INS-34727/2022|EPI_ISL_16189512|2022-11-18
hCoV-19/Peru/AMA-INS-12679/2021	hCoV-19/Argentina/INEI106617/2021|EPI_ISL_4082881|2021-06-10	hCoV-19/Peru/ARE-UNSA-2842/2021|EPI_ISL_4503184|2021-08-04	hCoV-19/Chile/RM-133707/2022|EPI_ISL_16161268|2022-12-01	hCoV-19/Peru/ANC-INS-34728/2022|EPI_ISL_16189513|2022-11-19
hCoV-19/Peru/AMA-INS-12680/2021	hCoV-19/Argentina/INEI106623/2021|EPI_ISL_6694374|2021-04-23	hCoV-19/Peru/AYA-INS-5010/2021|EPI_ISL_4416880|2021-07-12	hCoV-19/Chile/RM-133708/2022|EPI_ISL_16161322|2022-12-01	hCoV-19/Peru/ANC-INS-34730/2022|EPI_ISL_16189515|2022-11-21
hCoV-19/Peru/AMA-INS-1277/2021	hCoV-19/Argentina/INEI106666/2021|EPI_ISL_4082904|2021-06-14	hCoV-19/Peru/AYA-INS-5238/2021|EPI_ISL_4417346|2021-08-18	hCoV-19/Chile/RM-133710/2022|EPI_ISL_16161323|2022-12-01	hCoV-19/Peru/ANC-INS-34731/2022|EPI_ISL_16189516|2022-11-21
hCoV-19/Peru/AMA-INS-1286/2021	hCoV-19/Argentina/INEI106674/2021|EPI_ISL_4082912|2021-06-14	hCoV-19/Peru/C01m01/2021|EPI_ISL_3050651|2021-05-28	hCoV-19/Chile/RM-133717/2022|EPI_ISL_16161267|2022-12-01	hCoV-19/Peru/ANC-INS-34732/2022|EPI_ISL_16189517|2022-11-22
hCoV-19/Peru/AMA-INS-1287/2021	hCoV-19/Argentina/INEI106675/2021|EPI_ISL_4082913|2021-06-16	hCoV-19/Peru/C01m38/2021|EPI_ISL_3050682|2021-06-02	hCoV-19/Chile/RM-133773/2022|EPI_ISL_16161266|2022-12-02	hCoV-19/Peru/ANC-INS-34733/2022|EPI_ISL_16189518|2022-11-22
hCoV-19/Peru/AMA-INS-1294/2021	hCoV-19/Argentina/INEI106684/2021|EPI_ISL_4082919|2021-06-20	hCoV-19/Peru/C01m47/2021|EPI_ISL_3050691|2021-06-06	hCoV-19/Chile/RM-134077/2022|EPI_ISL_16161554|2022-12-05	hCoV-19/Peru/ANC-INS-34734/2022|EPI_ISL_16189519|2022-11-19
hCoV-19/Peru/AMA-INS-1295/2021	hCoV-19/Argentina/INEI106686/2021|EPI_ISL_4082920|2021-06-02	hCoV-19/Peru/C02m04/2021|EPI_ISL_3050695|2021-06-07	hCoV-19/Chile/RM-134493/2022|EPI_ISL_16366142|2022-12-06	hCoV-19/Peru/ANC-INS-34736/2022|EPI_ISL_16189521|2022-11-22
hCoV-19/Peru/AMA-INS-12951/2021	hCoV-19/Argentina/INEI106687/2021|EPI_ISL_4082921|2021-06-07	hCoV-19/Peru/C02m06/2021|EPI_ISL_3050697|2021-06-07	hCoV-19/Chile/RM-134499/2022|EPI_ISL_16366141|2022-12-06	hCoV-19/Peru/ANC-INS-34767/2022|EPI_ISL_16189552|2022-11-16
hCoV-19/Peru/AMA-INS-12952/2021	hCoV-19/Argentina/INEI106710/2021|EPI_ISL_4082939|2021-06-18	hCoV-19/Peru/C02m18/2021|EPI_ISL_3086803|2021-06-09	hCoV-19/Chile/RM-134988/2022|EPI_ISL_16366143|2022-12-06	hCoV-19/Peru/ANC-INS-34768/2022|EPI_ISL_16189553|2022-11-17
hCoV-19/Peru/AMA-INS-12953/2021	hCoV-19/Argentina/INEI106717/2021|EPI_ISL_4082944|2021-06-25	hCoV-19/Peru/C02m34/2021|EPI_ISL_3050718|2021-06-11	hCoV-19/Chile/RM-135065/2022|EPI_ISL_16366150|2022-12-08	hCoV-19/Peru/ANC-INS-34771/2022|EPI_ISL_16189556|2022-11-18
hCoV-19/Peru/AMA-INS-12954/2021	hCoV-19/Argentina/INEI106726/2021|EPI_ISL_4082952|2021-06-15	hCoV-19/Peru/C03m01/2021|EPI_ISL_3372568|2021-06-15	hCoV-19/Chile/RM-135066/2022|EPI_ISL_16366163|2022-12-08	hCoV-19/Peru/ANC-INS-34772/2022|EPI_ISL_16189557|2022-11-21
hCoV-19/Peru/AMA-INS-12955/2021	hCoV-19/Argentina/INEI106728/2021|EPI_ISL_4082954|2021-06-15	hCoV-19/Peru/C03m14/2021|EPI_ISL_3372579|2021-07-01	hCoV-19/Chile/RM-136298/2022|EPI_ISL_16365879|2022-12-13	hCoV-19/Peru/ANC-INS-34773/2022|EPI_ISL_16189558|2022-11-22
hCoV-19/Peru/AMA-INS-12956/2021	hCoV-19/Argentina/INEI106730/2021|EPI_ISL_4082956|2021-06-15	hCoV-19/Peru/C03m33/2021|EPI_ISL_3372594|2021-07-13	hCoV-19/Chile/RM-136800/2022|EPI_ISL_16371878|2022-12-14	hCoV-19/Peru/ANC-INS-34774/2022|EPI_ISL_16189559|2022-11-16
hCoV-19/Peru/AMA-INS-12957/2021	hCoV-19/Argentina/INEI106733/2021|EPI_ISL_4082958|2021-06-17	hCoV-19/Peru/C03m48/2021|EPI_ISL_3372606|2021-07-17	hCoV-19/Chile/RM-136801/2022|EPI_ISL_16371879|2022-12-14	hCoV-19/Peru/ANC-INS-34775/2022|EPI_ISL_16189560|2022-11-19
hCoV-19/Peru/AMA-INS-12958/2021	hCoV-19/Argentina/INEI106734/2021|EPI_ISL_4082959|2021-06-17	hCoV-19/Peru/CAJ-INS-10663/2021|EPI_ISL_7846328|2021-11-15	hCoV-19/Chile/RM-137063/2022|EPI_ISL_16371887|2022-12-12	hCoV-19/Peru/ANC-INS-34778/2022|EPI_ISL_16189563|2022-11-17
hCoV-19/Peru/AMA-INS-12959/2021	hCoV-19/Argentina/INEI106736/2021|EPI_ISL_4082961|2021-06-19	hCoV-19/Peru/CAJ-INS-1468/2021|EPI_ISL_3375955|2021-04-03	hCoV-19/Chile/RM-137525/2022|EPI_ISL_16370446|2022-12-17	hCoV-19/Peru/ANC-INS-34784/2022|EPI_ISL_16189569|2022-11-23
hCoV-19/Peru/AMA-INS-12960/2021	hCoV-19/Argentina/INEI106741/2021|EPI_ISL_4082963|2021-06-21	hCoV-19/Peru/CAJ-INS-3522/2021|EPI_ISL_3991620|2021-07-18	hCoV-19/Chile/RM-138304/2022|EPI_ISL_16371956|2022-12-20	hCoV-19/Peru/ANC-INS-35592/2022|EPI_ISL_16337315|2022-11-25
hCoV-19/Peru/AMA-INS-13310/2022	hCoV-19/Argentina/INEI106962/2021|EPI_ISL_4082967|2021-06-24	hCoV-19/Peru/CAJ-INS-4601/2021|EPI_ISL_4172953|2021-07-12	hCoV-19/Chile/RM-139344/2022|EPI_ISL_16371977|2022-12-22	hCoV-19/Peru/ANC-INS-35916/2022|EPI_ISL_16491550|2022-11-26
hCoV-19/Peru/AMA-INS-13311/2022	hCoV-19/Argentina/INEI106967/2021|EPI_ISL_4082971|2021-06-24	hCoV-19/Peru/CAJ-INS-4603/2021|EPI_ISL_4172873|2021-07-18	hCoV-19/Chile/RM-139448/2022|EPI_ISL_16371789|2022-12-23	hCoV-19/Peru/ANC-INS-35948/2022|EPI_ISL_16327785|2022-11-26
hCoV-19/Peru/AMA-INS-13312/2022	hCoV-19/Argentina/INEI106969/2021|EPI_ISL_4082972|2021-06-26	hCoV-19/Peru/CAJ-INS-4802/2021|EPI_ISL_4280240|2021-08-16	hCoV-19/Chile/RM-139449/2022|EPI_ISL_16371790|2022-12-23	hCoV-19/Peru/ANC-INS-36308/2022|EPI_ISL_16450285|2022-12-01
hCoV-19/Peru/AMA-INS-1458/2021	hCoV-19/Argentina/INEI106980/2021|EPI_ISL_4082979|2021-06-28	hCoV-19/Peru/CAJ-INS-4837/2021|EPI_ISL_4280183|2021-08-04	hCoV-19/Chile/RM-14022/2023|EPI_ISL_17084456|2023-02-21	hCoV-19/Peru/ANC-INS-36309/2022|EPI_ISL_16450286|2022-12-01
hCoV-19/Peru/AMA-INS-1495/2021	hCoV-19/Argentina/INEI106983/2021|EPI_ISL_4082982|2021-06-20	hCoV-19/Peru/CAJ-INS-4839/2021|EPI_ISL_4280192|2021-08-06	hCoV-19/Chile/RM-140700/2022|EPI_ISL_16509793|2022-12-27	hCoV-19/Peru/ANC-INS-36310/2022|EPI_ISL_16450287|2022-12-02
hCoV-19/Peru/AMA-INS-1505/2021	hCoV-19/Argentina/INEI106985/2021|EPI_ISL_4082984|2021-06-24	hCoV-19/Peru/CAJ-INS-5158/2021|EPI_ISL_4417280|2021-08-11	hCoV-19/Chile/RM-140850/2022|EPI_ISL_16510439|2022-12-29	hCoV-19/Peru/ANC-INS-36311/2022|EPI_ISL_16450288|2022-12-03
hCoV-19/Peru/AMA-INS-1589/2021	hCoV-19/Argentina/INEI106988/2021|EPI_ISL_4082987|2021-06-26	hCoV-19/Peru/CAJ-INS-5695/2021|EPI_ISL_4635306|2021-08-20	hCoV-19/Chile/RM-140857/2022|EPI_ISL_16510499|2022-12-29	hCoV-19/Peru/ANC-INS-36312/2022|EPI_ISL_16450289|2022-12-03
hCoV-19/Peru/AMA-INS-1590/2021	hCoV-19/Argentina/INEI106989/2021|EPI_ISL_4082988|2021-06-26	hCoV-19/Peru/CAJ-INS-5696/2021|EPI_ISL_4635307|2021-08-20	hCoV-19/Chile/RM-1831/2023|EPI_ISL_16751241|2023-01-10	hCoV-19/Peru/ANC-INS-36313/2022|EPI_ISL_16450290|2022-12-02
hCoV-19/Peru/AMA-INS-1591/2021	hCoV-19/Argentina/INEI106990/2021|EPI_ISL_4082989|2021-06-09	hCoV-19/Peru/CAJ-INS-5733/2021|EPI_ISL_4635304|2021-08-21	hCoV-19/Chile/RM-2185/2023|EPI_ISL_16653622|2023-01-10	hCoV-19/Peru/ANC-INS-36314/2022|EPI_ISL_16450291|2022-12-05
hCoV-19/Peru/AMA-INS-1592/2021	hCoV-19/Argentina/INEI107044/2021|EPI_ISL_4082999|2021-06-25	hCoV-19/Peru/CAJ-INS-5757/2021|EPI_ISL_4635308|2021-08-20	hCoV-19/Chile/RM-2187/2023|EPI_ISL_16653624|2023-01-10	hCoV-19/Peru/ANC-INS-36328/2022|EPI_ISL_16450305|2022-12-03
hCoV-19/Peru/AMA-INS-1593/2021	hCoV-19/Argentina/INEI107046/2021|EPI_ISL_4083000|2021-06-18	hCoV-19/Peru/CAJ-INS-6018/2021|EPI_ISL_5115789|2021-09-02	hCoV-19/Chile/RM-22/2023|EPI_ISL_16510290|2023-01-01	hCoV-19/Peru/ANC-INS-36329/2022|EPI_ISL_16450306|2022-12-02
hCoV-19/Peru/AMA-INS-1596/2021	hCoV-19/Argentina/INEI107080/2021|EPI_ISL_4083029|2021-05-24	hCoV-19/Peru/CAJ-INS-6025/2021|EPI_ISL_5115795|2021-09-02	hCoV-19/Chile/RM-263/2023|EPI_ISL_16510320|2023-01-02	hCoV-19/Peru/ANC-INS-36330/2022|EPI_ISL_16450307|2022-12-05
hCoV-19/Peru/AMA-INS-1597/2021	hCoV-19/Argentina/INEI107088/2021|EPI_ISL_4083036|2021-07-02	hCoV-19/Peru/CAJ-INS-6079/2021|EPI_ISL_5115846|2021-09-01	hCoV-19/Chile/RM-2981/2023|EPI_ISL_16650185|2023-01-11	hCoV-19/Peru/ANC-INS-36434/2022|EPI_ISL_16448969|2022-11-24
hCoV-19/Peru/AMA-INS-1598/2021	hCoV-19/Argentina/INEI107115/2021|EPI_ISL_4083058|2021-06-23	hCoV-19/Peru/CAJ-INS-6097/2021|EPI_ISL_5115864|2021-09-02	hCoV-19/Chile/RM-3269/2023|EPI_ISL_16741437|2023-01-15	hCoV-19/Peru/ANC-INS-36438/2022|EPI_ISL_16448973|2022-11-24
hCoV-19/Peru/AMA-INS-15986/2022	hCoV-19/Argentina/INEI107118/2021|EPI_ISL_4083061|2021-06-24	hCoV-19/Peru/CAJ-INS-6791/2021|EPI_ISL_5199217|2021-09-15	hCoV-19/Chile/RM-4690/2023|EPI_ISL_16741094|2023-01-16	hCoV-19/Peru/ANC-INS-36440/2022|EPI_ISL_16448975|2022-11-26
hCoV-19/Peru/AMA-INS-15989/2022	hCoV-19/Argentina/INEI107119/2021|EPI_ISL_4083062|2021-06-22	hCoV-19/Peru/CAJ-INS-6800/2021|EPI_ISL_5199218|2021-09-08	hCoV-19/Chile/RM-4774/2023|EPI_ISL_16741037|2023-01-19	hCoV-19/Peru/ANC-INS-36448/2022|EPI_ISL_16448982|2022-11-29
hCoV-19/Peru/AMA-INS-15990/2022	hCoV-19/Argentina/INEI107123/2021|EPI_ISL_4083065|2021-06-21	hCoV-19/Peru/CAJ-INS-6801/2021|EPI_ISL_5199219|2021-09-06	hCoV-19/Chile/RM-5178/2023|EPI_ISL_16744029|2023-01-20	hCoV-19/Peru/ANC-INS-36449/2022|EPI_ISL_16448983|2022-11-29
hCoV-19/Peru/AMA-INS-15991/2022	hCoV-19/Argentina/INEI107129/2021|EPI_ISL_4083067|2021-06-25	hCoV-19/Peru/CAJ-INS-6810/2021|EPI_ISL_5199221|2021-09-04	hCoV-19/Chile/RM-6851/2023|EPI_ISL_16833918|2023-01-19	hCoV-19/Peru/ANC-INS-36453/2022|EPI_ISL_16448987|2022-11-29
hCoV-19/Peru/AMA-INS-16000/2022	hCoV-19/Argentina/INEI107152/2021|EPI_ISL_4083075|2021-07-01	hCoV-19/Peru/CAJ-INS-6816/2021|EPI_ISL_5199222|2021-09-08	hCoV-19/Chile/RM-719/2023|EPI_ISL_16744867|2023-01-04	hCoV-19/Peru/ANC-INS-36541/2022|EPI_ISL_16449001|2022-11-29
hCoV-19/Peru/AMA-INS-16252/2022	hCoV-19/Argentina/INEI107163/2021|EPI_ISL_4083083|2021-07-03	hCoV-19/Peru/CAJ-INS-6869/2021|EPI_ISL_5199223|2021-09-07	hCoV-19/Chile/RM-724/2023|EPI_ISL_16659003|2023-01-04	hCoV-19/Peru/ANC-INS-36889/2022|EPI_ISL_16504999|2022-12-05
hCoV-19/Peru/AMA-INS-16253/2022	hCoV-19/Argentina/INEI107179/2021|EPI_ISL_4083091|2021-06-07	hCoV-19/Peru/CAJ-INS-7084/2021|EPI_ISL_5504127|2021-09-14	hCoV-19/Chile/RM-8010/2023|EPI_ISL_16848077|2023-01-30	hCoV-19/Peru/ANC-INS-36890/2022|EPI_ISL_16505000|2022-12-05
hCoV-19/Peru/AMA-INS-16254/2022	hCoV-19/Argentina/INEI107180/2021|EPI_ISL_4083092|2021-06-06	hCoV-19/Peru/CAJ-INS-7129/2021|EPI_ISL_5504481|2021-09-17	hCoV-19/Chile/RM-8599/2023|EPI_ISL_16935348|2023-01-28	hCoV-19/Peru/ANC-INS-36891/2022|EPI_ISL_16505001|2022-12-05
hCoV-19/Peru/AMA-INS-16255/2022	hCoV-19/Argentina/INEI107186/2021|EPI_ISL_4083094|2021-06-10	hCoV-19/Peru/CAJ-INS-7205/2021|EPI_ISL_5505076|2021-09-16	hCoV-19/Chile/RM-8605/2023|EPI_ISL_16935320|2023-02-02	hCoV-19/Peru/ANC-INS-36892/2022|EPI_ISL_16505002|2022-12-06
hCoV-19/Peru/AMA-INS-16256/2022	hCoV-19/Argentina/INEI107196/2021|EPI_ISL_4083098|2021-06-10	hCoV-19/Peru/CAJ-INS-7206/2021|EPI_ISL_5505083|2021-09-16	hCoV-19/Chile/RM-8996/2023|EPI_ISL_16935329|2023-02-03	hCoV-19/Peru/ANC-INS-36893/2022|EPI_ISL_16505003|2022-12-06
hCoV-19/Peru/AMA-INS-16258/2022	hCoV-19/Argentina/INEI107201/2021|EPI_ISL_4083102|2021-06-28	hCoV-19/Peru/CAJ-INS-7209/2021|EPI_ISL_5505096|2021-09-13	hCoV-19/Chile/RM-EP0000160/2023|EPI_ISL_17857269|2023-01-27	hCoV-19/Peru/ANC-INS-36894/2022|EPI_ISL_16505004|2022-12-06
hCoV-19/Peru/AMA-INS-16263/2022	hCoV-19/Argentina/INEI107205/2021|EPI_ISL_4083106|2021-06-23	hCoV-19/Peru/CAJ-INS-7210/2021|EPI_ISL_5505105|2021-09-15	hCoV-19/Chile/RM-EP0000311/2023|EPI_ISL_17857298|2023-01-16	hCoV-19/Peru/ANC-INS-36897/2022|EPI_ISL_16505007|2022-12-05
hCoV-19/Peru/AMA-INS-16264/2022	hCoV-19/Argentina/INEI107211/2021|EPI_ISL_4083110|2021-06-28	hCoV-19/Peru/CAJ-INS-7211/2021|EPI_ISL_5505112|2021-09-15	hCoV-19/Chile/RM-EP000101/2022|EPI_ISL_17834250|2022-12-20	hCoV-19/Peru/ANC-INS-36898/2022|EPI_ISL_16505008|2022-12-05
hCoV-19/Peru/AMA-INS-16271/2022	hCoV-19/Argentina/INEI107212/2021|EPI_ISL_4083111|2021-06-24	hCoV-19/Peru/CAJ-INS-7504/2021|EPI_ISL_5596063|2021-09-22	hCoV-19/Chile/RM-EP000109/2022|EPI_ISL_17834257|2022-12-27	hCoV-19/Peru/ANC-INS-36899/2022|EPI_ISL_16505009|2022-12-05
hCoV-19/Peru/AMA-INS-16507/2022	hCoV-19/Argentina/INEI107213/2021|EPI_ISL_4083112|2021-06-24	hCoV-19/Peru/CAJ-INS-7531/2021|EPI_ISL_5596070|2021-09-27	hCoV-19/Chile/RM-EP000116/2023|EPI_ISL_17834264|2023-01-03	hCoV-19/Peru/ANC-INS-36929/2022|EPI_ISL_16505039|2022-12-02
hCoV-19/Peru/AMA-INS-16714/2022	hCoV-19/Argentina/INEI107239/2021|EPI_ISL_4083129|2021-07-03	hCoV-19/Peru/CAJ-INS-7538/2021|EPI_ISL_5596073|2021-09-22	hCoV-19/Chile/RM-EP000124/2023|EPI_ISL_17834272|2023-01-05	hCoV-19/Peru/ANC-INS-37201/2022|EPI_ISL_16504653|2022-12-05
hCoV-19/Peru/AMA-INS-16715/2022	hCoV-19/Argentina/INEI107246/2021|EPI_ISL_4083132|2021-07-05	hCoV-19/Peru/CAJ-INS-7539/2021|EPI_ISL_5596083|2021-09-21	hCoV-19/Chile/RM-EP000125/2023|EPI_ISL_17834273|2023-01-05	hCoV-19/Peru/ANC-INS-37207/2022|EPI_ISL_16504659|2022-12-05
hCoV-19/Peru/AMA-INS-16716/2022	hCoV-19/Argentina/INEI107251/2021|EPI_ISL_4083137|2021-07-01	hCoV-19/Peru/CAJ-INS-7580/2021|EPI_ISL_5596089|2021-09-18	hCoV-19/Chile/RM-EP000131/2023|EPI_ISL_17834278|2023-01-06	hCoV-19/Peru/ANC-INS-37208/2022|EPI_ISL_16504660|2022-12-05
hCoV-19/Peru/AMA-INS-16720/2022	hCoV-19/Argentina/INEI107281/2021|EPI_ISL_4083153|2021-06-15	hCoV-19/Peru/CAJ-INS-7581/2021|EPI_ISL_5596097|2021-09-18	hCoV-19/Chile/RM-ISPC-23018/2023|EPI_ISL_17271461|2023-03-15	hCoV-19/Peru/ANC-INS-37583/2022|EPI_ISL_16491364|2022-12-15
hCoV-19/Peru/AMA-INS-17822/2022	hCoV-19/Argentina/INEI107283/2021|EPI_ISL_4083154|2021-06-16	hCoV-19/Peru/CAJ-INS-7608/2021|EPI_ISL_5596104|2021-09-25	hCoV-19/Chile/RM-PUC_MVL_3340/2022|EPI_ISL_16765640|2022-12-02	hCoV-19/Peru/ANC-INS-37624/2022|EPI_ISL_16605144|2022-12-22
hCoV-19/Peru/AMA-INS-17823/2022	hCoV-19/Argentina/INEI107284/2021|EPI_ISL_4083155|2021-06-15	hCoV-19/Peru/CAJ-INS-7610/2021|EPI_ISL_5596112|2021-09-23	hCoV-19/Chile/TA-135322/2022|EPI_ISL_16640226|2022-12-05	hCoV-19/Peru/ANC-INS-37626/2022|EPI_ISL_16605146|2022-12-22
hCoV-19/Peru/AMA-INS-20263/2022	hCoV-19/Argentina/INEI107286/2021|EPI_ISL_4083157|2021-06-15	hCoV-19/Peru/CAJ-INS-7849/2021|EPI_ISL_5765299|2021-10-05	hCoV-19/Chile/TA-137240/2022|EPI_ISL_16371894|2022-12-12	hCoV-19/Peru/ANC-INS-37637/2022|EPI_ISL_16605157|2022-12-21
hCoV-19/Peru/AMA-INS-20264/2022	hCoV-19/Argentina/INEI107292/2021|EPI_ISL_4083163|2021-06-04	hCoV-19/Peru/CAJ-INS-7852/2021|EPI_ISL_5765305|2021-10-04	hCoV-19/Chile/TA-137242/2022|EPI_ISL_16371896|2022-12-12	hCoV-19/Peru/ANC-INS-37653/2022|EPI_ISL_16605173|2022-12-26
hCoV-19/Peru/AMA-INS-20750/2022	hCoV-19/Argentina/INEI107293/2021|EPI_ISL_4083164|2021-06-04	hCoV-19/Peru/CAJ-INS-7856/2021|EPI_ISL_5765319|2021-10-01	hCoV-19/Chile/TA-137244/2022|EPI_ISL_16370449|2022-12-11	hCoV-19/Peru/ANC-INS-37659/2022|EPI_ISL_16605179|2022-12-27
hCoV-19/Peru/AMA-INS-20751/2022	hCoV-19/Argentina/INEI107512/2021|EPI_ISL_4083183|2021-07-02	hCoV-19/Peru/CAJ-INS-7857/2021|EPI_ISL_5765329|2021-09-30	hCoV-19/Chile/TA-137246/2022|EPI_ISL_16370451|2022-12-11	hCoV-19/Peru/ANC-INS-38771/2022|EPI_ISL_16726324|2022-12-29
hCoV-19/Peru/AMA-INS-20762/2022	hCoV-19/Argentina/INEI107527/2021|EPI_ISL_4083191|2021-05-22	hCoV-19/Peru/CAJ-INS-7865/2021|EPI_ISL_5765356|2021-10-01	hCoV-19/Chile/TA-137250/2022|EPI_ISL_16370455|2022-12-11	hCoV-19/Peru/ANC-INS-38775/2022|EPI_ISL_16726521|2022-12-30
hCoV-19/Peru/AMA-INS-20763/2022	hCoV-19/Argentina/INEI107529/2021|EPI_ISL_4083193|2021-05-24	hCoV-19/Peru/CAJ-INS-7868/2021|EPI_ISL_5765364|2021-09-29	hCoV-19/Chile/TA-137956/2022|EPI_ISL_16370734|2022-12-15	hCoV-19/Peru/ANC-INS-38894/2023|EPI_ISL_16870381|2023-01-09
hCoV-19/Peru/AMA-INS-20764/2022	hCoV-19/Argentina/INEI107530/2021|EPI_ISL_4083194|2021-05-29	hCoV-19/Peru/CAJ-INS-8204/2021|EPI_ISL_5935433|2021-10-07	hCoV-19/Chile/TA-139206/2022|EPI_ISL_16371809|2022-12-20	hCoV-19/Peru/ANC-INS-38899/2022|EPI_ISL_16870386|2022-12-21
hCoV-19/Peru/AMA-INS-22977/2022	hCoV-19/Argentina/INEI107532/2021|EPI_ISL_4083195|2021-06-01	hCoV-19/Peru/CAJ-INS-8205/2021|EPI_ISL_5935434|2021-10-07	hCoV-19/Chile/TA-139220/2022|EPI_ISL_16371815|2022-12-20	hCoV-19/Peru/ANC-INS-39527/2022|EPI_ISL_16870078|2022-12-01
hCoV-19/Peru/AMA-INS-22978/2022	hCoV-19/Argentina/INEI107546/2021|EPI_ISL_4083203|2021-06-10	hCoV-19/Peru/CAJ-INS-8278/2021|EPI_ISL_5935435|2021-10-05	hCoV-19/Chile/TA-139226/2022|EPI_ISL_16371818|2022-12-20	hCoV-19/Peru/ANC-INS-39528/2022|EPI_ISL_16870079|2022-12-01
hCoV-19/Peru/AMA-INS-22979/2022	hCoV-19/Argentina/INEI107558/2021|EPI_ISL_4083208|2021-06-16	hCoV-19/Peru/CAJ-INS-8631/2021|EPI_ISL_6208523|2021-10-18	hCoV-19/Chile/TA-140946/2022|EPI_ISL_16510331|2022-12-27	hCoV-19/Peru/ANC-INS-39529/2022|EPI_ISL_16870080|2022-12-05
hCoV-19/Peru/AMA-INS-22980/2022	hCoV-19/Argentina/INEI107561/2021|EPI_ISL_4083210|2021-06-17	hCoV-19/Peru/CAJ-INS-9101/2021|EPI_ISL_6574129|2021-10-20	hCoV-19/Chile/TA-140948/2022|EPI_ISL_16510333|2022-12-27	hCoV-19/Peru/ANC-INS-39530/2022|EPI_ISL_16870081|2022-12-10
hCoV-19/Peru/AMA-INS-22981/2022	hCoV-19/Argentina/INEI107562/2021|EPI_ISL_4083211|2021-06-17	hCoV-19/Peru/CAJ-INS-9108/2021|EPI_ISL_6574138|2021-10-16	hCoV-19/Chile/TA-140954/2022|EPI_ISL_16510335|2022-12-27	hCoV-19/Peru/ANC-INS-39531/2022|EPI_ISL_16870082|2022-12-10
hCoV-19/Peru/AMA-INS-22982/2022	hCoV-19/Argentina/INEI107563/2021|EPI_ISL_4083212|2021-06-17	hCoV-19/Peru/CAJ-INS-9138/2021|EPI_ISL_6574168|2021-10-28	hCoV-19/Chile/TA-140966/2022|EPI_ISL_16510340|2022-12-28	hCoV-19/Peru/ANC-INS-39532/2022|EPI_ISL_16870083|2022-12-10
hCoV-19/Peru/AMA-INS-22983/2022	hCoV-19/Argentina/INEI107569/2021|EPI_ISL_4083216|2021-06-19	hCoV-19/Peru/CAJ-INS-9483/2021|EPI_ISL_6689781|2021-10-29	hCoV-19/Chile/TA-140968/2022|EPI_ISL_16510341|2022-12-27	hCoV-19/Peru/ANC-INS-39533/2022|EPI_ISL_16870084|2022-12-10
hCoV-19/Peru/AMA-INS-22984/2022	hCoV-19/Argentina/INEI107574/2021|EPI_ISL_4083219|2021-06-21	hCoV-19/Peru/CAL-C04m07/2021|EPI_ISL_10328971|2021-07-19	hCoV-19/Chile/TA-18048/2023|EPI_ISL_17201594|2023-02-27	hCoV-19/Peru/ANC-INS-39534/2022|EPI_ISL_16870085|2022-12-10
hCoV-19/Peru/AMA-INS-22985/2022	hCoV-19/Argentina/INEI107579/2021|EPI_ISL_4083221|2021-06-23	hCoV-19/Peru/CAL-C04m09/2021|EPI_ISL_10328973|2021-07-19	hCoV-19/Chile/TA-19/2023|EPI_ISL_16510287|2023-01-01	hCoV-19/Peru/ANC-INS-39535/2022|EPI_ISL_16870086|2022-12-13
hCoV-19/Peru/AMA-INS-22986/2022	hCoV-19/Argentina/INEI107580/2021|EPI_ISL_4083222|2021-06-23	hCoV-19/Peru/CAL-C04m10/2021|EPI_ISL_10328974|2021-07-20	hCoV-19/Chile/TA-21351/2023|EPI_ISL_17270641|2023-03-07	hCoV-19/Peru/ANC-INS-39586/2022|EPI_ISL_16908970|2022-12-06
hCoV-19/Peru/AMA-INS-22987/2022	hCoV-19/Argentina/INEI107586/2021|EPI_ISL_4083227|2021-06-26	hCoV-19/Peru/CAL-C04m20/2021|EPI_ISL_10328981|2021-07-22	hCoV-19/Chile/TA-25476/2023|EPI_ISL_17401639|2023-03-21	hCoV-19/Peru/ANC-INS-39669/2022|EPI_ISL_16909053|2022-12-12
hCoV-19/Peru/AMA-INS-22988/2022	hCoV-19/Argentina/INEI107589/2021|EPI_ISL_4083229|2021-06-28	hCoV-19/Peru/CAL-C04m21/2021|EPI_ISL_10328982|2021-07-24	hCoV-19/Chile/TA-2990/2023|EPI_ISL_16650189|2023-01-10	hCoV-19/Peru/ANC-INS-39679/2022|EPI_ISL_16909063|2022-12-12
hCoV-19/Peru/AMA-INS-22989/2022	hCoV-19/Argentina/INEI107590/2021|EPI_ISL_4083230|2021-06-24	hCoV-19/Peru/CAL-C04m42/2021|EPI_ISL_10328993|2021-07-31	hCoV-19/Chile/TA-2991/2023|EPI_ISL_16650190|2023-01-10	hCoV-19/Peru/ANC-INS-40631/2022|EPI_ISL_17021529|2022-12-01
hCoV-19/Peru/AMA-INS-22990/2022	hCoV-19/Argentina/INEI107592/2021|EPI_ISL_4083232|2021-07-01	hCoV-19/Peru/CAL-C04m43/2021|EPI_ISL_10328994|2021-07-31	hCoV-19/Chile/TA-2995/2023|EPI_ISL_16650193|2023-01-11	hCoV-19/Peru/ANC-INS-40960/2022|EPI_ISL_17088154|2022-11-26
hCoV-19/Peru/AMA-INS-22991/2022	hCoV-19/Argentina/INEI107594/2021|EPI_ISL_4083234|2021-06-28	hCoV-19/Peru/CAL-C04m44/2021|EPI_ISL_10328995|2021-07-31	hCoV-19/Chile/TA-2996/2023|EPI_ISL_16650194|2023-01-10	hCoV-19/Peru/ANC-INS-40961/2022|EPI_ISL_17088155|2022-11-28
hCoV-19/Peru/AMA-INS-22992/2022	hCoV-19/Argentina/INEI107610/2021|EPI_ISL_4083245|2021-06-07	hCoV-19/Peru/CAL-C05m08/2021|EPI_ISL_10329029|2021-08-04	hCoV-19/Chile/TA-3000/2023|EPI_ISL_16650197|2023-01-10	hCoV-19/Peru/ANC-INS-41406/2022|EPI_ISL_17202738|2022-11-23
hCoV-19/Peru/AMA-INS-22993/2022	hCoV-19/Argentina/INEI107617/2021|EPI_ISL_4083252|2021-06-17	hCoV-19/Peru/CAL-C05m16/2021|EPI_ISL_10329033|2021-08-05	hCoV-19/Chile/TA-4973/2023|EPI_ISL_16740984|2023-01-16	hCoV-19/Peru/ANC-INS-41407/2022|EPI_ISL_17202739|2022-11-22
hCoV-19/Peru/AMA-INS-22994/2022	hCoV-19/Argentina/INEI107661/2021|EPI_ISL_4083280|2021-06-30	hCoV-19/Peru/CAL-C05m20/2021|EPI_ISL_10329021|2021-08-07	hCoV-19/Chile/TA-4979/2023|EPI_ISL_16740990|2023-01-15	hCoV-19/Peru/ANC-INS-41408/2022|EPI_ISL_17202740|2022-11-23
hCoV-19/Peru/AMA-INS-22995/2022	hCoV-19/Argentina/INEI107662/2021|EPI_ISL_4083281|2021-06-29	hCoV-19/Peru/CAL-C05m21/2021|EPI_ISL_10329034|2021-08-07	hCoV-19/Chile/TA-4980/2023|EPI_ISL_16740991|2023-01-15	hCoV-19/Peru/ANC-INS-42075/2022|EPI_ISL_17405074|2022-11-25
hCoV-19/Peru/AMA-INS-22996/2022	hCoV-19/Argentina/INEI107663/2021|EPI_ISL_4083283|2021-07-02	hCoV-19/Peru/CAL-C05m22/2021|EPI_ISL_10329009|2021-08-08	hCoV-19/Chile/TA-7158/2023|EPI_ISL_16833930|2023-01-23	hCoV-19/Peru/ANC-INS-42076/2022|EPI_ISL_17405075|2022-11-26
hCoV-19/Peru/AMA-INS-22997/2022	hCoV-19/Argentina/INEI107664/2021|EPI_ISL_4083284|2021-07-02	hCoV-19/Peru/CAL-C05m25/2021|EPI_ISL_10329010|2021-08-09	hCoV-19/Chile/TA-7159/2023|EPI_ISL_16833931|2023-01-24	hCoV-19/Peru/ANC-INS-42077/2022|EPI_ISL_17405076|2022-11-30
hCoV-19/Peru/AMA-INS-22998/2022	hCoV-19/Argentina/INEI107669/2021|EPI_ISL_4083287|2021-06-28	hCoV-19/Peru/CAL-C05m26/2021|EPI_ISL_10329036|2021-08-10	hCoV-19/Chile/TA-981/2023|EPI_ISL_16660702|2023-01-03	hCoV-19/Peru/ANC-INS-42080/2022|EPI_ISL_17405079|2022-11-24
hCoV-19/Peru/AMA-INS-22999/2022	hCoV-19/Argentina/INEI107670/2021|EPI_ISL_4083288|2021-06-29	hCoV-19/Peru/CAL-C05m28/2021|EPI_ISL_10329037|2021-08-09	hCoV-19/Chile/TA-983/2023|EPI_ISL_16660704|2023-01-03	hCoV-19/Peru/ANC-INS-42081/2022|EPI_ISL_17405080|2022-11-24
hCoV-19/Peru/AMA-INS-23000/2022	hCoV-19/Argentina/INEI107674/2021|EPI_ISL_4083291|2021-07-06	hCoV-19/Peru/CAL-C05m32/2021|EPI_ISL_10329028|2021-07-11	hCoV-19/Chile/TA-985/2023|EPI_ISL_16660705|2023-01-04	hCoV-19/Peru/ANC-INS-42082/2022|EPI_ISL_17405081|2022-11-22
hCoV-19/Peru/AMA-INS-23001/2022	hCoV-19/Argentina/INEI107691/2021|EPI_ISL_4083302|2021-07-05	hCoV-19/Peru/CAL-C05m33/2021|EPI_ISL_10329038|2021-07-12	hCoV-19/Chile/TA-992/2023|EPI_ISL_16660710|2023-01-03	hCoV-19/Peru/ANC-INS-42083/2022|EPI_ISL_17405082|2022-11-25
hCoV-19/Peru/AMA-INS-23002/2022	hCoV-19/Argentina/INEI107702/2021|EPI_ISL_4083311|2021-07-09	hCoV-19/Peru/CAL-C05m39/2021|EPI_ISL_10329013|2021-08-11	hCoV-19/Chile/VS-131671/2022|EPI_ISL_16639802|2022-11-25	hCoV-19/Peru/APU-INS-37584/2022|EPI_ISL_16491365|2022-12-09
hCoV-19/Peru/AMA-INS-23003/2022	hCoV-19/Argentina/INEI107704/2021|EPI_ISL_4083313|2021-07-08	hCoV-19/Peru/CAL-C05m41/2021|EPI_ISL_10329039|2021-08-11	hCoV-19/Chile/VS-133384/2022|EPI_ISL_16159537|2022-12-01	hCoV-19/Peru/APU-INS-37597/2022|EPI_ISL_16491378|2022-12-06
hCoV-19/Peru/AMA-INS-23004/2022	hCoV-19/Argentina/INEI107750/2021|EPI_ISL_4083348|2021-06-29	hCoV-19/Peru/CAL-C05m46/2021|EPI_ISL_10329041|2021-08-12	hCoV-19/Chile/VS-133716/2022|EPI_ISL_16161271|2022-12-01	hCoV-19/Peru/APU-INS-38416/2022|EPI_ISL_16724861|2022-12-19
hCoV-19/Peru/AMA-INS-23005/2022	hCoV-19/Argentina/INEI107770/2021|EPI_ISL_4083363|2021-05-19	hCoV-19/Peru/CAL-C05m47/2021|EPI_ISL_10329042|2021-08-14	hCoV-19/Chile/VS-140706/2022|EPI_ISL_16509813|2022-12-28	hCoV-19/Peru/ARE-INS-30400/2022|EPI_ISL_15621589|2022-09-26
hCoV-19/Peru/AMA-INS-23006/2022	hCoV-19/Argentina/INEI107777/2021|EPI_ISL_4083365|2021-04-20	hCoV-19/Peru/CAL-C05m48/2021|EPI_ISL_10329043|2021-08-15	hCoV-19/Chile/VS-140796/2022|EPI_ISL_16510495|2022-12-28	hCoV-19/Peru/ARE-INS-34375/2022|EPI_ISL_16114233|2022-11-16
hCoV-19/Peru/AMA-INS-23007/2022	hCoV-19/Argentina/INEI107778/2021|EPI_ISL_4083366|2021-03-01	hCoV-19/Peru/CAL-C06m03/2021|EPI_ISL_10329065|2021-08-19	hCoV-19/Chile/VS-3048/2023|EPI_ISL_16751261|2023-01-09	hCoV-19/Peru/ARE-INS-34390/2022|EPI_ISL_16114019|2022-11-24
hCoV-19/Peru/AMA-INS-23008/2022	hCoV-19/Argentina/INEI107834/2021|EPI_ISL_4083385|2021-07-11	hCoV-19/Peru/CAL-C06m16/2021|EPI_ISL_10329055|2021-08-23	hCoV-19/Chile/VS-4286/2023|EPI_ISL_16741683|2023-01-13	hCoV-19/Peru/ARE-INS-37582/2022|EPI_ISL_16491363|2022-12-01
hCoV-19/Peru/AMA-INS-23009/2022	hCoV-19/Argentina/INEI107837/2021|EPI_ISL_4083388|2021-07-05	hCoV-19/Peru/CAL-C06m27/2021|EPI_ISL_10329079|2021-09-01	hCoV-19/Chile/VS-4686/2023|EPI_ISL_16741673|2023-01-18	hCoV-19/Peru/ARE-INS-42085/2023|EPI_ISL_17405084|2023-02-10
hCoV-19/Peru/AMA-INS-23010/2022	hCoV-19/Argentina/INEI107840/2021|EPI_ISL_4083391|2021-07-08	hCoV-19/Peru/CAL-C06m35/2021|EPI_ISL_10329081|2021-09-02	hCoV-19/Chile/VS-7406/2023|EPI_ISL_16834967|2023-01-27	hCoV-19/Peru/AYA-INS-34297/2022|EPI_ISL_16114571|2022-11-12
hCoV-19/Peru/AMA-INS-23651/2022	hCoV-19/Argentina/INEI107841/2021|EPI_ISL_4083393|2021-07-05	hCoV-19/Peru/CAL-C06m36/2021|EPI_ISL_10329082|2021-09-02	hCoV-19/Chile/VS-7729/2023|EPI_ISL_16847278|2023-01-26	hCoV-19/Peru/AYA-INS-34299/2022|EPI_ISL_16114573|2022-11-10
hCoV-19/Peru/AMA-INS-23652/2022	hCoV-19/Argentina/INEI107842/2021|EPI_ISL_4083394|2021-07-06	hCoV-19/Peru/CAL-C06m38/2021|EPI_ISL_10329052|2021-09-03	hCoV-19/Chile/VS-7730/2023|EPI_ISL_16847279|2023-01-26	hCoV-19/Peru/AYA-INS-34395/2022|EPI_ISL_16114198|2022-11-09
hCoV-19/Peru/AMA-INS-23653/2022	hCoV-19/Argentina/INEI107843/2021|EPI_ISL_4083395|2021-07-07	hCoV-19/Peru/CAL-C06m41/2021|EPI_ISL_10329083|2021-09-06	hCoV-19/Chile/VS-7732/2023|EPI_ISL_16847280|2023-01-26	hCoV-19/Peru/AYA-INS-34761/2022|EPI_ISL_16189546|2022-11-18
hCoV-19/Peru/AMA-INS-23654/2022	hCoV-19/Argentina/INEI107849/2021|EPI_ISL_4083401|2021-07-08	hCoV-19/Peru/CAL-C07m01/2021|EPI_ISL_10329118|2021-08-09	hCoV-19/Chile/VS-7733/2023|EPI_ISL_16847281|2023-01-26	hCoV-19/Peru/AYA-INS-34786/2022|EPI_ISL_16189571|2022-11-16
hCoV-19/Peru/AMA-INS-23655/2022	hCoV-19/Argentina/INEI107850/2021|EPI_ISL_4083402|2021-07-07	hCoV-19/Peru/CAL-C07m03/2021|EPI_ISL_10329106|2021-08-09	hCoV-19/Chile/VS-8203/2023|EPI_ISL_16848073|2023-01-31	hCoV-19/Peru/AYA-INS-34787/2022|EPI_ISL_16189572|2022-11-18
hCoV-19/Peru/AMA-INS-23656/2022	hCoV-19/Argentina/INEI107877/2021|EPI_ISL_4083406|2021-07-15	hCoV-19/Peru/CAL-C07m06/2021|EPI_ISL_10329112|2021-08-09	hCoV-19/Chile/VS-UV-637/2023|EPI_ISL_17562400|2023-01-24	hCoV-19/Peru/AYA-INS-34793/2022|EPI_ISL_16189578|2022-11-17
hCoV-19/Peru/AMA-INS-23657/2022	hCoV-19/Argentina/INEI107883/2021|EPI_ISL_4083413|2021-07-07	hCoV-19/Peru/CAL-C07m29/2021|EPI_ISL_10329121|2021-09-11	hCoV-19/Chile/VS-UV-649/2023|EPI_ISL_17562412|2023-02-06	hCoV-19/Peru/AYA-INS-37089/2022|EPI_ISL_16504541|2022-12-02
hCoV-19/Peru/AMA-INS-23658/2022	hCoV-19/Argentina/INEI107915/2021|EPI_ISL_4083443|2021-07-13	hCoV-19/Peru/CAL-C07m33/2021|EPI_ISL_10329124|2021-09-10	hCoV-19/Colombia/DC-INS-H-10116/2023|EPI_ISL_16736328|2023-01-25	hCoV-19/Peru/AYA-INS-37590/2022|EPI_ISL_16491371|2022-12-14
hCoV-19/Peru/AMA-INS-23659/2022	hCoV-19/Argentina/INEI107925/2021|EPI_ISL_4083452|2021-07-16	hCoV-19/Peru/CAL-C07m37/2021|EPI_ISL_10329110|2021-09-14	hCoV-19/Colombia/DC-INS-VG-27478/2022|EPI_ISL_16736324|2022-12-24	hCoV-19/Peru/AYA-INS-37591/2022|EPI_ISL_16491372|2022-12-20
hCoV-19/Peru/AMA-INS-23660/2022	hCoV-19/Argentina/INEI107931/2021|EPI_ISL_4083458|2021-07-15	hCoV-19/Peru/CAL-C07m43/2021|EPI_ISL_10329086|2021-09-15	hCoV-19/Colombia/SAN-INS-VG-28905/2023|EPI_ISL_17501855|2023-03-01	hCoV-19/Peru/AYA-INS-37598/2022|EPI_ISL_16491379|2022-12-06
hCoV-19/Peru/AMA-INS-23661/2022	hCoV-19/Argentina/INEI107947/2021|EPI_ISL_4083475|2021-07-06	hCoV-19/Peru/CAL-C07m44/2021|EPI_ISL_10329087|2021-09-15	hCoV-19/Costa_Rica/INC-10059-783947/2023|EPI_ISL_17100451|2023-02-10	hCoV-19/Peru/AYA-INS-37599/2022|EPI_ISL_16491380|2022-12-09
hCoV-19/Peru/AMA-INS-23662/2022	hCoV-19/Argentina/INEI108099/2021|EPI_ISL_5158417|2021-07-15	hCoV-19/Peru/CAL-C08m08/2021|EPI_ISL_10329154|2021-09-15	hCoV-19/Costa_Rica/INC-10099-783639/2023|EPI_ISL_17100594|2023-02-01	hCoV-19/Peru/AYA-INS-38049/2022|EPI_ISL_16606872|2022-12-20
hCoV-19/Peru/AMA-INS-23663/2022	hCoV-19/Argentina/INEI108102/2021|EPI_ISL_5158420|2021-06-07	hCoV-19/Peru/CAL-C08m10/2021|EPI_ISL_10329137|2021-09-15	hCoV-19/Costa_Rica/INC-10144-783946/2023|EPI_ISL_17100638|2023-02-13	hCoV-19/Peru/AYA-INS-38050/2022|EPI_ISL_16606873|2022-12-20
hCoV-19/Peru/AMA-INS-23664/2022	hCoV-19/Argentina/INEI108107/2021|EPI_ISL_5158424|2021-06-26	hCoV-19/Peru/CAL-C08m29/2021|EPI_ISL_10329150|2021-09-20	hCoV-19/Costa_Rica/INC-8560-774658/2022|EPI_ISL_16346885|2022-11-30	hCoV-19/Peru/AYA-INS-39042/2022|EPI_ISL_16870529|2022-12-26
hCoV-19/Peru/AMA-INS-260/2020	hCoV-19/Argentina/INEI108109/2021|EPI_ISL_5158426|2021-06-28	hCoV-19/Peru/CAL-C08m41/2021|EPI_ISL_10329133|2021-09-21	hCoV-19/Costa_Rica/INC-8623-776777/2022|EPI_ISL_16346947|2022-11-24	hCoV-19/Peru/AYA-INS-39555/2023|EPI_ISL_16870109|2023-01-10
hCoV-19/Peru/AMA-INS-264/2020	hCoV-19/Argentina/INEI108114/2021|EPI_ISL_5158431|2021-06-25	hCoV-19/Peru/CAL-CITBM-C01m10/2021|EPI_ISL_18310578|2021-05-29	hCoV-19/Costa_Rica/INC-8725-776577/2022|EPI_ISL_16347050|2022-12-04	hCoV-19/Peru/CAJ-INS-35518/2022|EPI_ISL_16337384|2022-11-29
hCoV-19/Peru/AMA-INS-26925/2022	hCoV-19/Argentina/INEI108115/2021|EPI_ISL_6694391|2021-07-04	hCoV-19/Peru/CAL-CITBM-C03m34/2021|EPI_ISL_18310585|2021-07-13	hCoV-19/Costa_Rica/INC-8826-777060/2022|EPI_ISL_16347151|2022-12-11	hCoV-19/Peru/CAJ-INS-35603/2022|EPI_ISL_16337410|2022-11-25
hCoV-19/Peru/AMA-INS-26926/2022	hCoV-19/Argentina/INEI108116/2021|EPI_ISL_6694392|2021-07-06	hCoV-19/Peru/CAL-CITBM-C04m27/2021|EPI_ISL_18310591|2021-07-26	hCoV-19/Costa_Rica/INC-8907-777862/2022|EPI_ISL_16347230|2022-12-12	hCoV-19/Peru/CAJ-INS-35604/2022|EPI_ISL_16337533|2022-11-29
hCoV-19/Peru/AMA-INS-26927/2022	hCoV-19/Argentina/INEI108127/2021|EPI_ISL_5158439|2021-07-13	hCoV-19/Peru/CAL-CITBM-C06m01/2021|EPI_ISL_18310598|2021-08-17	hCoV-19/Costa_Rica/INC-9002-778163/2022|EPI_ISL_16522268|2022-12-12	hCoV-19/Peru/CAJ-INS-36904/2022|EPI_ISL_16505014|2022-12-01
hCoV-19/Peru/AMA-INS-26928/2022	hCoV-19/Argentina/INEI108162/2021|EPI_ISL_5158447|2021-07-19	hCoV-19/Peru/CAL-CITBM-C09m09/2021|EPI_ISL_15572212|2021-09-22	hCoV-19/Costa_Rica/INC-9003-778164/2022|EPI_ISL_16522269|2022-12-14	hCoV-19/Peru/CAJ-INS-38048/2022|EPI_ISL_16606871|2022-12-26
hCoV-19/Peru/AMA-INS-26929/2022	hCoV-19/Argentina/INEI108203/2021|EPI_ISL_5158450|2021-06-27	hCoV-19/Peru/CAL-CITBM-C12m04/2021|EPI_ISL_15572238|2021-09-29	hCoV-19/Costa_Rica/INC-9005-778166/2022|EPI_ISL_16522271|2022-12-13	hCoV-19/Peru/CAJ-INS-39556/2022|EPI_ISL_16870201|2022-12-06
hCoV-19/Peru/AMA-INS-26930/2022	hCoV-19/Argentina/INEI108208/2021|EPI_ISL_5158452|2021-07-05	hCoV-19/Peru/CAL-CITBM-C12m07/2021|EPI_ISL_15572241|2021-09-28	hCoV-19/Costa_Rica/INC-9130-778848/2022|EPI_ISL_16523917|2022-12-22	hCoV-19/Peru/CAJ-INS-39565/2022|EPI_ISL_16870202|2022-12-12
hCoV-19/Peru/AMA-INS-26931/2022	hCoV-19/Argentina/INEI108210/2021|EPI_ISL_5158453|2021-07-08	hCoV-19/Peru/CAL-CITBM-C14m06/2021|EPI_ISL_15572262|2021-09-30	hCoV-19/Costa_Rica/INC-9232-779514/2022|EPI_ISL_16650911|2022-12-28	hCoV-19/Peru/CAJ-INS-39567/2022|EPI_ISL_16870203|2022-12-06
hCoV-19/Peru/AMA-INS-26932/2022	hCoV-19/Argentina/INEI108212/2021|EPI_ISL_5158454|2021-07-12	hCoV-19/Peru/CAL-INS-3962/2021|EPI_ISL_4052706|2021-06-01	hCoV-19/Costa_Rica/INC-9250-779572/2022|EPI_ISL_16650929|2022-12-30	hCoV-19/Peru/CAJ-INS-39568/2022|EPI_ISL_16870204|2022-12-06
hCoV-19/Peru/AMA-INS-26933/2022	hCoV-19/Argentina/INEI108215/2021|EPI_ISL_5158457|2021-07-16	hCoV-19/Peru/CAL-INS-3965/2021|EPI_ISL_4052732|2021-06-01	hCoV-19/Costa_Rica/INC-9280-779717/2023|EPI_ISL_16910887|2023-01-05	hCoV-19/Peru/CAJ-INS-39569/2022|EPI_ISL_16870205|2022-12-07
hCoV-19/Peru/AMA-INS-26934/2022	hCoV-19/Argentina/INEI108217/2021|EPI_ISL_5158459|2021-07-17	hCoV-19/Peru/CAL-INS-4644/2021|EPI_ISL_4279984|2021-07-14	hCoV-19/Costa_Rica/INC-9300-779882/2023|EPI_ISL_16910944|2023-01-05	hCoV-19/Peru/CAJ-INS-39570/2022|EPI_ISL_16870206|2022-12-07
hCoV-19/Peru/AMA-INS-26980/2022	hCoV-19/Argentina/INEI108222/2021|EPI_ISL_5158462|2021-07-05	hCoV-19/Peru/CAL-INS-4645/2021|EPI_ISL_4279985|2021-07-18	hCoV-19/Costa_Rica/INC-9337-780412/2023|EPI_ISL_16910881|2023-01-07	hCoV-19/Peru/CAJ-INS-39571/2022|EPI_ISL_16870207|2022-12-07
hCoV-19/Peru/AMA-INS-26981/2022	hCoV-19/Argentina/INEI108230/2021|EPI_ISL_5158465|2021-07-08	hCoV-19/Peru/CAL-INS-4650/2021|EPI_ISL_4279988|2021-07-21	hCoV-19/Costa_Rica/INC-9338-780413/2023|EPI_ISL_16910915|2023-01-07	hCoV-19/Peru/CAJ-INS-39572/2022|EPI_ISL_16870208|2022-12-12
hCoV-19/Peru/AMA-INS-26982/2022	hCoV-19/Argentina/INEI108231/2021|EPI_ISL_5158466|2021-07-15	hCoV-19/Peru/CAL-INS-4870/2021|EPI_ISL_4280174|2021-08-09	hCoV-19/Costa_Rica/INC-9408-780662/2023|EPI_ISL_16946336|2023-01-09	hCoV-19/Peru/CAJ-INS-39579/2022|EPI_ISL_16870209|2022-12-07
hCoV-19/Peru/AMA-INS-26983/2022	hCoV-19/Argentina/INEI108232/2021|EPI_ISL_5158467|2021-07-15	hCoV-19/Peru/CAL-INS-4872/2021|EPI_ISL_4280200|2021-08-09	hCoV-19/Costa_Rica/INC-9411-780669/2022|EPI_ISL_16946357|2022-12-28	hCoV-19/Peru/CAL-CITBM-CC10_23/2022|EPI_ISL_18310659|2022-10-31
hCoV-19/Peru/AMA-INS-26984/2022	hCoV-19/Argentina/INEI108234/2021|EPI_ISL_5158468|2021-07-15	hCoV-19/Peru/CAL-INS-4886/2021|EPI_ISL_4280213|2021-08-11	hCoV-19/Costa_Rica/INC-9424-780735/2023|EPI_ISL_16946397|2023-01-10	hCoV-19/Peru/CAL-CITBM-CC10_24/2022|EPI_ISL_18310660|2022-10-31
hCoV-19/Peru/AMA-INS-26985/2022	hCoV-19/Argentina/INEI108235/2021|EPI_ISL_5158469|2021-07-12	hCoV-19/Peru/CAL-INS-4887/2021|EPI_ISL_4280214|2021-08-11	hCoV-19/Costa_Rica/INC-9441-780848/2023|EPI_ISL_16946374|2023-01-16	hCoV-19/Peru/CAL-CITBM-CC11_02/2022|EPI_ISL_18310662|2022-11-06
hCoV-19/Peru/AMA-INS-26986/2022	hCoV-19/Argentina/INEI108236/2021|EPI_ISL_5158470|2021-07-13	hCoV-19/Peru/CAL-INS-5458/2021|EPI_ISL_4417200|2021-08-08	hCoV-19/Costa_Rica/INC-9482-781159/2023|EPI_ISL_16946538|2023-01-09	hCoV-19/Peru/CAL-CITBM-CC11_06/2022|EPI_ISL_18310666|2022-11-14
hCoV-19/Peru/AMA-INS-26987/2022	hCoV-19/Argentina/INEI108273/2021|EPI_ISL_4083497|2021-06-28	hCoV-19/Peru/CAL-INS-5766/2021|EPI_ISL_4635254|2021-08-28	hCoV-19/Costa_Rica/INC-9525-781618/2023|EPI_ISL_16946581|2023-01-18	hCoV-19/Peru/CAL-CITBM-CC11_13/2022|EPI_ISL_18310674|2022-11-18
hCoV-19/Peru/AMA-INS-26988/2022	hCoV-19/Argentina/INEI108312/2021|EPI_ISL_5158494|2021-07-14	hCoV-19/Peru/CAL-INS-5981/2021|EPI_ISL_5115753|2021-09-02	hCoV-19/Costa_Rica/INC-9532-781635/2023|EPI_ISL_16946587|2023-01-23	hCoV-19/Peru/CAL-CITBM-CC12_12/2022|EPI_ISL_18310739|2022-11-30
hCoV-19/Peru/AMA-INS-26989/2022	hCoV-19/Argentina/INEI108313/2021|EPI_ISL_5158495|2021-07-15	hCoV-19/Peru/CAL-INS-5983/2021|EPI_ISL_5115755|2021-09-01	hCoV-19/Costa_Rica/INC-9553-781714/2023|EPI_ISL_16946607|2023-01-19	hCoV-19/Peru/CAL-CITBM-CC13_08/2022|EPI_ISL_18310690|2022-11-22
hCoV-19/Peru/AMA-INS-26990/2022	hCoV-19/Argentina/INEI108317/2021|EPI_ISL_5158499|2021-07-13	hCoV-19/Peru/CAL-INS-6737/2021|EPI_ISL_5199224|2021-09-10	hCoV-19/Costa_Rica/INC-9631-781613/2023|EPI_ISL_16994806|2023-01-17	hCoV-19/Peru/CAL-CITBM-CC14_06/2022|EPI_ISL_18310771|2022-12-07
hCoV-19/Peru/AMA-INS-26991/2022	hCoV-19/Argentina/INEI108319/2021|EPI_ISL_5158501|2021-07-16	hCoV-19/Peru/CAL-INS-6738/2021|EPI_ISL_5199225|2021-09-10	hCoV-19/Costa_Rica/INC-9723-782675/2023|EPI_ISL_16994014|2023-02-02	hCoV-19/Peru/CAL-CITBM-CC15_22/2022|EPI_ISL_18310703|2022-11-25
hCoV-19/Peru/AMA-INS-26992/2022	hCoV-19/Argentina/INEI108326/2021|EPI_ISL_5158505|2021-07-16	hCoV-19/Peru/CAL-INS-6739/2021|EPI_ISL_5199226|2021-09-10	hCoV-19/Costa_Rica/INC-9751-779877/2023|EPI_ISL_17058501|2023-01-03	hCoV-19/Peru/CAL-CITBM-CC18_23/2022|EPI_ISL_18310765|2022-12-05
hCoV-19/Peru/AMA-INS-26993/2022	hCoV-19/Argentina/INEI108365/2021|EPI_ISL_4083514|2021-07-13	hCoV-19/Peru/CAL-INS-6827/2021|EPI_ISL_5199227|2021-09-10	hCoV-19/Costa_Rica/INC-9771-780034/2022|EPI_ISL_17058521|2022-12-15	hCoV-19/Peru/CAL-CITBM-CC21_47/2022|EPI_ISL_18252852|2022-11-26
hCoV-19/Peru/AMA-INS-27093/2022	hCoV-19/Argentina/INEI108373/2021|EPI_ISL_4083521|2021-07-22	hCoV-19/Peru/CAL-INS-7818/2021|EPI_ISL_5765206|2021-10-02	hCoV-19/Costa_Rica/INC-9772-780041/2023|EPI_ISL_17058522|2023-01-07	hCoV-19/Peru/CAL-CITBM-CC22_60/2022|EPI_ISL_18329302|2022-11-22
hCoV-19/Peru/AMA-INS-27296/2022	hCoV-19/Argentina/INEI108375/2021|EPI_ISL_4083523|2021-07-09	hCoV-19/Peru/CAL-INS-8141/2021|EPI_ISL_5935436|2021-10-09	hCoV-19/Costa_Rica/INC-9786-780360/2023|EPI_ISL_17058536|2023-01-05	hCoV-19/Peru/CAL-CITBM-CC22_61/2022|EPI_ISL_18329303|2022-11-22
hCoV-19/Peru/AMA-INS-27297/2022	hCoV-19/Argentina/INEI108376/2021|EPI_ISL_4083524|2021-07-12	hCoV-19/Peru/CUS-INS-5115/2021|EPI_ISL_4417242|2021-08-08	hCoV-19/Costa_Rica/INC-9800-780394/2023|EPI_ISL_17058550|2023-01-07	hCoV-19/Peru/CAL-CITBM-CC22_91/2022|EPI_ISL_18329333|2022-11-29
hCoV-19/Peru/AMA-INS-27298/2022	hCoV-19/Argentina/INEI108377/2021|EPI_ISL_4083525|2021-07-12	hCoV-19/Peru/CUS-INS-5391/2021|EPI_ISL_4417133|2021-08-05	hCoV-19/Costa_Rica/INC-9816-781654/2023|EPI_ISL_17058357|2023-01-18	hCoV-19/Peru/CAL-INS-33074/2022|EPI_ISL_15934264|2022-10-26
hCoV-19/Peru/AMA-INS-27306/2022	hCoV-19/Argentina/INEI108381/2021|EPI_ISL_4083529|2021-07-14	hCoV-19/Peru/CUS-UPCH-1300/2021|EPI_ISL_5147025|2021-05-20	hCoV-19/Costa_Rica/INC-9838-781821/2023|EPI_ISL_17058378|2023-01-24	hCoV-19/Peru/CAL-INS-33126/2022|EPI_ISL_15934265|2022-11-01
hCoV-19/Peru/AMA-INS-27307/2022	hCoV-19/Argentina/INEI108383/2021|EPI_ISL_4083531|2021-07-15	hCoV-19/Peru/CUS-UPCH-1373/2021|EPI_ISL_5147027|2021-09-13	hCoV-19/Costa_Rica/INC-9850-781921/2023|EPI_ISL_17058390|2023-01-24	hCoV-19/Peru/CAL-INS-33842/2022|EPI_ISL_16025600|2022-11-08
hCoV-19/Peru/AMA-INS-27308/2022	hCoV-19/Argentina/INEI108385/2021|EPI_ISL_4083532|2021-07-15	hCoV-19/Peru/HUA-INS-677/2020|EPI_ISL_1111137|2020-12-23	hCoV-19/Costa_Rica/INC-9886-782243/2023|EPI_ISL_17058426|2023-01-26	hCoV-19/Peru/CAL-INS-34430/2022|EPI_ISL_16114225|2022-11-17
hCoV-19/Peru/AMA-INS-27309/2022	hCoV-19/Argentina/INEI108389/2021|EPI_ISL_4083533|2021-07-16	hCoV-19/Peru/HUA-INS-700/2021|EPI_ISL_1111160|2021-01-05	hCoV-19/Costa_Rica/INC-9893-782280/2023|EPI_ISL_17058433|2023-01-27	hCoV-19/Peru/CAL-INS-34431/2022|EPI_ISL_16114129|2022-11-17
hCoV-19/Peru/AMA-INS-27310/2022	hCoV-19/Argentina/INEI108422/2021|EPI_ISL_4083535|2021-07-16	hCoV-19/Peru/HUC-INS-1463/2021|EPI_ISL_3375950|2021-04-08	hCoV-19/Costa_Rica/INC-9988-782961/2023|EPI_ISL_17058272|2023-02-02	hCoV-19/Peru/CAL-INS-35499/2022|EPI_ISL_16300641|2022-11-19
hCoV-19/Peru/AMA-INS-27311/2022	hCoV-19/Argentina/INEI108640/2021|EPI_ISL_5158508|2021-07-21	hCoV-19/Peru/HUC-INS-1469/2021|EPI_ISL_3375956|2021-03-30	hCoV-19/Croatia/HZJZ_2059/2022|EPI_ISL_16486516|2022-12-28	hCoV-19/Peru/CAL-INS-36336/2022|EPI_ISL_16450313|2022-12-03
hCoV-19/Peru/AMA-INS-27312/2022	hCoV-19/Argentina/INEI108641/2021|EPI_ISL_5158509|2021-07-21	hCoV-19/Peru/HUC-INS-4493/2021|EPI_ISL_4172675|2021-06-06	hCoV-19/Denmark/DCGC-634683/2023|EPI_ISL_16430882|2023-01-02	hCoV-19/Peru/CAL-INS-38422/2022|EPI_ISL_16724883|2022-12-22
hCoV-19/Peru/AMA-INS-27313/2022	hCoV-19/Argentina/INEI108645/2021|EPI_ISL_6694394|2021-07-24	hCoV-19/Peru/HUC-INS-5079/2021|EPI_ISL_4417208|2021-08-24	hCoV-19/Denmark/DCGC-636914/2023|EPI_ISL_16503283|2023-01-06	hCoV-19/Peru/CAL-INS-42087/2022|EPI_ISL_17405086|2022-12-07
hCoV-19/Peru/AMA-INS-27314/2022	hCoV-19/Argentina/INEI108667/2021|EPI_ISL_5158513|2021-07-21	hCoV-19/Peru/HUC-INS-5080/2021|EPI_ISL_4417209|2021-08-23	hCoV-19/Denmark/DCGC-638708/2023|EPI_ISL_16646682|2023-01-18	hCoV-19/Peru/CAL-INS-42088/2022|EPI_ISL_17405087|2022-12-07
hCoV-19/Peru/AMA-INS-27318/2022	hCoV-19/Argentina/INEI108674/2021|EPI_ISL_5158517|2021-07-23	hCoV-19/Peru/HUC-INS-5082/2021|EPI_ISL_4417211|2021-08-20	hCoV-19/Dominican_Republic/2124857-LNSPDD/2022|EPI_ISL_16533183|2022-12-28	hCoV-19/Peru/CAL-INS-43152/2022|EPI_ISL_17632641|2022-12-06
hCoV-19/Peru/AMA-INS-27319/2022	hCoV-19/Argentina/INEI108685/2021|EPI_ISL_5158524|2021-07-21	hCoV-19/Peru/HUC-INS-5358/2021|EPI_ISL_4417100|2021-07-23	hCoV-19/Ecuador/GENSBIO-INSPI-101118/2022|EPI_ISL_16461403|2022-12-22	hCoV-19/Peru/CUS-INS-35341/2022|EPI_ISL_16300781|2022-11-16
hCoV-19/Peru/AMA-INS-27320/2022	hCoV-19/Argentina/INEI108694/2021|EPI_ISL_5158530|2021-07-23	hCoV-19/Peru/HUC-INS-5360/2021|EPI_ISL_4417102|2021-08-09	hCoV-19/Ecuador/GENSBIO-INSPI-102456/2023|EPI_ISL_17240769|2023-03-01	hCoV-19/Peru/CUS-INS-35365/2022|EPI_ISL_16300804|2022-11-22
hCoV-19/Peru/AMA-INS-27321/2022	hCoV-19/Argentina/INEI108695/2021|EPI_ISL_5158531|2021-07-23	hCoV-19/Peru/HUC-INS-5747/2021|EPI_ISL_4635270|2021-08-26	hCoV-19/Ecuador/GENSBIO-INSPI-SG-347/2023|EPI_ISL_17961556|2023-06-15	hCoV-19/Peru/CUS-INS-35367/2022|EPI_ISL_16300806|2022-11-21
hCoV-19/Peru/AMA-INS-27322/2022	hCoV-19/Argentina/INEI108699/2021|EPI_ISL_5158533|2021-07-24	hCoV-19/Peru/HUC-INS-6184/2021|EPI_ISL_5115948|2021-09-02	hCoV-19/Ecuador/GENSBIO-INSPI-SG-51/2023|EPI_ISL_16943784|2023-02-01	hCoV-19/Peru/CUS-INS-36400/2022|EPI_ISL_16448657|2022-12-02
hCoV-19/Peru/AMA-INS-27323/2022	hCoV-19/Argentina/INEI108700/2021|EPI_ISL_5158534|2021-07-27	hCoV-19/Peru/HUC-INS-6185/2021|EPI_ISL_5115949|2021-09-06	hCoV-19/Ecuador/GENSBIO-INSPI-SG-55/2023|EPI_ISL_17240743|2023-02-14	hCoV-19/Peru/CUS-INS-36428/2022|EPI_ISL_16448685|2022-12-02
hCoV-19/Peru/AMA-INS-27324/2022	hCoV-19/Argentina/INEI108705/2021|EPI_ISL_5158538|2021-07-23	hCoV-19/Peru/HUC-INS-6186/2021|EPI_ISL_5115950|2021-09-03	hCoV-19/Ecuador/NIC-INSPI-115118/2022|EPI_ISL_16579018|2022-12-28	hCoV-19/Peru/CUS-INS-39930/2022|EPI_ISL_16959320|2022-12-06
hCoV-19/Peru/AMA-INS-27352/2022	hCoV-19/Argentina/INEI108707/2021|EPI_ISL_5158540|2021-07-21	hCoV-19/Peru/HUC-INS-6187/2021|EPI_ISL_5115951|2021-09-03	hCoV-19/Ecuador/NIC-INSPI-115139/2022|EPI_ISL_16579023|2022-12-27	hCoV-19/Peru/CUS-INS-39990/2022|EPI_ISL_16959251|2022-12-07
hCoV-19/Peru/AMA-INS-281/2020	hCoV-19/Argentina/INEI108708/2021|EPI_ISL_6694395|2021-07-20	hCoV-19/Peru/HUC-INS-6188/2021|EPI_ISL_5115952|2021-09-06	hCoV-19/Ecuador/NIC-INSPI-115181/2023|EPI_ISL_16803580|2023-01-03	hCoV-19/Peru/CUS-INS-41021/2022|EPI_ISL_17087773|2022-12-19
hCoV-19/Peru/AMA-INS-28606/2022	hCoV-19/Argentina/INEI108709/2021|EPI_ISL_5158541|2021-07-19	hCoV-19/Peru/HUC-INS-6190/2021|EPI_ISL_5115954|2021-08-30	hCoV-19/Ecuador/NIC-INSPI-115289/2023|EPI_ISL_17972668|2023-01-19	hCoV-19/Peru/GIHSN-HCL023026603001/2022|EPI_ISL_17777447|2022-11-19
hCoV-19/Peru/AMA-INS-28751/2022	hCoV-19/Argentina/INEI108710/2021|EPI_ISL_5158542|2021-07-15	hCoV-19/Peru/HUC-INS-6916/2021|EPI_ISL_5199231|2021-09-13	hCoV-19/Ecuador/NIC-INSPI-115290/2023|EPI_ISL_17972669|2023-01-17	hCoV-19/Peru/GIHSN-HCL023026886401/2022|EPI_ISL_17777452|2022-12-02
hCoV-19/Peru/AMA-INS-28752/2022	hCoV-19/Argentina/INEI108716/2021|EPI_ISL_5158546|2021-07-19	hCoV-19/Peru/HUC-INS-7311/2021|EPI_ISL_5505899|2021-09-20	hCoV-19/Ecuador/NIC-INSPI-115437/2023|EPI_ISL_17972716|2023-04-28	hCoV-19/Peru/HUC-INS-24825/2022|EPI_ISL_14721738|2022-07-15
hCoV-19/Peru/AMA-INS-28754/2022	hCoV-19/Argentina/INEI108721/2021|EPI_ISL_5158551|2021-07-04	hCoV-19/Peru/HUC-INS-7898/2021|EPI_ISL_5765469|2021-09-23	hCoV-19/Ecuador/NIC-INSPI-27001/2022|EPI_ISL_16578940|2022-12-15	hCoV-19/Peru/HUC-INS-36905/2022|EPI_ISL_16505015|2022-11-25
hCoV-19/Peru/AMA-INS-28760/2022	hCoV-19/Argentina/INEI108722/2021|EPI_ISL_5158552|2021-07-14	hCoV-19/Peru/HUC-INS-8792/2021|EPI_ISL_6208688|2021-10-18	hCoV-19/Ecuador/NIC-INSPI-27002/2022|EPI_ISL_16578941|2022-12-15	hCoV-19/Peru/HUC-INS-36906/2022|EPI_ISL_16505016|2022-11-25
hCoV-19/Peru/AMA-INS-28761/2022	hCoV-19/Argentina/INEI108726/2021|EPI_ISL_5158555|2021-07-06	hCoV-19/Peru/HUV-INS-7683/2021|EPI_ISL_5596134|2021-09-25	hCoV-19/Ecuador/NIC-INSPI-27127/2022|EPI_ISL_16578959|2022-12-17	hCoV-19/Peru/HUC-INS-39086/2022|EPI_ISL_16870573|2022-12-05
hCoV-19/Peru/AMA-INS-28762/2022	hCoV-19/Argentina/INEI108742/2021|EPI_ISL_8689078|2021-07-01	hCoV-19/Peru/ICA-INS-1209/2021|EPI_ISL_3375881|2021-04-13	hCoV-19/Ecuador/NIC-INSPI-27145/2022|EPI_ISL_16578962|2022-12-21	hCoV-19/Peru/HUC-INS-42643/2022|EPI_ISL_17536436|2022-12-12
hCoV-19/Peru/AMA-INS-28763/2022	hCoV-19/Argentina/INEI108744/2021|EPI_ISL_8689239|2021-07-20	hCoV-19/Peru/ICA-INS-1441/2021|EPI_ISL_3375929|2021-04-13	hCoV-19/Ecuador/NIC-INSPI-433894/2022|EPI_ISL_16578831|2022-12-22	hCoV-19/Peru/HUV-INS-31859/2022|EPI_ISL_15805962|2022-10-10
hCoV-19/Peru/AMA-INS-28764/2022	hCoV-19/Argentina/INEI108798/2021|EPI_ISL_5158598|2021-07-12	hCoV-19/Peru/ICA-INS-1442/2021|EPI_ISL_3375930|2021-04-13	hCoV-19/Ecuador/NIC-INSPI-433941/2022|EPI_ISL_16578840|2022-12-27	hCoV-19/Peru/HUV-INS-35595/2022|EPI_ISL_16337388|2022-11-23
hCoV-19/Peru/AMA-INS-28767/2022	hCoV-19/Argentina/INEI108799/2021|EPI_ISL_5158599|2021-07-14	hCoV-19/Peru/ICA-INS-1443/2021|EPI_ISL_3375931|2021-04-13	hCoV-19/Ecuador/NIC-INSPI-433947/2022|EPI_ISL_16578841|2022-12-27	hCoV-19/Peru/HUV-INS-35596/2022|EPI_ISL_16337515|2022-11-25
hCoV-19/Peru/AMA-INS-28768/2022	hCoV-19/Argentina/INEI108803/2021|EPI_ISL_5158602|2021-07-24	hCoV-19/Peru/ICA-INS-1453/2021|EPI_ISL_2921415|2021-04-13	hCoV-19/Ecuador/NIC-INSPI-433949/2022|EPI_ISL_16578842|2022-12-27	hCoV-19/Peru/HUV-INS-35605/2022|EPI_ISL_16337468|2022-11-25
hCoV-19/Peru/AMA-INS-28797/2022	hCoV-19/Argentina/INEI108806/2021|EPI_ISL_5158605|2021-07-22	hCoV-19/Peru/ICA-INS-4515/2021|EPI_ISL_4172714|2021-06-07	hCoV-19/Ecuador/NIC-INSPI-434264/2023|EPI_ISL_16803618|2023-01-05	hCoV-19/Peru/HUV-INS-35606/2022|EPI_ISL_16337339|2022-11-25
hCoV-19/Peru/AMA-INS-28798/2022	hCoV-19/Argentina/INEI108809/2021|EPI_ISL_5158608|2021-07-20	hCoV-19/Peru/ICA-INS-4673/2021|EPI_ISL_4279997|2021-07-16	hCoV-19/Ecuador/NIC-INSPI-434588/2023|EPI_ISL_17972730|2023-02-24	hCoV-19/Peru/HUV-INS-36539/2022|EPI_ISL_16449025|2022-12-01
hCoV-19/Peru/AMA-INS-28799/2022	hCoV-19/Argentina/INEI108818/2021|EPI_ISL_5158617|2021-07-26	hCoV-19/Peru/ICA-INS-4685/2021|EPI_ISL_4280034|2021-07-30	hCoV-19/Ecuador/NIC-INSPI-434590/2023|EPI_ISL_17972731|2023-02-24	hCoV-19/Peru/HUV-INS-37592/2022|EPI_ISL_16491373|2022-11-30
hCoV-19/Peru/AMA-INS-28800/2022	hCoV-19/Argentina/INEI108819/2021|EPI_ISL_5158618|2021-07-26	hCoV-19/Peru/ICA-INS-4745/2021|EPI_ISL_4280184|2021-08-04	hCoV-19/Ecuador/NIC-INSPI-434715/2023|EPI_ISL_17972753|2023-03-10	hCoV-19/Peru/HUV-INS-37594/2022|EPI_ISL_16491375|2022-12-20
hCoV-19/Peru/AMA-INS-28801/2022	hCoV-19/Argentina/INEI108821/2021|EPI_ISL_5158620|2021-07-26	hCoV-19/Peru/ICA-INS-4747/2021|EPI_ISL_4280188|2021-08-05	hCoV-19/Ecuador/NIC-INSPI-8113119/2022|EPI_ISL_15899037|2022-11-11	hCoV-19/Peru/HUV-INS-38780/2022|EPI_ISL_16726484|2022-12-29
hCoV-19/Peru/AMA-INS-2914/2021	hCoV-19/Argentina/INEI108822/2021|EPI_ISL_5158621|2021-07-26	hCoV-19/Peru/ICA-INS-4748/2021|EPI_ISL_4280189|2021-08-05	hCoV-19/Ecuador/NIC-INSPI-SG-2022-103/2022|EPI_ISL_16578905|2022-12-15	hCoV-19/Peru/HUV-INS-40632/2023|EPI_ISL_17021266|2023-01-12
hCoV-19/Peru/AMA-INS-2915/2021	hCoV-19/Argentina/INEI108826/2021|EPI_ISL_5158623|2021-07-26	hCoV-19/Peru/ICA-INS-4749/2021|EPI_ISL_4280193|2021-08-06	hCoV-19/Ecuador/USFQ-4614/2022|EPI_ISL_16609103|2022-12-19	hCoV-19/Peru/ICA-INS-33465/2022|EPI_ISL_15943231|2022-11-03
hCoV-19/Peru/AMA-INS-2916/2021	hCoV-19/Argentina/INEI108835/2021|EPI_ISL_5158625|2021-07-22	hCoV-19/Peru/ICA-INS-4752/2021|EPI_ISL_4280236|2021-08-14	hCoV-19/Ecuador/USFQ-4676/2023|EPI_ISL_16609132|2023-01-04	hCoV-19/Peru/ICA-INS-33466/2022|EPI_ISL_15943232|2022-11-03
hCoV-19/Peru/AMA-INS-2917/2021	hCoV-19/Argentina/INEI108850/2021|EPI_ISL_5158634|2021-07-23	hCoV-19/Peru/ICA-INS-4753/2021|EPI_ISL_4280185|2021-08-04	hCoV-19/Ecuador/USFQ-4725/2023|EPI_ISL_16609173|2023-01-09	hCoV-19/Peru/ICA-INS-33467/2022|EPI_ISL_15943233|2022-11-03
hCoV-19/Peru/AMA-INS-2918/2021	hCoV-19/Argentina/INEI108861/2021|EPI_ISL_5158640|2021-08-02	hCoV-19/Peru/ICA-INS-4759/2021|EPI_ISL_4280231|2021-08-13	hCoV-19/Ecuador/USFQ-4771/2023|EPI_ISL_16921282|2023-01-30	hCoV-19/Peru/ICA-INS-33468/2022|EPI_ISL_15943234|2022-11-03
hCoV-19/Peru/AMA-INS-2919/2021	hCoV-19/Argentina/INEI108874/2021|EPI_ISL_5158643|2021-07-29	hCoV-19/Peru/ICA-INS-4760/2021|EPI_ISL_4280232|2021-08-13	hCoV-19/Ecuador/USFQ-4802/2023|EPI_ISL_17250787|2023-02-24	hCoV-19/Peru/ICA-INS-33469/2022|EPI_ISL_15943235|2022-11-03
hCoV-19/Peru/AMA-INS-2920/2021	hCoV-19/Argentina/INEI108877/2021|EPI_ISL_5158646|2021-07-28	hCoV-19/Peru/ICA-INS-5833/2021|EPI_ISL_4635271|2021-08-26	hCoV-19/Ecuador/USFQ-4803/2023|EPI_ISL_17250784|2023-02-24	hCoV-19/Peru/ICA-INS-33472/2022|EPI_ISL_15943238|2022-11-04
hCoV-19/Peru/AMA-INS-2921/2021	hCoV-19/Argentina/INEI108879/2021|EPI_ISL_5158648|2021-07-27	hCoV-19/Peru/ICA-INS-5834/2021|EPI_ISL_4635272|2021-08-26	hCoV-19/Ecuador/USFQ-4804/2023|EPI_ISL_17250785|2023-02-24	hCoV-19/Peru/ICA-INS-34379/2022|EPI_ISL_16114276|2022-11-22
hCoV-19/Peru/AMA-INS-2922/2021	hCoV-19/Argentina/INEI108880/2021|EPI_ISL_5158649|2021-07-29	hCoV-19/Peru/ICA-INS-6109/2021|EPI_ISL_5115874|2021-09-28	hCoV-19/Ecuador/USFQ-4812/2023|EPI_ISL_17525322|2023-03-03	hCoV-19/Peru/ICA-INS-35418/2022|EPI_ISL_16300643|2022-11-17
hCoV-19/Peru/AMA-INS-2923/2021	hCoV-19/Argentina/INEI108921/2021|EPI_ISL_5158670|2021-07-27	hCoV-19/Peru/ICA-INS-6113/2021|EPI_ISL_5115878|2021-09-01	hCoV-19/Ecuador/USFQ-4823/2023|EPI_ISL_17525330|2023-03-02	hCoV-19/Peru/ICA-INS-35506/2022|EPI_ISL_16337340|2022-11-29
hCoV-19/Peru/AMA-INS-2924/2021	hCoV-19/Argentina/INEI108930/2021|EPI_ISL_5158678|2021-08-04	hCoV-19/Peru/ICA-INS-6114/2021|EPI_ISL_5115879|2021-08-31	hCoV-19/Ecuador/USFQ-4842/2023|EPI_ISL_17525347|2023-04-04	hCoV-19/Peru/ICA-INS-35593/2022|EPI_ISL_16337528|2022-11-30
hCoV-19/Peru/AMA-INS-2925/2021	hCoV-19/Argentina/INEI108957/2021|EPI_ISL_5158679|2021-07-29	hCoV-19/Peru/ICA-INS-6595/2021|EPI_ISL_5199303|2021-09-13	hCoV-19/Ecuador/USFQ-4844/2023|EPI_ISL_17525349|2023-01-13	hCoV-19/Peru/ICA-INS-35594/2022|EPI_ISL_16337397|2022-11-30
hCoV-19/Peru/AMA-INS-2926/2021	hCoV-19/Argentina/INEI109163/2021|EPI_ISL_5158686|2021-08-04	hCoV-19/Peru/ICA-INS-6751/2021|EPI_ISL_5199233|2021-09-08	hCoV-19/England/BRBR-32659115/2022|EPI_ISL_16355936|2022-12-27	hCoV-19/Peru/ICA-INS-35874/2022|EPI_ISL_16327712|2022-11-24
hCoV-19/Peru/AMA-INS-2927/2021	hCoV-19/Argentina/INEI109190/2021|EPI_ISL_5158710|2021-07-31	hCoV-19/Peru/ICA-INS-7227/2021|EPI_ISL_5505232|2021-09-20	hCoV-19/England/BRBR-3265925E/2022|EPI_ISL_16355940|2022-12-27	hCoV-19/Peru/ICA-INS-35876/2022|EPI_ISL_16327714|2022-11-23
hCoV-19/Peru/AMA-INS-2928/2021	hCoV-19/Argentina/INEI109201/2021|EPI_ISL_5158716|2021-07-27	hCoV-19/Peru/ICA-INS-7228/2021|EPI_ISL_5505244|2021-09-20	hCoV-19/England/BRBR-3265B31D/2022|EPI_ISL_16390554|2022-12-26	hCoV-19/Peru/ICA-INS-35878/2022|EPI_ISL_16327716|2022-11-25
hCoV-19/Peru/AMA-INS-2929/2021	hCoV-19/Argentina/INEI109229/2021|EPI_ISL_5158724|2021-07-12	hCoV-19/Peru/ICA-INS-7237/2021|EPI_ISL_5505308|2021-09-11	hCoV-19/England/BRBR-3265B3B3/2022|EPI_ISL_16390587|2022-12-27	hCoV-19/Peru/ICA-INS-35930/2022|EPI_ISL_16327767|2022-11-26
hCoV-19/Peru/AMA-INS-2930/2021	hCoV-19/Argentina/INEI109231/2021|EPI_ISL_5158725|2021-07-23	hCoV-19/Peru/ICA-INS-7241/2021|EPI_ISL_5505342|2021-09-09	hCoV-19/England/BRBR-3265B429/2022|EPI_ISL_16390675|2022-12-27	hCoV-19/Peru/ICA-INS-35933/2022|EPI_ISL_16327770|2022-11-28
hCoV-19/Peru/AMA-INS-2931/2021	hCoV-19/Argentina/INEI109232/2021|EPI_ISL_5158726|2021-07-27	hCoV-19/Peru/ICA-INS-7626/2021|EPI_ISL_5596141|2021-09-24	hCoV-19/England/BRBR-3265B544/2022|EPI_ISL_16390728|2022-12-26	hCoV-19/Peru/ICA-INS-35936/2022|EPI_ISL_16327773|2022-11-28
hCoV-19/Peru/AMA-INS-2932/2021	hCoV-19/Argentina/INEI109235/2021|EPI_ISL_5158728|2021-07-26	hCoV-19/Peru/ICA-INS-7940/2021|EPI_ISL_5765623|2021-09-30	hCoV-19/England/BRBR-3265B6F6/2022|EPI_ISL_16356036|2022-12-27	hCoV-19/Peru/ICA-INS-36319/2022|EPI_ISL_16450296|2022-11-26
hCoV-19/Peru/AMA-INS-2933/2021	hCoV-19/Argentina/INEI109238/2021|EPI_ISL_5158730|2021-07-22	hCoV-19/Peru/ICA-INS-7968/2021|EPI_ISL_5765734|2021-09-30	hCoV-19/England/BRBR-3265B7C6/2022|EPI_ISL_16390668|2022-12-26	hCoV-19/Peru/ICA-INS-36320/2022|EPI_ISL_16450297|2022-11-26
hCoV-19/Peru/AMA-INS-2934/2021	hCoV-19/Argentina/INEI109255/2021|EPI_ISL_5158733|2021-07-28	hCoV-19/Peru/ICA-INS-7969/2021|EPI_ISL_5765735|2021-09-30	hCoV-19/England/BRBR-3265B7E4/2022|EPI_ISL_16390588|2022-12-26	hCoV-19/Peru/ICA-INS-36321/2022|EPI_ISL_16450298|2022-12-01
hCoV-19/Peru/AMA-INS-2935/2021	hCoV-19/Argentina/INEI109256/2021|EPI_ISL_5158734|2021-07-30	hCoV-19/Peru/ICA-INS-8705/2021|EPI_ISL_6208598|2021-10-20	hCoV-19/England/BRBR-3265B80F/2022|EPI_ISL_16390538|2022-12-27	hCoV-19/Peru/ICA-INS-36323/2022|EPI_ISL_16450300|2022-12-01
hCoV-19/Peru/AMA-INS-2936/2021	hCoV-19/Argentina/INEI109292/2021|EPI_ISL_5158750|2021-07-28	hCoV-19/Peru/JUN-INS-1991/2021|EPI_ISL_3376179|2021-04-20	hCoV-19/England/BRBR-3265B82D/2022|EPI_ISL_16390691|2022-12-27	hCoV-19/Peru/ICA-INS-36324/2022|EPI_ISL_16450301|2022-12-02
hCoV-19/Peru/AMA-INS-2937/2021	hCoV-19/Argentina/INEI109295/2021|EPI_ISL_5158752|2021-07-25	hCoV-19/Peru/JUN-INS-4702/2021|EPI_ISL_4280186|2021-08-04	hCoV-19/England/BRBR-3265B85A/2022|EPI_ISL_16390646|2022-12-26	hCoV-19/Peru/ICA-INS-36325/2022|EPI_ISL_16450302|2022-12-05
hCoV-19/Peru/AMA-INS-2938/2021	hCoV-19/Argentina/INEI109330/2021|EPI_ISL_5158772|2021-07-30	hCoV-19/Peru/JUN-INS-4706/2021|EPI_ISL_4280187|2021-08-04	hCoV-19/England/BRBR-3265B878/2022|EPI_ISL_16390678|2022-12-26	hCoV-19/Peru/ICA-INS-38043/2022|EPI_ISL_16606866|2022-12-26
hCoV-19/Peru/AMA-INS-2939/2021	hCoV-19/Argentina/INEI109331/2021|EPI_ISL_5158773|2021-07-26	hCoV-19/Peru/JUN-INS-4725/2021|EPI_ISL_4280201|2021-08-09	hCoV-19/England/BRBR-3265C965/2022|EPI_ISL_16390448|2022-12-28	hCoV-19/Peru/JUN-INS-24588/2022|EPI_ISL_14570567|2022-07-05
hCoV-19/Peru/AMA-INS-2940/2021	hCoV-19/Argentina/INEI109336/2021|EPI_ISL_5158775|2021-07-28	hCoV-19/Peru/JUN-INS-4731/2021|EPI_ISL_4280209|2021-08-10	hCoV-19/England/BRBR-3265C9A1/2022|EPI_ISL_16390464|2022-12-28	hCoV-19/Peru/JUN-INS-28153/2022|EPI_ISL_15318419|2022-08-24
hCoV-19/Peru/AMA-INS-2941/2021	hCoV-19/Argentina/INEI109342/2021|EPI_ISL_5158778|2021-08-06	hCoV-19/Peru/JUN-INS-5657/2021|EPI_ISL_4635273|2021-08-26	hCoV-19/England/BRBR-3265CB32/2022|EPI_ISL_16390409|2022-12-28	hCoV-19/Peru/JUN-INS-33754/2022|EPI_ISL_16025884|2022-11-02
hCoV-19/Peru/AMA-INS-2942/2021	hCoV-19/Argentina/INEI109362/2021|EPI_ISL_5158797|2021-07-20	hCoV-19/Peru/JUN-INS-6788/2021|EPI_ISL_5199289|2021-09-08	hCoV-19/England/BRBR-3265CE2A/2022|EPI_ISL_16390415|2022-12-28	hCoV-19/Peru/JUN-INS-33755/2022|EPI_ISL_16025885|2022-11-02
hCoV-19/Peru/AMA-INS-2943/2021	hCoV-19/Argentina/INEI109366/2021|EPI_ISL_6694399|2021-07-28	hCoV-19/Peru/JUN-INS-6789/2021|EPI_ISL_5199290|2021-09-08	hCoV-19/England/BRBR-3265CEC0/2022|EPI_ISL_16390439|2022-12-28	hCoV-19/Peru/JUN-INS-33756/2022|EPI_ISL_16025886|2022-11-07
hCoV-19/Peru/AMA-INS-2944/2021	hCoV-19/Argentina/INEI109390/2021|EPI_ISL_5158815|2021-07-18	hCoV-19/Peru/JUN-INS-6790/2021|EPI_ISL_5199291|2021-09-08	hCoV-19/England/BRBR-3268609A/2023|EPI_ISL_16467771|2023-01-03	hCoV-19/Peru/JUN-INS-33757/2022|EPI_ISL_16025887|2022-11-11
hCoV-19/Peru/AMA-INS-2945/2021	hCoV-19/Argentina/INEI109393/2021|EPI_ISL_5158818|2021-07-17	hCoV-19/Peru/JUN-INS-7313/2021|EPI_ISL_5505917|2021-09-21	hCoV-19/England/BRBR-326862A3/2023|EPI_ISL_16467911|2023-01-03	hCoV-19/Peru/JUN-INS-33758/2022|EPI_ISL_16025888|2022-11-11
hCoV-19/Peru/AMA-INS-2946/2021	hCoV-19/Argentina/INEI109416/2021|EPI_ISL_5158830|2021-07-27	hCoV-19/Peru/LAL-INS-1449/2021|EPI_ISL_3375937|2021-04-07	hCoV-19/England/CLIMB-CM7Y8YE4/2023|EPI_ISL_18072134|2023-07-23	hCoV-19/Peru/JUN-INS-33759/2022|EPI_ISL_16025889|2022-11-16
hCoV-19/Peru/AMA-INS-30109/2022	hCoV-19/Argentina/INEI109418/2021|EPI_ISL_5158832|2021-07-24	hCoV-19/Peru/LAL-INS-1455/2021|EPI_ISL_3375942|2021-04-10	hCoV-19/England/PHEP-YYGNUMP/2022|EPI_ISL_16281860|2022-12-12	hCoV-19/Peru/JUN-INS-33764/2022|EPI_ISL_16025890|2022-11-15
hCoV-19/Peru/AMA-INS-30110/2022	hCoV-19/Argentina/INEI109420/2021|EPI_ISL_5158834|2021-07-22	hCoV-19/Peru/LAL-INS-1462/2021|EPI_ISL_3375949|2021-04-13	hCoV-19/England/QEUH-32605CEA/2022|EPI_ISL_18028765|2022-11-24	hCoV-19/Peru/JUN-INS-34118/2022|EPI_ISL_16032116|2022-11-08
hCoV-19/Peru/AMA-INS-30114/2022	hCoV-19/Argentina/INEI109421/2021|EPI_ISL_5158835|2021-07-21	hCoV-19/Peru/LAL-INS-1470/2021|EPI_ISL_3375957|2021-04-08	hCoV-19/England/QEUH-3261921E/2022|EPI_ISL_16167834|2022-12-03	hCoV-19/Peru/JUN-INS-35379/2022|EPI_ISL_16300733|2022-11-18
hCoV-19/Peru/AMA-INS-31075/2022	hCoV-19/Argentina/INEI109423/2021|EPI_ISL_5158836|2021-07-15	hCoV-19/Peru/LAL-INS-2212/2021|EPI_ISL_3376395|2021-03-22	hCoV-19/England/QEUH-32632B32/2022|EPI_ISL_16280323|2022-12-12	hCoV-19/Peru/JUN-INS-35382/2022|EPI_ISL_16300736|2022-11-17
hCoV-19/Peru/AMA-INS-31076/2022	hCoV-19/Argentina/INEI109433/2021|EPI_ISL_5158843|2021-07-20	hCoV-19/Peru/LAL-INS-3954/2021|EPI_ISL_4052753|2021-05-09	hCoV-19/England/QEUH-32645219/2022|EPI_ISL_16430329|2022-12-13	hCoV-19/Peru/JUN-INS-35383/2022|EPI_ISL_16300737|2022-11-18
hCoV-19/Peru/AMA-INS-31077/2022	hCoV-19/Argentina/INEI109434/2021|EPI_ISL_5158844|2021-07-24	hCoV-19/Peru/LAL-INS-3955/2021|EPI_ISL_4052711|2021-05-21	hCoV-19/England/QEUH-3268911C/2023|EPI_ISL_16485182|2023-01-02	hCoV-19/Peru/JUN-INS-35385/2022|EPI_ISL_16300739|2022-11-21
hCoV-19/Peru/AMA-INS-31078/2022	hCoV-19/Argentina/INEI109444/2021|EPI_ISL_5158853|2021-08-05	hCoV-19/Peru/LAL-INS-3956/2021|EPI_ISL_4052712|2021-05-19	hCoV-19/France/ARA-GENBIO-14293491109/2022|EPI_ISL_16834040|2022-12-15	hCoV-19/Peru/JUN-INS-35388/2022|EPI_ISL_16300742|2022-11-18
hCoV-19/Peru/AMA-INS-31079/2022	hCoV-19/Argentina/INEI109447/2021|EPI_ISL_5158856|2021-08-04	hCoV-19/Peru/LAL-INS-3957/2021|EPI_ISL_4052713|2021-05-18	hCoV-19/France/ARA-HCL722004432201/2022|EPI_ISL_16232470|2022-12-02	hCoV-19/Peru/JUN-INS-35391/2022|EPI_ISL_16300745|2022-11-23
hCoV-19/Peru/AMA-INS-31182/2022	hCoV-19/Argentina/INEI109450/2021|EPI_ISL_5158859|2021-06-24	hCoV-19/Peru/LAL-INS-4041/2021|EPI_ISL_4080519|2021-06-02	hCoV-19/France/ARA-HCL722004499801/2022|EPI_ISL_16335704|2022-12-12	hCoV-19/Peru/JUN-INS-35393/2022|EPI_ISL_16300747|2022-11-23
hCoV-19/Peru/AMA-INS-31183/2022	hCoV-19/Argentina/INEI109453/2021|EPI_ISL_5158862|2021-07-06	hCoV-19/Peru/LAL-INS-4520/2021|EPI_ISL_4172723|2021-06-08	hCoV-19/France/ARA-HCL723000231701/2023|EPI_ISL_17008073|2023-02-06	hCoV-19/Peru/JUN-INS-35394/2022|EPI_ISL_16300748|2022-11-21
hCoV-19/Peru/AMA-INS-31184/2022	hCoV-19/Argentina/INEI109493/2021|EPI_ISL_5158887|2021-08-02	hCoV-19/Peru/LAL-INS-4521/2021|EPI_ISL_4172725|2021-06-16	hCoV-19/France/BRE-IPP01791/2023|EPI_ISL_16703228|2023-01-16	hCoV-19/Peru/JUN-INS-35401/2022|EPI_ISL_16300755|2022-11-23
hCoV-19/Peru/AMA-INS-31185/2022	hCoV-19/Argentina/INEI109529/2021|EPI_ISL_5158908|2021-08-05	hCoV-19/Peru/LAL-INS-5013/2021|EPI_ISL_4416883|2021-07-31	hCoV-19/France/BRE-IPP02937/2023|EPI_ISL_16895176|2023-01-30	hCoV-19/Peru/JUN-INS-35403/2022|EPI_ISL_16300757|2022-11-24
hCoV-19/Peru/AMA-INS-31186/2022	hCoV-19/Argentina/INEI109533/2021|EPI_ISL_5158911|2021-08-05	hCoV-19/Peru/LAL-INS-5014/2021|EPI_ISL_4416884|2021-07-30	hCoV-19/France/CVL-ChuTo-9800101602/2022|EPI_ISL_15709399|2022-10-10	hCoV-19/Peru/JUN-INS-35412/2022|EPI_ISL_16300766|2022-11-25
hCoV-19/Peru/AMA-INS-31187/2022	hCoV-19/Argentina/INEI109564/2021|EPI_ISL_5158921|2021-08-06	hCoV-19/Peru/LAL-INS-5027/2021|EPI_ISL_4416897|2021-07-26	hCoV-19/France/CVL-ChuTo-9800101603/2022|EPI_ISL_15709418|2022-10-10	hCoV-19/Peru/JUN-INS-35413/2022|EPI_ISL_16300767|2022-11-25
hCoV-19/Peru/AMA-INS-31188/2022	hCoV-19/Argentina/INEI109567/2021|EPI_ISL_5158924|2021-08-01	hCoV-19/Peru/LAL-INS-5168/2021|EPI_ISL_4417289|2021-08-19	hCoV-19/France/CVL-ChuTo-9800102201/2022|EPI_ISL_15636357|2022-10-14	hCoV-19/Peru/JUN-INS-35414/2022|EPI_ISL_16300768|2022-11-25
hCoV-19/Peru/AMA-INS-31189/2022	hCoV-19/Argentina/INEI109573/2021|EPI_ISL_5158930|2021-08-09	hCoV-19/Peru/LAL-INS-5172/2021|EPI_ISL_4417293|2021-08-19	hCoV-19/France/CVL-IPP53368/2022|EPI_ISL_15527614|2022-10-12	hCoV-19/Peru/JUN-INS-36571/2022|EPI_ISL_16447772|2022-11-28
hCoV-19/Peru/AMA-INS-31190/2022	hCoV-19/Argentina/INEI109580/2021|EPI_ISL_5158937|2021-08-03	hCoV-19/Peru/LAL-INS-5245/2021|EPI_ISL_4417353|2021-08-20	hCoV-19/France/HDF-LBZCentre-M2211210066/2022|EPI_ISL_16369008|2022-11-21	hCoV-19/Peru/JUN-INS-36576/2022|EPI_ISL_16447777|2022-11-25
hCoV-19/Peru/AMA-INS-31191/2022	hCoV-19/Argentina/INEI109587/2021|EPI_ISL_5158942|2021-08-06	hCoV-19/Peru/LAL-INS-5700/2021|EPI_ISL_4635297|2021-08-23	hCoV-19/France/HDF-LBZCentre-P2211280077/2022|EPI_ISL_16369349|2022-11-28	hCoV-19/Peru/JUN-INS-36577/2022|EPI_ISL_16447778|2022-11-26
hCoV-19/Peru/AMA-INS-31192/2022	hCoV-19/Argentina/INEI109588/2021|EPI_ISL_5158943|2021-08-06	hCoV-19/Peru/LAL-INS-5703/2021|EPI_ISL_4635274|2021-08-26	hCoV-19/France/NAQ-HCL722004339801/2022|EPI_ISL_16056384|2022-11-21	hCoV-19/Peru/JUN-INS-36600/2022|EPI_ISL_16447801|2022-12-01
hCoV-19/Peru/AMA-INS-31193/2022	hCoV-19/Argentina/INEI109595/2021|EPI_ISL_5158950|2021-08-03	hCoV-19/Peru/LAL-INS-5706/2021|EPI_ISL_4635275|2021-08-26	hCoV-19/France/OCC-GENBIO-C30GN3460144/2022|EPI_ISL_16865603|2022-12-12	hCoV-19/Peru/JUN-INS-36606/2022|EPI_ISL_16447807|2022-11-28
hCoV-19/Peru/AMA-INS-31194/2022	hCoV-19/Argentina/INEI109602/2021|EPI_ISL_6694402|2021-07-19	hCoV-19/Peru/LAL-INS-6063/2021|EPI_ISL_5115831|2021-09-02	hCoV-19/France/OCC-GENBIO-L23GN3325032/2022|EPI_ISL_16925235|2022-11-28	hCoV-19/Peru/JUN-INS-36608/2022|EPI_ISL_16447809|2022-11-30
hCoV-19/Peru/AMA-INS-31534/2022	hCoV-19/Argentina/INEI109604/2021|EPI_ISL_6694403|2021-08-03	hCoV-19/Peru/LAL-INS-6778/2021|EPI_ISL_5199237|2021-09-10	hCoV-19/France/OCC-HCL723000180201/2023|EPI_ISL_16866736|2023-01-16	hCoV-19/Peru/JUN-INS-36612/2022|EPI_ISL_16447813|2022-11-29
hCoV-19/Peru/AMA-INS-31535/2022	hCoV-19/Argentina/INEI109608/2021|EPI_ISL_5158957|2021-08-09	hCoV-19/Peru/LAL-INS-8237/2021|EPI_ISL_5935438|2021-10-12	hCoV-19/France/OCC-HCL723000247601/2023|EPI_ISL_17008185|2023-02-13	hCoV-19/Peru/JUN-INS-36617/2022|EPI_ISL_16447818|2022-12-01
hCoV-19/Peru/AMA-INS-31536/2022	hCoV-19/Argentina/INEI109616/2021|EPI_ISL_5158965|2021-08-09	hCoV-19/Peru/LAL-INS-9554/2021|EPI_ISL_6689783|2021-10-22	hCoV-19/Germany/BB-RKI-I-1069112/2022|EPI_ISL_16220699|2022-12-12	hCoV-19/Peru/JUN-INS-36623/2022|EPI_ISL_16447824|2022-12-01
hCoV-19/Peru/AMA-INS-31537/2022	hCoV-19/Argentina/INEI109626/2021|EPI_ISL_5158976|2021-08-04	hCoV-19/Peru/LAL-TRU02259/2021|EPI_ISL_8401632|2021-09-01	hCoV-19/Germany/BE-RKI-I-1094282/2023|EPI_ISL_16697124|2023-01-02	hCoV-19/Peru/JUN-INS-40069/2022|EPI_ISL_17020912|2022-12-23
hCoV-19/Peru/AMA-INS-31538/2022	hCoV-19/Argentina/INEI109630/2021|EPI_ISL_5158980|2021-08-03	hCoV-19/Peru/LAL-TRU02260/2021|EPI_ISL_8401633|2021-09-01	hCoV-19/Germany/BW-RKI-I-1095190/2023|EPI_ISL_16812287|2023-01-20	hCoV-19/Peru/JUN-INS-40083/2022|EPI_ISL_17020926|2022-12-23
hCoV-19/Peru/AMA-INS-31539/2022	hCoV-19/Argentina/INEI109640/2021|EPI_ISL_6694407|2021-08-11	hCoV-19/Peru/LAM-CABANA-PE-UPCH-1829/2021|EPI_ISL_7961373|2021-10-07	hCoV-19/Germany/BW-RKI-I-1095335/2023|EPI_ISL_16812425|2023-01-20	hCoV-19/Peru/JUN-INS-40089/2022|EPI_ISL_17020932|2022-12-27
hCoV-19/Peru/AMA-INS-31552/2022	hCoV-19/Argentina/INEI109669/2021|EPI_ISL_5158993|2021-08-10	hCoV-19/Peru/LAM-CABANA-PE-UPCH-1855/2021|EPI_ISL_7961374|2021-10-01	hCoV-19/Germany/BW-RKI-I-1109783/2023|EPI_ISL_17005698|2023-02-10	hCoV-19/Peru/JUN-INS-41001/2023|EPI_ISL_17165478|2023-01-05
hCoV-19/Peru/AMA-INS-31553/2022	hCoV-19/Argentina/INEI109704/2021|EPI_ISL_5159021|2021-08-02	hCoV-19/Peru/LAM-CABANA-PE-UPCH-1864/2021|EPI_ISL_7961375|2021-10-01	hCoV-19/Germany/HH-RKI-I-1037411/2022|EPI_ISL_15988277|2022-11-17	hCoV-19/Peru/JUN-INS-41006/2022|EPI_ISL_17165483|2022-12-21
hCoV-19/Peru/AMA-INS-31554/2022	hCoV-19/Argentina/INEI109706/2021|EPI_ISL_5159023|2021-07-28	hCoV-19/Peru/LAM-CABANA-PE-UPCH-1870/2021|EPI_ISL_7961376|2021-10-06	hCoV-19/Germany/NI-RKI-I-1095776/2023|EPI_ISL_16812857|2023-01-17	hCoV-19/Peru/JUN-INS-41013/2022|EPI_ISL_17165490|2022-12-22
hCoV-19/Peru/AMA-INS-31555/2022	hCoV-19/Argentina/INEI109709/2021|EPI_ISL_5159024|2021-07-21	hCoV-19/Peru/LAM-INS-10192/2021|EPI_ISL_7494941|2021-11-06	hCoV-19/Germany/NW-RKI-I-1076079/2022|EPI_ISL_17345613|2022-12-19	hCoV-19/Peru/JUN-INS-41621/2022|EPI_ISL_17304718|2022-12-17
hCoV-19/Peru/AMA-INS-31556/2022	hCoV-19/Argentina/INEI109714/2021|EPI_ISL_5159026|2021-07-23	hCoV-19/Peru/LAM-INS-10565/2021|EPI_ISL_7846230|2021-11-14	hCoV-19/Germany/NW-RKI-I-1099919/2023|EPI_ISL_16882701|2023-02-01	hCoV-19/Peru/JUN-INS-41633/2022|EPI_ISL_17304730|2022-12-19
hCoV-19/Peru/AMA-INS-31557/2022	hCoV-19/Argentina/INEI109715/2021|EPI_ISL_5159027|2021-07-19	hCoV-19/Peru/LAM-INS-10580/2021|EPI_ISL_7846245|2021-11-15	hCoV-19/Guatemala/491-LNS/2023|EPI_ISL_16958529|2023-01-15	hCoV-19/Peru/JUN-INS-41647/2022|EPI_ISL_17304744|2022-12-17
hCoV-19/Peru/AMA-INS-31558/2022	hCoV-19/Argentina/INEI109716/2021|EPI_ISL_5159028|2021-08-09	hCoV-19/Peru/LAM-INS-10890/2021|EPI_ISL_8143839|2021-11-22	hCoV-19/Guatemala/LNS-10917/2022|EPI_ISL_17155919|2022-12-19	hCoV-19/Peru/JUN-INS-41651/2022|EPI_ISL_17304748|2022-12-19
hCoV-19/Peru/AMA-INS-31559/2022	hCoV-19/Argentina/INEI109720/2021|EPI_ISL_5159032|2021-08-10	hCoV-19/Peru/LAM-INS-4523/2021|EPI_ISL_4172728|2021-06-24	hCoV-19/India/GJ-GBRC9807/2022|EPI_ISL_16200320|2022-10-26	hCoV-19/Peru/JUN-INS-41783/2022|EPI_ISL_17405229|2022-12-12
hCoV-19/Peru/AMA-INS-31560/2022	hCoV-19/Argentina/INEI109722/2021|EPI_ISL_5159033|2021-07-26	hCoV-19/Peru/LAM-INS-4524/2021|EPI_ISL_4172730|2021-06-28	hCoV-19/India/MH-ICMR-NIV-INSACOG-G-12913/2022|EPI_ISL_16528819|2022-12-22	hCoV-19/Peru/LAL-INS-34283/2022|EPI_ISL_16114557|2022-11-14
hCoV-19/Peru/AMA-INS-31561/2022	hCoV-19/Argentina/INEI109726/2021|EPI_ISL_5159036|2021-08-10	hCoV-19/Peru/LAM-INS-4774/2021|EPI_ISL_4280172|2021-08-05	hCoV-19/India/MH-ICMR-NIV-INSACOG-GSEQ-12609/2022|EPI_ISL_15854828|2022-10-07	hCoV-19/Peru/LAL-INS-34762/2022|EPI_ISL_16189547|2022-11-23
hCoV-19/Peru/AMA-INS-31562/2022	hCoV-19/Argentina/INEI109731/2021|EPI_ISL_5159038|2021-08-03	hCoV-19/Peru/LAM-INS-4780/2021|EPI_ISL_4280203|2021-08-09	hCoV-19/India/MH-ICMR-NIV-INSACOG-GSEQ-12621/2022|EPI_ISL_15854840|2022-10-03	hCoV-19/Peru/LAL-INS-34765/2022|EPI_ISL_16189550|2022-11-22
hCoV-19/Peru/AMA-INS-31563/2022	hCoV-19/Argentina/INEI109745/2021|EPI_ISL_5159045|2021-08-04	hCoV-19/Peru/LAM-INS-4793/2021|EPI_ISL_4280195|2021-08-06	hCoV-19/India/MH-Kasturba-WG5519/2022|EPI_ISL_17391201|2022-10-27	hCoV-19/Peru/LAL-INS-34766/2022|EPI_ISL_16189551|2022-11-25
hCoV-19/Peru/AMA-INS-31564/2022	hCoV-19/Argentina/INEI109779/2021|EPI_ISL_5159056|2021-08-12	hCoV-19/Peru/LAM-INS-5163/2021|EPI_ISL_4417285|2021-08-21	hCoV-19/India/MH-KasturbaMCGM-ICMR-INSACOG-WG5313/2022|EPI_ISL_15760051|2022-10-03	hCoV-19/Peru/LAL-INS-36480/2022|EPI_ISL_16449035|2022-11-27
hCoV-19/Peru/AMA-INS-31565/2022	hCoV-19/Argentina/INEI109782/2021|EPI_ISL_5159057|2021-08-13	hCoV-19/Peru/LAM-INS-5335/2021|EPI_ISL_4417077|2021-07-19	hCoV-19/India/MH-KasturbaMCGM-ICMR-INSACOG-WG5314/2022|EPI_ISL_15760052|2022-10-04	hCoV-19/Peru/LAL-INS-36895/2022|EPI_ISL_16505005|2022-11-23
hCoV-19/Peru/AMA-INS-31566/2022	hCoV-19/Argentina/INEI109785/2021|EPI_ISL_6694417|2021-08-05	hCoV-19/Peru/LAM-INS-5362/2021|EPI_ISL_4417104|2021-07-12	hCoV-19/India/MH-KasturbaMCGM-ICMR-INSACOG-WG5366/2022|EPI_ISL_15760094|2022-10-03	hCoV-19/Peru/LAM-INS-34382/2022|EPI_ISL_16114110|2022-11-18
hCoV-19/Peru/AMA-INS-31567/2022	hCoV-19/Argentina/INEI109786/2021|EPI_ISL_6694418|2021-08-06	hCoV-19/Peru/LAM-INS-5688/2021|EPI_ISL_4635294|2021-08-24	hCoV-19/India/MH-KasturbaMCGM-ICMR-INSACOG-WG5376/2022|EPI_ISL_15760103|2022-10-05	hCoV-19/Peru/LAM-INS-34383/2022|EPI_ISL_16114031|2022-11-22
hCoV-19/Peru/AMA-INS-31568/2022	hCoV-19/Argentina/INEI109787/2021|EPI_ISL_6694419|2021-08-11	hCoV-19/Peru/LAM-INS-5691/2021|EPI_ISL_4635298|2021-08-23	hCoV-19/India/MH-KasturbaMCGM-ICMR-INSACOG-WG5383/2022|EPI_ISL_15760110|2022-10-08	hCoV-19/Peru/LAM-INS-34391/2022|EPI_ISL_16114000|2022-11-19
hCoV-19/Peru/AMA-INS-31569/2022	hCoV-19/Argentina/INEI109791/2021|EPI_ISL_6694423|2021-08-09	hCoV-19/Peru/LAM-INS-5692/2021|EPI_ISL_4635299|2021-08-23	hCoV-19/India/MH-KasturbaMCGM-ICMR-INSACOG-WG5414/2022|EPI_ISL_15760129|2022-10-07	hCoV-19/Peru/LAM-INS-37595/2022|EPI_ISL_16491376|2022-12-01
hCoV-19/Peru/AMA-INS-31570/2022	hCoV-19/Argentina/INEI109792/2021|EPI_ISL_6694424|2021-08-07	hCoV-19/Peru/LAM-INS-5693/2021|EPI_ISL_4635305|2021-08-21	hCoV-19/India/WB-1931300717463/2022|EPI_ISL_16182879|2022-09-24	hCoV-19/Peru/LAM-INS-37596/2022|EPI_ISL_16491377|2022-12-02
hCoV-19/Peru/AMA-INS-31571/2022	hCoV-19/Argentina/INEI109794/2021|EPI_ISL_6694426|2021-08-07	hCoV-19/Peru/LAM-INS-6086/2021|EPI_ISL_5115853|2021-09-06	hCoV-19/Indonesia/JK-CW62-3754/2022|EPI_ISL_16647596|2022-12-13	hCoV-19/Peru/LAM-INS-38044/2022|EPI_ISL_16606867|2022-12-05
hCoV-19/Peru/AMA-INS-31572/2022	hCoV-19/Argentina/INEI109807/2021|EPI_ISL_6694430|2021-08-15	hCoV-19/Peru/LAM-INS-6091/2021|EPI_ISL_5115858|2021-09-05	hCoV-19/Indonesia/JK-NIHRD-22-37698/2022|EPI_ISL_16736961|2022-12-20	hCoV-19/Peru/LAM-INS-42640/2022|EPI_ISL_17536433|2022-12-08
hCoV-19/Peru/AMA-INS-32291/2022	hCoV-19/Argentina/INEI109809/2021|EPI_ISL_6694432|2021-04-15	hCoV-19/Peru/LAM-INS-6856/2021|EPI_ISL_5199239|2021-09-08	hCoV-19/Indonesia/JK-NIHRD-WGS-22-29754/2022|EPI_ISL_15684706|2022-10-11	hCoV-19/Peru/LIM-INS-26081/2022|EPI_ISL_14816867|2022-08-13
hCoV-19/Peru/AMA-INS-32292/2022	hCoV-19/Argentina/INEI109813/2021|EPI_ISL_6694435|2021-05-22	hCoV-19/Peru/LAM-INS-6866/2021|EPI_ISL_5199242|2021-09-11	hCoV-19/Iran/BN184/2022|EPI_ISL_18050508|2022-12-25	hCoV-19/Peru/LIM-INS-26462/2022|EPI_ISL_14907459|2022-08-02
hCoV-19/Peru/AMA-INS-32293/2022	hCoV-19/Argentina/INEI109818/2021|EPI_ISL_6694440|2021-06-28	hCoV-19/Peru/LAM-INS-7103/2021|EPI_ISL_5504277|2021-09-20	hCoV-19/Ireland/D-NVRL-ecS22IRL00452727/2022|EPI_ISL_15699411|2022-10-06	hCoV-19/Peru/LIM-INS-27414/2022|EPI_ISL_15017634|2022-08-17
hCoV-19/Peru/AMA-INS-32294/2022	hCoV-19/Argentina/INEI109826/2021|EPI_ISL_6694441|2021-08-13	hCoV-19/Peru/LAM-INS-7104/2021|EPI_ISL_5504289|2021-09-20	hCoV-19/Ireland/KK-NVRL-S22IRL00479980/2022|EPI_ISL_16579272|2022-12-18	hCoV-19/Peru/LIM-INS-27485/2022|EPI_ISL_15017421|2022-08-26
hCoV-19/Peru/AMA-INS-32295/2022	hCoV-19/Argentina/INEI109832/2021|EPI_ISL_5159063|2021-07-16	hCoV-19/Peru/LAM-INS-7105/2021|EPI_ISL_5504298|2021-09-18	hCoV-19/Ireland/KY-Enfer-151222002_A4/2022|EPI_ISL_16260250|2022-12-15	hCoV-19/Peru/LIM-INS-28522/2022|EPI_ISL_15202132|2022-09-02
hCoV-19/Peru/AMA-INS-37853/2022	hCoV-19/Argentina/INEI109841/2021|EPI_ISL_6694443|2021-08-18	hCoV-19/Peru/LAM-INS-7195/2021|EPI_ISL_5504977|2021-09-18	hCoV-19/Israel/CVL-8013449/2022|EPI_ISL_16740007|2022-12-09	hCoV-19/Peru/LIM-INS-28572/2022|EPI_ISL_15202067|2022-08-31
hCoV-19/Peru/AMA-INS-37854/2022	hCoV-19/Argentina/INEI109845/2021|EPI_ISL_5159067|2021-07-30	hCoV-19/Peru/LAM-INS-7198/2021|EPI_ISL_5505007|2021-09-18	hCoV-19/Israel/CVL-9008585/2022|EPI_ISL_16740038|2022-12-11	hCoV-19/Peru/LIM-INS-29166/2022|EPI_ISL_15273739|2022-09-06
hCoV-19/Peru/AMA-INS-37857/2022	hCoV-19/Argentina/INEI109846/2021|EPI_ISL_5159071|2021-07-30	hCoV-19/Peru/LAM-INS-7201/2021|EPI_ISL_5505037|2021-09-21	hCoV-19/Israel/SMC-7111019/2022|EPI_ISL_16302527|2022-12-04	hCoV-19/Peru/LIM-INS-29246/2022|EPI_ISL_15273818|2022-09-09
hCoV-19/Peru/AMA-INS-37858/2022	hCoV-19/Argentina/INEI109847/2021|EPI_ISL_5159072|2021-08-02	hCoV-19/Peru/LAM-INS-7202/2021|EPI_ISL_5505048|2021-09-21	hCoV-19/Israel/SMC-7112086/2023|EPI_ISL_16904996|2023-01-31	hCoV-19/Peru/LIM-INS-29545/2022|EPI_ISL_15274852|2022-09-14
hCoV-19/Peru/AMA-INS-37859/2022	hCoV-19/Argentina/INEI109849/2021|EPI_ISL_5159074|2021-08-04	hCoV-19/Peru/LAM-INS-7203/2021|EPI_ISL_5505061|2021-09-21	hCoV-19/Italy/APU-UNIBA_APU-Ba1031/2022|EPI_ISL_17190201|2022-12-19	hCoV-19/Peru/LIM-INS-29547/2022|EPI_ISL_15274854|2022-09-15
hCoV-19/Peru/AMA-INS-37860/2022	hCoV-19/Argentina/INEI109850/2021|EPI_ISL_5159075|2021-08-05	hCoV-19/Peru/LAM-INS-7588/2021|EPI_ISL_5596147|2021-09-23	hCoV-19/Italy/EMR-IZSLER-009980-012-01/2023|EPI_ISL_16539920|2023-01-10	hCoV-19/Peru/LIM-INS-29990/2022|EPI_ISL_15394142|2022-09-14
hCoV-19/Peru/AMA-INS-37861/2022	hCoV-19/Argentina/INEI109851/2021|EPI_ISL_5159076|2021-08-05	hCoV-19/Peru/LAM-INS-7599/2021|EPI_ISL_5596158|2021-09-23	hCoV-19/Italy/EMR-IZSLER-036162-004-01/2023|EPI_ISL_16943634|2023-01-27	hCoV-19/Peru/LIM-INS-30017/2022|EPI_ISL_15394169|2022-09-18
hCoV-19/Peru/AMA-INS-37862/2022	hCoV-19/Argentina/INEI109853/2021|EPI_ISL_5159077|2021-08-06	hCoV-19/Peru/LAM-INS-7600/2021|EPI_ISL_5596164|2021-09-23	hCoV-19/Italy/LAZ-IFO-2301093021/2023|EPI_ISL_16526372|2023-01-02	hCoV-19/Peru/LIM-INS-30028/2022|EPI_ISL_15394180|2022-09-20
hCoV-19/Peru/AMA-INS-37863/2022	hCoV-19/Argentina/INEI109855/2021|EPI_ISL_5159078|2021-08-06	hCoV-19/Peru/LAM-INS-7601/2021|EPI_ISL_5596169|2021-09-23	hCoV-19/Italy/LOM_Policlinico_Milano_18235539/2022|EPI_ISL_16167925|2022-12-12	hCoV-19/Peru/LIM-INS-30029/2022|EPI_ISL_15394181|2022-09-20
hCoV-19/Peru/AMA-INS-37864/2022	hCoV-19/Argentina/INEI109856/2021|EPI_ISL_5159079|2021-08-06	hCoV-19/Peru/LAM-INS-7602/2021|EPI_ISL_5596175|2021-09-23	hCoV-19/Japan/IC-15149/2022|EPI_ISL_16194382|2022-12-04	hCoV-19/Peru/LIM-INS-30196/2022|EPI_ISL_15394348|2022-09-21
hCoV-19/Peru/AMA-INS-37865/2022	hCoV-19/Argentina/INEI109857/2021|EPI_ISL_5159080|2021-07-23	hCoV-19/Peru/LAM-INS-7605/2021|EPI_ISL_5596181|2021-09-24	hCoV-19/Luxembourg/LNS0833412/2023|EPI_ISL_16832288|2023-01-27	hCoV-19/Peru/LIM-INS-30227/2022|EPI_ISL_15394379|2022-09-24
hCoV-19/Peru/AMA-INS-37866/2022	hCoV-19/Argentina/INEI109859/2021|EPI_ISL_5159082|2021-07-26	hCoV-19/Peru/LAM-INS-7607/2021|EPI_ISL_5596240|2021-09-22	hCoV-19/Luxembourg/LNS4035662/2022|EPI_ISL_16498769|2022-12-07	hCoV-19/Peru/LIM-INS-30496/2022|EPI_ISL_15621685|2022-09-27
hCoV-19/Peru/AMA-INS-37867/2022	hCoV-19/Argentina/INEI109861/2021|EPI_ISL_5159083|2021-08-10	hCoV-19/Peru/LAM-INS-8194/2021|EPI_ISL_5935439|2021-10-09	hCoV-19/Mexico/30143/2022|EPI_ISL_17658481|2022-12-14	hCoV-19/Peru/LIM-INS-30522/2022|EPI_ISL_15621711|2022-09-29
hCoV-19/Peru/AMA-INS-37868/2022	hCoV-19/Argentina/INEI109864/2021|EPI_ISL_5159085|2021-07-02	hCoV-19/Peru/LAM-INS-8270/2021|EPI_ISL_5935440|2021-10-04	hCoV-19/Mexico/BCN_IBT_IMSS_10889/2023|EPI_ISL_16877029|2023-01-08	hCoV-19/Peru/LIM-INS-30534/2022|EPI_ISL_15621723|2022-09-29
hCoV-19/Peru/AMA-INS-37869/2022	hCoV-19/Argentina/INEI109872/2021|EPI_ISL_5159090|2021-08-19	hCoV-19/Peru/LAM-INS-8271/2021|EPI_ISL_5935442|2021-10-04	hCoV-19/Mexico/BCN-LANGEBIO_IMSS_14119/2023|EPI_ISL_16968497|2023-01-09	hCoV-19/Peru/LIM-INS-30586/2022|EPI_ISL_15621775|2022-09-28
hCoV-19/Peru/AMA-INS-37870/2022	hCoV-19/Argentina/INEI109873/2021|EPI_ISL_5159091|2021-08-19	hCoV-19/Peru/LAM-INS-8272/2021|EPI_ISL_5935443|2021-10-04	hCoV-19/Mexico/BCN-LANGEBIO_IMSS_14268/2023|EPI_ISL_16968666|2023-01-20	hCoV-19/Peru/LIM-INS-30587/2022|EPI_ISL_15621776|2022-09-28
hCoV-19/Peru/AMA-INS-37871/2022	hCoV-19/Argentina/INEI109877/2021|EPI_ISL_6694445|2021-08-13	hCoV-19/Peru/LAM-INS-8273/2021|EPI_ISL_5935444|2021-10-04	hCoV-19/Mexico/CMX_InDRE_S15944/2023|EPI_ISL_16889519|2023-01-06	hCoV-19/Peru/LIM-INS-31347/2022|EPI_ISL_15723842|2022-10-07
hCoV-19/Peru/AMA-INS-37872/2022	hCoV-19/Argentina/INEI109878/2021|EPI_ISL_5159095|2021-08-11	hCoV-19/Peru/LAM-INS-9078/2021|EPI_ISL_6574106|2021-10-15	hCoV-19/Mexico/CMX_LANGEBIO_IMSS_13487/2022|EPI_ISL_16819585|2022-12-21	hCoV-19/Peru/LIM-INS-31372/2022|EPI_ISL_15723867|2022-10-08
hCoV-19/Peru/AMA-INS-37873/2022	hCoV-19/Argentina/INEI109879/2021|EPI_ISL_5159096|2021-08-12	hCoV-19/Peru/LAM-INS-9145/2021|EPI_ISL_6574175|2021-10-14	hCoV-19/Mexico/CMX_LANGEBIO_IMSS_13738/2022|EPI_ISL_16861539|2022-12-19	hCoV-19/Peru/LIM-INS-31948/2022|EPI_ISL_15806051|2022-10-10
hCoV-19/Peru/AMA-INS-37874/2022	hCoV-19/Argentina/INEI109881/2021|EPI_ISL_5159097|2021-08-16	hCoV-19/Peru/LAM-INS-9148/2021|EPI_ISL_6574178|2021-10-13	hCoV-19/Mexico/CMX-INER-IBT-2291/2023|EPI_ISL_16878712|2023-01-04	hCoV-19/Peru/LIM-INS-31966/2022|EPI_ISL_15806069|2022-10-15
hCoV-19/Peru/AMA-INS-37875/2022	hCoV-19/Argentina/INEI109882/2021|EPI_ISL_5159098|2021-08-14	hCoV-19/Peru/LAM-INS-9151/2021|EPI_ISL_6574181|2021-10-14	hCoV-19/Mexico/CMX-INER-IBT-2335/2023|EPI_ISL_16878756|2023-01-15	hCoV-19/Peru/LIM-INS-32241/2022|EPI_ISL_15934624|2022-11-02
hCoV-19/Peru/AMA-INS-37876/2022	hCoV-19/Argentina/INEI109883/2021|EPI_ISL_5159099|2021-08-14	hCoV-19/Peru/LAM-INS-9570/2021|EPI_ISL_6689784|2021-10-20	hCoV-19/Mexico/CMX-INMEGEN-100-10/2023|EPI_ISL_17170307|2023-02-07	hCoV-19/Peru/LIM-INS-32248/2022|EPI_ISL_15934631|2022-11-02
hCoV-19/Peru/AMA-INS-37994/2022	hCoV-19/Argentina/INEI109886/2021|EPI_ISL_5159101|2021-08-12	hCoV-19/Peru/LAM-INS-9578/2021|EPI_ISL_6689785|2021-10-21	hCoV-19/Mexico/CMX-INMEGEN-100-21/2023|EPI_ISL_17170257|2023-02-01	hCoV-19/Peru/LIM-INS-32249/2022|EPI_ISL_15934632|2022-11-02
hCoV-19/Peru/AMA-INS-38045/2022	hCoV-19/Argentina/INEI109889/2021|EPI_ISL_6694447|2021-08-13	hCoV-19/Peru/LIM-CABANA-PE-UPCH-1509/2021|EPI_ISL_7961377|2021-09-18	hCoV-19/Mexico/CMX-INMEGEN-100-217/2023|EPI_ISL_17170191|2023-02-16	hCoV-19/Peru/LIM-INS-32258/2022|EPI_ISL_15934641|2022-11-03
hCoV-19/Peru/AMA-INS-38046/2022	hCoV-19/Argentina/INEI109896/2021|EPI_ISL_6694453|2021-08-10	hCoV-19/Peru/LIM-INS-10259/2021|EPI_ISL_7494944|2021-11-12	hCoV-19/Mexico/CMX-INMEGEN-95-129/2022|EPI_ISL_16278828|2022-12-03	hCoV-19/Peru/LIM-INS-32259/2022|EPI_ISL_15934642|2022-11-03
hCoV-19/Peru/AMA-INS-38086/2022	hCoV-19/Argentina/INEI109898/2021|EPI_ISL_6694455|2021-08-11	hCoV-19/Peru/LIM-INS-10261/2021|EPI_ISL_7494975|2021-11-12	hCoV-19/Mexico/CMX-INMEGEN-95-134/2022|EPI_ISL_16278833|2022-12-03	hCoV-19/Peru/LIM-INS-32260/2022|EPI_ISL_15934643|2022-11-03
hCoV-19/Peru/AMA-INS-38087/2022	hCoV-19/Argentina/INEI109907/2021|EPI_ISL_6694462|2021-08-14	hCoV-19/Peru/LIM-INS-10267/2021|EPI_ISL_7494943|2021-11-14	hCoV-19/Mexico/CMX-INMEGEN-95-149/2022|EPI_ISL_16278847|2022-12-05	hCoV-19/Peru/LIM-INS-32266/2022|EPI_ISL_15934649|2022-11-03
hCoV-19/Peru/AMA-INS-38089/2022	hCoV-19/Argentina/INEI109917/2021|EPI_ISL_6694465|2021-08-16	hCoV-19/Peru/LIM-INS-10300/2021|EPI_ISL_7494947|2021-11-15	hCoV-19/Mexico/CMX-INMEGEN-97-299/2023|EPI_ISL_16746312|2023-01-14	hCoV-19/Peru/LIM-INS-32330/2022|EPI_ISL_15934107|2022-11-07
hCoV-19/Peru/AMA-INS-38091/2022	hCoV-19/Argentina/INEI109918/2021|EPI_ISL_6694466|2021-08-13	hCoV-19/Peru/LIM-INS-10538/2021|EPI_ISL_7846204|2021-11-25	hCoV-19/Mexico/CMX-INMEGEN-97-365/2023|EPI_ISL_16746338|2023-01-18	hCoV-19/Peru/LIM-INS-32331/2022|EPI_ISL_15934108|2022-11-07
hCoV-19/Peru/AMA-INS-38092/2022	hCoV-19/Argentina/INEI109921/2021|EPI_ISL_6694472|2021-08-10	hCoV-19/Peru/LIM-INS-10561/2021|EPI_ISL_7846226|2021-11-27	hCoV-19/Mexico/GUA_IBT_IMSS_10499/2023|EPI_ISL_16877255|2023-01-02	hCoV-19/Peru/LIM-INS-32334/2022|EPI_ISL_15934111|2022-11-07
hCoV-19/Peru/AMA-INS-38093/2022	hCoV-19/Argentina/INEI109928/2021|EPI_ISL_6694476|2021-08-09	hCoV-19/Peru/LIM-INS-10966/2021|EPI_ISL_8143842|2021-12-02	hCoV-19/Mexico/NLE_LANGEBIO_IMSS_13536/2022|EPI_ISL_16819633|2022-12-21	hCoV-19/Peru/LIM-INS-32351/2022|EPI_ISL_15934126|2022-11-07
hCoV-19/Peru/AMA-INS-38094/2022	hCoV-19/Argentina/INEI109932/2021|EPI_ISL_6694478|2021-08-18	hCoV-19/Peru/LIM-INS-10967/2021|EPI_ISL_8143843|2021-12-02	hCoV-19/Mexico/NLE-LANGEBIO_IMSS_13947/2023|EPI_ISL_16968323|2023-01-16	hCoV-19/Peru/LIM-INS-32352/2022|EPI_ISL_15934163|2022-11-10
hCoV-19/Peru/AMA-INS-38096/2022	hCoV-19/Argentina/INEI109938/2021|EPI_ISL_5159106|2021-08-01	hCoV-19/Peru/LIM-INS-10968/2021|EPI_ISL_8143879|2021-12-02	hCoV-19/Mexico/NLE-LANGEBIO_IMSS_13991/2023|EPI_ISL_16968367|2023-01-26	hCoV-19/Peru/LIM-INS-32356/2022|EPI_ISL_15934167|2022-11-11
hCoV-19/Peru/AMA-INS-38097/2022	hCoV-19/Argentina/INEI109945/2021|EPI_ISL_5159107|2021-08-09	hCoV-19/Peru/LIM-INS-10987/2021|EPI_ISL_8143844|2021-11-29	hCoV-19/Mexico/NLE-LESPNL-008139/2023|EPI_ISL_18131777|2023-01-27	hCoV-19/Peru/LIM-INS-32366/2022|EPI_ISL_15934177|2022-11-11
hCoV-19/Peru/AMA-INS-38098/2022	hCoV-19/Argentina/INEI110007/2021|EPI_ISL_5159133|2021-08-20	hCoV-19/Peru/LIM-INS-10990/2021|EPI_ISL_8143845|2021-12-02	hCoV-19/Mexico/SON-InDRE-FB1006/2023|EPI_ISL_17226281|2023-01-18	hCoV-19/Peru/LIM-INS-32369/2022|EPI_ISL_15934180|2022-11-11
hCoV-19/Peru/AMA-INS-38100/2022	hCoV-19/Argentina/INEI110008/2021|EPI_ISL_5159134|2021-08-20	hCoV-19/Peru/LIM-INS-11121/2021|EPI_ISL_8577079|2021-11-29	hCoV-19/Mexico/VER_IBT_IMSS_03049/2023|EPI_ISL_16877422|2023-01-06	hCoV-19/Peru/LIM-INS-32371/2022|EPI_ISL_15934182|2022-11-11
hCoV-19/Peru/AMA-INS-38101/2022	hCoV-19/Argentina/INEI110009/2021|EPI_ISL_5159135|2021-08-20	hCoV-19/Peru/LIM-INS-11123/2021|EPI_ISL_8885492|2021-11-29	hCoV-19/Mexico/VER-LANGEBIO_IMSS_09605_NC/2023|EPI_ISL_16968692|2023-01-24	hCoV-19/Peru/LIM-INS-32372/2022|EPI_ISL_15934183|2022-11-11
hCoV-19/Peru/AMA-INS-38103/2022	hCoV-19/Argentina/INEI110014/2021|EPI_ISL_5159139|2021-08-21	hCoV-19/Peru/LIM-INS-11131/2021|EPI_ISL_8891531|2021-12-02	hCoV-19/Mexico/VER-LANGEBIO_IMSS_14085/2023|EPI_ISL_16968463|2023-01-12	hCoV-19/Peru/LIM-INS-32377/2022|EPI_ISL_15934188|2022-11-11
hCoV-19/Peru/AMA-INS-38104/2022	hCoV-19/Argentina/INEI110017/2021|EPI_ISL_6694494|2021-08-23	hCoV-19/Peru/LIM-INS-11132/2021|EPI_ISL_8577088|2021-12-09	hCoV-19/Netherlands/NB-RIVM-118654/2022|EPI_ISL_15914022|2022-11-12	hCoV-19/Peru/LIM-INS-32381/2022|EPI_ISL_15934192|2022-11-11
hCoV-19/Peru/AMA-INS-38105/2022	hCoV-19/Argentina/INEI110019/2021|EPI_ISL_6694496|2021-08-22	hCoV-19/Peru/LIM-INS-11602/2021|EPI_ISL_8558671|2021-12-02	hCoV-19/Netherlands/NH-AUMC-034289/2022|EPI_ISL_16002592|2022-11-25	hCoV-19/Peru/LIM-INS-32386/2022|EPI_ISL_15934197|2022-11-11
hCoV-19/Peru/AMA-INS-38106/2022	hCoV-19/Argentina/INEI110022/2021|EPI_ISL_6694499|2021-08-21	hCoV-19/Peru/LIM-INS-11603/2021|EPI_ISL_8558672|2021-12-03	hCoV-19/Netherlands/NH-AUMC-034573/2022|EPI_ISL_16294480|2022-12-15	hCoV-19/Peru/LIM-INS-32388/2022|EPI_ISL_15934199|2022-11-11
hCoV-19/Peru/AMA-INS-38107/2022	hCoV-19/Argentina/INEI110040/2021|EPI_ISL_6694504|2021-08-10	hCoV-19/Peru/LIM-INS-11604/2021|EPI_ISL_8558673|2021-12-06	hCoV-19/Netherlands/NH-inBiome-212419/2022|EPI_ISL_16178468|2022-12-06	hCoV-19/Peru/LIM-INS-32389/2022|EPI_ISL_15934200|2022-11-11
hCoV-19/Peru/AMA-INS-38108/2022	hCoV-19/Argentina/INEI110049/2021|EPI_ISL_6694512|2021-08-14	hCoV-19/Peru/LIM-INS-1235/2021|EPI_ISL_3375906|2021-05-02	hCoV-19/Netherlands/UT-UMCU-4906019/2022|EPI_ISL_17500803|2022-12-07	hCoV-19/Peru/LIM-INS-32392/2022|EPI_ISL_15934203|2022-11-12
hCoV-19/Peru/AMA-INS-38109/2022	hCoV-19/Argentina/INEI110080/2021|EPI_ISL_6694523|2021-08-18	hCoV-19/Peru/LIM-INS-12769/2021|EPI_ISL_8882684|2021-12-23	hCoV-19/Netherlands/ZE-MVD-C2300069/2023|EPI_ISL_16617815|2023-01-11	hCoV-19/Peru/LIM-INS-32393/2022|EPI_ISL_15934204|2022-11-12
hCoV-19/Peru/AMA-INS-38110/2022	hCoV-19/Argentina/INEI110081/2021|EPI_ISL_6694524|2021-08-18	hCoV-19/Peru/LIM-INS-3013/2021|EPI_ISL_3672411|2021-06-09	hCoV-19/New_Zealand/22ZA5400/2022|EPI_ISL_16435541|2022-12-11	hCoV-19/Peru/LIM-INS-32397/2022|EPI_ISL_15934208|2022-11-12
hCoV-19/Peru/AMA-INS-38111/2022	hCoV-19/Argentina/INEI110098/2021|EPI_ISL_6694539|2021-08-20	hCoV-19/Peru/LIM-INS-3257/2021|EPI_ISL_3826412|2021-06-08	hCoV-19/New_Zealand/23ZA0214/2022|EPI_ISL_16952650|2022-12-26	hCoV-19/Peru/LIM-INS-32398/2022|EPI_ISL_15934209|2022-11-12
hCoV-19/Peru/AMA-INS-38112/2022	hCoV-19/Argentina/INEI110103/2021|EPI_ISL_6694542|2021-08-21	hCoV-19/Peru/LIM-INS-3272/2021|EPI_ISL_3826427|2021-06-18	hCoV-19/Northern_Ireland/QEUH-32640023/2022|EPI_ISL_16333342|2022-12-10	hCoV-19/Peru/LIM-INS-32403/2022|EPI_ISL_15934214|2022-11-12
hCoV-19/Peru/AMA-INS-38113/2022	hCoV-19/Argentina/INEI110144/2021|EPI_ISL_6694570|2021-08-18	hCoV-19/Peru/LIM-INS-3279/2021|EPI_ISL_3826434|2021-06-02	hCoV-19/Panama/GMI-M267111/2022|EPI_ISL_16237805|2022-11-29	hCoV-19/Peru/LIM-INS-32409/2022|EPI_ISL_15934220|2022-11-12
hCoV-19/Peru/AMA-INS-38114/2022	hCoV-19/Argentina/INEI110172/2021|EPI_ISL_6694588|2021-08-26	hCoV-19/Peru/LIM-INS-3281/2021|EPI_ISL_3826436|2021-05-30	hCoV-19/Panama/M267527-GMI/2022|EPI_ISL_16315438|2022-12-06	hCoV-19/Peru/LIM-INS-32410/2022|EPI_ISL_15934221|2022-11-12
hCoV-19/Peru/AMA-INS-38115/2022	hCoV-19/Argentina/INEI110184/2021|EPI_ISL_6694592|2021-08-17	hCoV-19/Peru/LIM-INS-3286/2021|EPI_ISL_3826441|2021-05-15	hCoV-19/Panama/M269240-GMI/2023|EPI_ISL_17240757|2023-03-02	hCoV-19/Peru/LIM-INS-32417/2022|EPI_ISL_15934228|2022-11-12
hCoV-19/Peru/AMA-INS-38116/2022	hCoV-19/Argentina/INEI110207/2021|EPI_ISL_6694601|2021-08-18	hCoV-19/Peru/LIM-INS-3479/2021|EPI_ISL_3991555|2021-06-27	hCoV-19/Panama/MCH40279545-GMI/2023|EPI_ISL_17262467|2023-01-24	hCoV-19/Peru/LIM-INS-32418/2022|EPI_ISL_15934229|2022-11-12
hCoV-19/Peru/AMA-INS-38117/2022	hCoV-19/Argentina/INEI110211/2021|EPI_ISL_6694605|2021-08-16	hCoV-19/Peru/LIM-INS-3480/2021|EPI_ISL_3991558|2021-06-27	hCoV-19/Panama/VA0009-GMI/2023|EPI_ISL_17250790|2023-02-16	hCoV-19/Peru/LIM-INS-32430/2022|EPI_ISL_15934241|2022-11-11
hCoV-19/Peru/AMA-INS-38118/2022	hCoV-19/Argentina/INEI110242/2021|EPI_ISL_5159176|2021-08-27	hCoV-19/Peru/LIM-INS-3481/2021|EPI_ISL_3991678|2021-06-25	hCoV-19/Paraguay/552511/2022|EPI_ISL_17632146|2022-12-06	hCoV-19/Peru/LIM-INS-32434/2022|EPI_ISL_15934245|2022-11-10
hCoV-19/Peru/AMA-INS-38119/2022	hCoV-19/Argentina/INEI110244/2021|EPI_ISL_5159178|2021-08-29	hCoV-19/Peru/LIM-INS-3482/2021|EPI_ISL_3991552|2021-06-25	hCoV-19/Paraguay/574655/2023|EPI_ISL_17678227|2023-01-10	hCoV-19/Peru/LIM-INS-32447/2022|EPI_ISL_15944205|2022-11-15
hCoV-19/Peru/AMA-INS-38120/2022	hCoV-19/Argentina/INEI110254/2021|EPI_ISL_6694609|2021-08-23	hCoV-19/Peru/LIM-INS-3512/2021|EPI_ISL_3991593|2021-07-08	hCoV-19/Paraguay/576825/2023|EPI_ISL_17678246|2023-01-10	hCoV-19/Peru/LIM-INS-32451/2022|EPI_ISL_15944209|2022-11-11
hCoV-19/Peru/AMA-INS-38121/2022	hCoV-19/Argentina/INEI110257/2021|EPI_ISL_6694610|2021-08-27	hCoV-19/Peru/LIM-INS-3513/2021|EPI_ISL_3991602|2021-07-10	hCoV-19/Peru/AMA-INS-37853/2022	hCoV-19/Peru/LIM-INS-32455/2022|EPI_ISL_15944213|2022-11-12
hCoV-19/Peru/AMA-INS-38122/2022	hCoV-19/Argentina/INEI110258/2021|EPI_ISL_6694611|2021-08-27	hCoV-19/Peru/LIM-INS-3514/2021|EPI_ISL_3991606|2021-07-12	hCoV-19/Peru/AMA-INS-37854/2022	hCoV-19/Peru/LIM-INS-32458/2022|EPI_ISL_15944216|2022-11-11
hCoV-19/Peru/AMA-INS-38123/2022	hCoV-19/Argentina/INEI110300/2021|EPI_ISL_5159184|2021-08-28	hCoV-19/Peru/LIM-INS-3515/2021|EPI_ISL_3991596|2021-07-09	hCoV-19/Peru/AMA-INS-37857/2022	hCoV-19/Peru/LIM-INS-32459/2022|EPI_ISL_15944217|2022-11-11
hCoV-19/Peru/AMA-INS-38124/2022	hCoV-19/Argentina/INEI110315/2021|EPI_ISL_6694618|2021-08-24	hCoV-19/Peru/LIM-INS-3516/2021|EPI_ISL_3991599|2021-07-09	hCoV-19/Peru/AMA-INS-37858/2022	hCoV-19/Peru/LIM-INS-32462/2022|EPI_ISL_15944220|2022-11-13
hCoV-19/Peru/AMA-INS-38125/2022	hCoV-19/Argentina/INEI110318/2021|EPI_ISL_6694619|2021-08-10	hCoV-19/Peru/LIM-INS-3517/2021|EPI_ISL_3991616|2021-07-17	hCoV-19/Peru/AMA-INS-37859/2022	hCoV-19/Peru/LIM-INS-32474/2022|EPI_ISL_15944233|2022-11-12
hCoV-19/Peru/AMA-INS-38126/2022	hCoV-19/Argentina/INEI110326/2021|EPI_ISL_6694623|2021-08-19	hCoV-19/Peru/LIM-INS-3518/2021|EPI_ISL_3991623|2021-07-19	hCoV-19/Peru/AMA-INS-37860/2022	hCoV-19/Peru/LIM-INS-32480/2022|EPI_ISL_15944239|2022-11-12
hCoV-19/Peru/AMA-INS-38127/2022	hCoV-19/Argentina/INEI110328/2021|EPI_ISL_6694625|2021-08-19	hCoV-19/Peru/LIM-INS-3519/2021|EPI_ISL_3991612|2021-07-15	hCoV-19/Peru/AMA-INS-37861/2022	hCoV-19/Peru/LIM-INS-32488/2022|EPI_ISL_15944247|2022-11-12
hCoV-19/Peru/AMA-INS-38128/2022	hCoV-19/Argentina/INEI110341/2021|EPI_ISL_6694636|2021-08-18	hCoV-19/Peru/LIM-INS-3520/2021|EPI_ISL_3991626|2021-07-17	hCoV-19/Peru/AMA-INS-37862/2022	hCoV-19/Peru/LIM-INS-32489/2022|EPI_ISL_15944248|2022-11-12
hCoV-19/Peru/AMA-INS-38129/2022	hCoV-19/Argentina/INEI110343/2021|EPI_ISL_6694638|2021-08-13	hCoV-19/Peru/LIM-INS-3521/2021|EPI_ISL_3991609|2021-07-13	hCoV-19/Peru/AMA-INS-37863/2022	hCoV-19/Peru/LIM-INS-32493/2022|EPI_ISL_15944252|2022-11-09
hCoV-19/Peru/AMA-INS-38130/2022	hCoV-19/Argentina/INEI110345/2021|EPI_ISL_6694640|2021-08-03	hCoV-19/Peru/LIM-INS-4008/2021|EPI_ISL_4080480|2021-06-27	hCoV-19/Peru/AMA-INS-37864/2022	hCoV-19/Peru/LIM-INS-32508/2022|EPI_ISL_15944267|2022-11-11
hCoV-19/Peru/AMA-INS-38131/2022	hCoV-19/Argentina/INEI110346/2021|EPI_ISL_6694641|2021-08-11	hCoV-19/Peru/LIM-INS-4018/2021|EPI_ISL_4080490|2021-06-23	hCoV-19/Peru/AMA-INS-37865/2022	hCoV-19/Peru/LIM-INS-32509/2022|EPI_ISL_15944268|2022-11-11
hCoV-19/Peru/AMA-INS-38132/2022	hCoV-19/Argentina/INEI110347/2021|EPI_ISL_6694642|2021-08-11	hCoV-19/Peru/LIM-INS-4022/2021|EPI_ISL_4080494|2021-06-28	hCoV-19/Peru/AMA-INS-37866/2022	hCoV-19/Peru/LIM-INS-32571/2022|EPI_ISL_15934678|2022-10-14
hCoV-19/Peru/AMA-INS-38133/2022	hCoV-19/Argentina/INEI110351/2021|EPI_ISL_6694644|2021-08-24	hCoV-19/Peru/LIM-INS-4028/2021|EPI_ISL_4080505|2021-06-17	hCoV-19/Peru/AMA-INS-37867/2022	hCoV-19/Peru/LIM-INS-32572/2022|EPI_ISL_15934679|2022-10-14
hCoV-19/Peru/AMA-INS-38134/2022	hCoV-19/Argentina/INEI110354/2021|EPI_ISL_6694645|2021-08-18	hCoV-19/Peru/LIM-INS-4056/2021|EPI_ISL_4080535|2021-07-02	hCoV-19/Peru/AMA-INS-37868/2022	hCoV-19/Peru/LIM-INS-32609/2022|EPI_ISL_15934716|2022-10-13
hCoV-19/Peru/AMA-INS-38135/2022	hCoV-19/Argentina/INEI110356/2021|EPI_ISL_6694647|2021-08-17	hCoV-19/Peru/LIM-INS-4058/2021|EPI_ISL_4080537|2021-07-06	hCoV-19/Peru/AMA-INS-37869/2022	hCoV-19/Peru/LIM-INS-32611/2022|EPI_ISL_15934718|2022-10-14
hCoV-19/Peru/AMA-INS-38136/2022	hCoV-19/Argentina/INEI110358/2021|EPI_ISL_6694648|2021-08-30	hCoV-19/Peru/LIM-INS-4537/2021|EPI_ISL_4172753|2021-07-12	hCoV-19/Peru/AMA-INS-37870/2022	hCoV-19/Peru/LIM-INS-32613/2022|EPI_ISL_15934720|2022-10-14
hCoV-19/Peru/AMA-INS-38137/2022	hCoV-19/Argentina/INEI110360/2021|EPI_ISL_6694650|2021-08-20	hCoV-19/Peru/LIM-INS-4540/2021|EPI_ISL_4172758|2021-07-09	hCoV-19/Peru/AMA-INS-37871/2022	hCoV-19/Peru/LIM-INS-32985/2022|EPI_ISL_15934279|2022-10-21
hCoV-19/Peru/AMA-INS-38138/2022	hCoV-19/Argentina/INEI110361/2021|EPI_ISL_6694651|2021-08-30	hCoV-19/Peru/LIM-INS-4545/2021|EPI_ISL_4172767|2021-07-08	hCoV-19/Peru/AMA-INS-37874/2022	hCoV-19/Peru/LIM-INS-32990/2022|EPI_ISL_15934281|2022-10-25
hCoV-19/Peru/AMA-INS-38139/2022	hCoV-19/Argentina/INEI110363/2021|EPI_ISL_6694653|2021-08-19	hCoV-19/Peru/LIM-INS-4546/2021|EPI_ISL_4172769|2021-07-10	hCoV-19/Peru/AMA-INS-37875/2022	hCoV-19/Peru/LIM-INS-32992/2022|EPI_ISL_15934283|2022-11-01
hCoV-19/Peru/AMA-INS-38140/2022	hCoV-19/Argentina/INEI110364/2021|EPI_ISL_6694654|2021-08-19	hCoV-19/Peru/LIM-INS-4548/2021|EPI_ISL_4172772|2021-07-08	hCoV-19/Peru/AMA-INS-37876/2022	hCoV-19/Peru/LIM-INS-32999/2022|EPI_ISL_15934285|2022-10-27
hCoV-19/Peru/AMA-INS-38141/2022	hCoV-19/Argentina/INEI110365/2021|EPI_ISL_6694655|2021-08-19	hCoV-19/Peru/LIM-INS-4549/2021|EPI_ISL_4172774|2021-07-09	hCoV-19/Peru/AMA-INS-38086/2022	hCoV-19/Peru/LIM-INS-33029/2022|EPI_ISL_15934315|2022-09-01
hCoV-19/Peru/AMA-INS-38142/2022	hCoV-19/Argentina/INEI110366/2021|EPI_ISL_6694656|2021-08-19	hCoV-19/Peru/LIM-INS-4557/2021|EPI_ISL_4172885|2021-07-18	hCoV-19/Peru/AMA-INS-38087/2022	hCoV-19/Peru/LIM-INS-33036/2022|EPI_ISL_15934322|2022-10-19
hCoV-19/Peru/AMA-INS-38143/2022	hCoV-19/Argentina/INEI110367/2021|EPI_ISL_6694657|2021-08-21	hCoV-19/Peru/LIM-INS-4594/2021|EPI_ISL_4172942|2021-07-15	hCoV-19/Peru/AMA-INS-38089/2022	hCoV-19/Peru/LIM-INS-33050/2022|EPI_ISL_15934336|2022-10-25
hCoV-19/Peru/AMA-INS-38144/2022	hCoV-19/Argentina/INEI110373/2021|EPI_ISL_6694662|2021-08-30	hCoV-19/Peru/LIM-INS-4613/2021|EPI_ISL_4280007|2021-07-22	hCoV-19/Peru/AMA-INS-38091/2022	hCoV-19/Peru/LIM-INS-33052/2022|EPI_ISL_15934338|2022-10-25
hCoV-19/Peru/AMA-INS-38145/2022	hCoV-19/Argentina/INEI110379/2021|EPI_ISL_6694665|2021-08-25	hCoV-19/Peru/LIM-INS-4616/2021|EPI_ISL_4280009|2021-07-23	hCoV-19/Peru/AMA-INS-38092/2022	hCoV-19/Peru/LIM-INS-33053/2022|EPI_ISL_15934339|2022-10-25
hCoV-19/Peru/AMA-INS-38146/2022	hCoV-19/Argentina/INEI110380/2021|EPI_ISL_6694666|2021-08-26	hCoV-19/Peru/LIM-INS-4622/2021|EPI_ISL_4280045|2021-07-24	hCoV-19/Peru/AMA-INS-38093/2022	hCoV-19/Peru/LIM-INS-33054/2022|EPI_ISL_15934340|2022-10-25
hCoV-19/Peru/AMA-INS-38152/2022	hCoV-19/Argentina/INEI110384/2021|EPI_ISL_6694670|2021-08-20	hCoV-19/Peru/LIM-INS-4624/2021|EPI_ISL_4280011|2021-07-16	hCoV-19/Peru/AMA-INS-38094/2022	hCoV-19/Peru/LIM-INS-33055/2022|EPI_ISL_15934341|2022-10-25
hCoV-19/Peru/AMA-INS-38973/2022	hCoV-19/Argentina/INEI110387/2021|EPI_ISL_6694673|2021-08-20	hCoV-19/Peru/LIM-INS-4625/2021|EPI_ISL_4280012|2021-07-17	hCoV-19/Peru/AMA-INS-38096/2022	hCoV-19/Peru/LIM-INS-33056/2022|EPI_ISL_15934342|2022-10-25
hCoV-19/Peru/AMA-INS-38974/2022	hCoV-19/Argentina/INEI110391/2021|EPI_ISL_6694675|2021-08-23	hCoV-19/Peru/LIM-INS-4626/2021|EPI_ISL_4280042|2021-07-18	hCoV-19/Peru/AMA-INS-38097/2022	hCoV-19/Peru/LIM-INS-33059/2022|EPI_ISL_15934345|2022-10-25
hCoV-19/Peru/AMA-INS-38975/2022	hCoV-19/Argentina/INEI110392/2021|EPI_ISL_6694676|2021-08-22	hCoV-19/Peru/LIM-INS-4630/2021|EPI_ISL_4280014|2021-07-23	hCoV-19/Peru/AMA-INS-38098/2022	hCoV-19/Peru/LIM-INS-33060/2022|EPI_ISL_15934346|2022-10-25
hCoV-19/Peru/AMA-INS-38976/2022	hCoV-19/Argentina/INEI110393/2021|EPI_ISL_6694677|2021-08-25	hCoV-19/Peru/LIM-INS-4631/2021|EPI_ISL_4279964|2021-07-15	hCoV-19/Peru/AMA-INS-38100/2022	hCoV-19/Peru/LIM-INS-33063/2022|EPI_ISL_15934349|2022-10-26
hCoV-19/Peru/AMA-INS-38977/2022	hCoV-19/Argentina/INEI110431/2021|EPI_ISL_6694699|2021-08-29	hCoV-19/Peru/LIM-INS-4632/2021|EPI_ISL_4280015|2021-07-20	hCoV-19/Peru/AMA-INS-38103/2022	hCoV-19/Peru/LIM-INS-33066/2022|EPI_ISL_15934352|2022-10-26
hCoV-19/Peru/AMA-INS-38978/2022	hCoV-19/Argentina/INEI110440/2021|EPI_ISL_5159198|2021-08-26	hCoV-19/Peru/LIM-INS-4634/2021|EPI_ISL_4280040|2021-07-27	hCoV-19/Peru/AMA-INS-38104/2022	hCoV-19/Peru/LIM-INS-33069/2022|EPI_ISL_15934355|2022-10-26
hCoV-19/Peru/AMA-INS-38979/2022	hCoV-19/Argentina/INEI110450/2021|EPI_ISL_5159206|2021-08-25	hCoV-19/Peru/LIM-INS-4635/2021|EPI_ISL_4279967|2021-07-27	hCoV-19/Peru/AMA-INS-38105/2022	hCoV-19/Peru/LIM-INS-33071/2022|EPI_ISL_15934357|2022-10-26
hCoV-19/Peru/AMA-INS-38980/2022	hCoV-19/Argentina/INEI110456/2021|EPI_ISL_5159211|2021-08-24	hCoV-19/Peru/LIM-INS-4636/2021|EPI_ISL_4280017|2021-07-26	hCoV-19/Peru/AMA-INS-38107/2022	hCoV-19/Peru/LIM-INS-33072/2022|EPI_ISL_15934358|2022-10-26
hCoV-19/Peru/AMA-INS-38981/2022	hCoV-19/Argentina/INEI110457/2021|EPI_ISL_5159212|2021-08-24	hCoV-19/Peru/LIM-INS-4637/2021|EPI_ISL_4280033|2021-07-26	hCoV-19/Peru/AMA-INS-38110/2022	hCoV-19/Peru/LIM-INS-33073/2022|EPI_ISL_15934359|2022-10-26
hCoV-19/Peru/AMA-INS-38982/2022	hCoV-19/Argentina/INEI110459/2021|EPI_ISL_5159214|2021-08-23	hCoV-19/Peru/LIM-INS-4638/2021|EPI_ISL_4280018|2021-07-14	hCoV-19/Peru/AMA-INS-38111/2022	hCoV-19/Peru/LIM-INS-33075/2022|EPI_ISL_15934360|2022-10-27
hCoV-19/Peru/AMA-INS-39002/2022	hCoV-19/Argentina/INEI110466/2021|EPI_ISL_6694708|2021-08-22	hCoV-19/Peru/LIM-INS-4639/2021|EPI_ISL_4280019|2021-07-22	hCoV-19/Peru/AMA-INS-38112/2022	hCoV-19/Peru/LIM-INS-33078/2022|EPI_ISL_15934363|2022-10-27
hCoV-19/Peru/AMA-INS-39003/2022	hCoV-19/Argentina/INEI110474/2021|EPI_ISL_6694710|2021-09-01	hCoV-19/Peru/LIM-INS-4640/2021|EPI_ISL_4280032|2021-07-22	hCoV-19/Peru/AMA-INS-38113/2022	hCoV-19/Peru/LIM-INS-33079/2022|EPI_ISL_15934364|2022-10-27
hCoV-19/Peru/AMA-INS-39004/2022	hCoV-19/Argentina/INEI110484/2021|EPI_ISL_5159224|2021-08-25	hCoV-19/Peru/LIM-INS-4642/2021|EPI_ISL_4280020|2021-07-24	hCoV-19/Peru/AMA-INS-38114/2022	hCoV-19/Peru/LIM-INS-33080/2022|EPI_ISL_15934365|2022-10-27
hCoV-19/Peru/AMA-INS-39005/2022	hCoV-19/Argentina/INEI110485/2021|EPI_ISL_5159225|2021-08-26	hCoV-19/Peru/LIM-INS-4643/2021|EPI_ISL_4280021|2021-07-02	hCoV-19/Peru/AMA-INS-38116/2022	hCoV-19/Peru/LIM-INS-33081/2022|EPI_ISL_15934366|2022-10-28
hCoV-19/Peru/AMA-INS-39006/2022	hCoV-19/Argentina/INEI110489/2021|EPI_ISL_5159227|2021-07-28	hCoV-19/Peru/LIM-INS-4690/2021|EPI_ISL_4280022|2021-07-30	hCoV-19/Peru/AMA-INS-38117/2022	hCoV-19/Peru/LIM-INS-33083/2022|EPI_ISL_15934368|2022-10-28
hCoV-19/Peru/AMA-INS-39007/2022	hCoV-19/Argentina/INEI110491/2021|EPI_ISL_5159229|2021-08-06	hCoV-19/Peru/LIM-INS-4863/2021|EPI_ISL_4280294|2021-08-09	hCoV-19/Peru/AMA-INS-38118/2022	hCoV-19/Peru/LIM-INS-33084/2022|EPI_ISL_15934369|2022-10-28
hCoV-19/Peru/AMA-INS-39070/2022	hCoV-19/Argentina/INEI110492/2021|EPI_ISL_5159230|2021-08-10	hCoV-19/Peru/LIM-INS-4864/2021|EPI_ISL_4280217|2021-08-11	hCoV-19/Peru/AMA-INS-38121/2022	hCoV-19/Peru/LIM-INS-33086/2022|EPI_ISL_15934371|2022-10-28
hCoV-19/Peru/AMA-INS-39076/2022	hCoV-19/Argentina/INEI110494/2021|EPI_ISL_5159232|2021-08-13	hCoV-19/Peru/LIM-INS-4889/2021|EPI_ISL_4280285|2021-08-09	hCoV-19/Peru/AMA-INS-38122/2022	hCoV-19/Peru/LIM-INS-33087/2022|EPI_ISL_15934372|2022-10-28
hCoV-19/Peru/AMA-INS-39077/2022	hCoV-19/Argentina/INEI110499/2021|EPI_ISL_5159234|2021-08-27	hCoV-19/Peru/LIM-INS-4903/2021|EPI_ISL_4280205|2021-08-09	hCoV-19/Peru/AMA-INS-38123/2022	hCoV-19/Peru/LIM-INS-33088/2022|EPI_ISL_15934373|2022-10-28
hCoV-19/Peru/AMA-INS-39338/2022	hCoV-19/Argentina/INEI110502/2021|EPI_ISL_5159237|2021-08-24	hCoV-19/Peru/LIM-INS-4906/2021|EPI_ISL_4280278|2021-08-11	hCoV-19/Peru/AMA-INS-38124/2022	hCoV-19/Peru/LIM-INS-33089/2022|EPI_ISL_15934374|2022-10-28
hCoV-19/Peru/AMA-INS-39339/2022	hCoV-19/Argentina/INEI110503/2021|EPI_ISL_6694713|2021-08-16	hCoV-19/Peru/LIM-INS-4909/2021|EPI_ISL_4280241|2021-08-16	hCoV-19/Peru/AMA-INS-38127/2022	hCoV-19/Peru/LIM-INS-33091/2022|EPI_ISL_15934376|2022-10-29
hCoV-19/Peru/AMA-INS-39340/2022	hCoV-19/Argentina/INEI110504/2021|EPI_ISL_6694714|2021-08-30	hCoV-19/Peru/LIM-INS-4912/2021|EPI_ISL_4280219|2021-08-11	hCoV-19/Peru/AMA-INS-38128/2022	hCoV-19/Peru/LIM-INS-33092/2022|EPI_ISL_15934377|2022-10-29
hCoV-19/Peru/AMA-INS-39493/2022	hCoV-19/Argentina/INEI110505/2021|EPI_ISL_6694715|2021-07-13	hCoV-19/Peru/LIM-INS-4913/2021|EPI_ISL_4280220|2021-08-11	hCoV-19/Peru/AMA-INS-38130/2022	hCoV-19/Peru/LIM-INS-33093/2022|EPI_ISL_15934378|2022-10-29
hCoV-19/Peru/AMA-INS-39557/2022	hCoV-19/Argentina/INEI110535/2021|EPI_ISL_6694725|2021-08-07	hCoV-19/Peru/LIM-INS-4914/2021|EPI_ISL_4280210|2021-08-10	hCoV-19/Peru/AMA-INS-38131/2022	hCoV-19/Peru/LIM-INS-33094/2022|EPI_ISL_15934379|2022-10-29
hCoV-19/Peru/AMA-INS-39558/2022	hCoV-19/Argentina/INEI110545/2021|EPI_ISL_5159248|2021-09-02	hCoV-19/Peru/LIM-INS-4925/2021|EPI_ISL_4280221|2021-08-11	hCoV-19/Peru/AMA-INS-38132/2022	hCoV-19/Peru/LIM-INS-33095/2022|EPI_ISL_15934380|2022-10-29
hCoV-19/Peru/AMA-INS-39560/2022	hCoV-19/Argentina/INEI110571/2021|EPI_ISL_5159265|2021-09-03	hCoV-19/Peru/LIM-INS-4927/2021|EPI_ISL_4280222|2021-08-11	hCoV-19/Peru/AMA-INS-38133/2022	hCoV-19/Peru/LIM-INS-33096/2022|EPI_ISL_15934381|2022-10-30
hCoV-19/Peru/AMA-INS-39561/2022	hCoV-19/Argentina/INEI110576/2021|EPI_ISL_5159268|2021-09-04	hCoV-19/Peru/LIM-INS-4928/2021|EPI_ISL_4280223|2021-08-11	hCoV-19/Peru/AMA-INS-38134/2022	hCoV-19/Peru/LIM-INS-33103/2022|EPI_ISL_15934388|2022-10-31
hCoV-19/Peru/AMA-INS-39562/2022	hCoV-19/Argentina/INEI110587/2021|EPI_ISL_5159273|2021-09-06	hCoV-19/Peru/LIM-INS-4930/2021|EPI_ISL_4280234|2021-08-13	hCoV-19/Peru/AMA-INS-38135/2022	hCoV-19/Peru/LIM-INS-33104/2022|EPI_ISL_15934389|2022-11-02
hCoV-19/Peru/AMA-INS-39563/2022	hCoV-19/Argentina/INEI110646/2021|EPI_ISL_5655942|2021-08-26	hCoV-19/Peru/LIM-INS-4935/2021|EPI_ISL_4280288|2021-08-13	hCoV-19/Peru/AMA-INS-38136/2022	hCoV-19/Peru/LIM-INS-33106/2022|EPI_ISL_15934391|2022-11-01
hCoV-19/Peru/AMA-INS-3979/2021	hCoV-19/Argentina/INEI110647/2021|EPI_ISL_5655943|2021-09-03	hCoV-19/Peru/LIM-INS-4957/2021|EPI_ISL_4280206|2021-08-09	hCoV-19/Peru/AMA-INS-38137/2022	hCoV-19/Peru/LIM-INS-33107/2022|EPI_ISL_15934392|2022-11-01
hCoV-19/Peru/AMA-INS-3980/2021	hCoV-19/Argentina/INEI110648/2021|EPI_ISL_5655976|2021-09-01	hCoV-19/Peru/LIM-INS-4958/2021|EPI_ISL_4280229|2021-08-12	hCoV-19/Peru/AMA-INS-38141/2022	hCoV-19/Peru/LIM-INS-33109/2022|EPI_ISL_15934394|2022-11-02
hCoV-19/Peru/AMA-INS-3981/2021	hCoV-19/Argentina/INEI110651/2021|EPI_ISL_5655944|2021-09-03	hCoV-19/Peru/LIM-INS-4959/2021|EPI_ISL_4280239|2021-08-14	hCoV-19/Peru/AMA-INS-38142/2022	hCoV-19/Peru/LIM-INS-33110/2022|EPI_ISL_15934395|2022-11-02
hCoV-19/Peru/AMA-INS-3982/2021	hCoV-19/Argentina/INEI110656/2021|EPI_ISL_5655977|2021-09-07	hCoV-19/Peru/LIM-INS-4960/2021|EPI_ISL_4280224|2021-08-11	hCoV-19/Peru/AMA-INS-38143/2022	hCoV-19/Peru/LIM-INS-33114/2022|EPI_ISL_15934399|2022-10-28
hCoV-19/Peru/AMA-INS-3983/2021	hCoV-19/Argentina/INEI110660/2021|EPI_ISL_5655945|2021-09-01	hCoV-19/Peru/LIM-INS-4961/2021|EPI_ISL_4280178|2021-07-12	hCoV-19/Peru/AMA-INS-38144/2022	hCoV-19/Peru/LIM-INS-33115/2022|EPI_ISL_15934400|2022-10-28
hCoV-19/Peru/AMA-INS-3984/2021	hCoV-19/Argentina/INEI110670/2021|EPI_ISL_5655946|2021-08-30	hCoV-19/Peru/LIM-INS-4964/2021|EPI_ISL_4280225|2021-08-11	hCoV-19/Peru/AMA-INS-38145/2022	hCoV-19/Peru/LIM-INS-33127/2022|EPI_ISL_15934411|2022-11-01
hCoV-19/Peru/AMA-INS-4372/2021	hCoV-19/Argentina/INEI110676/2021|EPI_ISL_5655947|2021-08-30	hCoV-19/Peru/LIM-INS-5028/2021|EPI_ISL_4416898|2021-07-20	hCoV-19/Peru/AMA-INS-38976/2022	hCoV-19/Peru/LIM-INS-33129/2022|EPI_ISL_15934413|2022-10-31
hCoV-19/Peru/AMA-INS-4373/2021	hCoV-19/Argentina/INEI110678/2021|EPI_ISL_5655948|2021-08-31	hCoV-19/Peru/LIM-INS-5046/2021|EPI_ISL_4416916|2021-08-04	hCoV-19/Peru/AMA-INS-38977/2022	hCoV-19/Peru/LIM-INS-33130/2022|EPI_ISL_15934414|2022-10-31
hCoV-19/Peru/AMA-INS-4374/2021	hCoV-19/Argentina/INEI110681/2021|EPI_ISL_5655978|2021-08-17	hCoV-19/Peru/LIM-INS-5047/2021|EPI_ISL_4416917|2021-07-27	hCoV-19/Peru/AMA-INS-38978/2022	hCoV-19/Peru/LIM-INS-33131/2022|EPI_ISL_15934415|2022-11-01
hCoV-19/Peru/AMA-INS-4375/2021	hCoV-19/Argentina/INEI110682/2021|EPI_ISL_5655949|2021-08-17	hCoV-19/Peru/LIM-INS-5048/2021|EPI_ISL_4416918|2021-08-03	hCoV-19/Peru/AMA-INS-38980/2022	hCoV-19/Peru/LIM-INS-33135/2022|EPI_ISL_15934419|2022-10-28
hCoV-19/Peru/AMA-INS-4393/2021	hCoV-19/Argentina/INEI110686/2021|EPI_ISL_6694734|2021-09-03	hCoV-19/Peru/LIM-INS-5049/2021|EPI_ISL_4416919|2021-07-29	hCoV-19/Peru/AMA-INS-38981/2022	hCoV-19/Peru/LIM-INS-33138/2022|EPI_ISL_15934422|2022-10-26
hCoV-19/Peru/AMA-INS-44232/2023	hCoV-19/Argentina/INEI110687/2021|EPI_ISL_5655950|2021-09-03	hCoV-19/Peru/LIM-INS-5052/2021|EPI_ISL_4416923|2021-07-30	hCoV-19/Peru/AMA-INS-38982/2022	hCoV-19/Peru/LIM-INS-33139/2022|EPI_ISL_15934423|2022-10-31
hCoV-19/Peru/AMA-INS-44233/2023	hCoV-19/Argentina/INEI110700/2021|EPI_ISL_6694735|2021-09-06	hCoV-19/Peru/LIM-INS-5053/2021|EPI_ISL_4416924|2021-07-31	hCoV-19/Peru/AMA-INS-39002/2022	hCoV-19/Peru/LIM-INS-33140/2022|EPI_ISL_15934424|2022-10-31
hCoV-19/Peru/AMA-INS-44235/2023	hCoV-19/Argentina/INEI110702/2021|EPI_ISL_5655951|2021-09-06	hCoV-19/Peru/LIM-INS-5054/2021|EPI_ISL_4416925|2021-07-31	hCoV-19/Peru/AMA-INS-39003/2022	hCoV-19/Peru/LIM-INS-33206/2022|EPI_ISL_15934485|2022-10-29
hCoV-19/Peru/AMA-INS-44236/2023	hCoV-19/Argentina/INEI110703/2021|EPI_ISL_5655952|2021-09-06	hCoV-19/Peru/LIM-INS-5055/2021|EPI_ISL_4416926|2021-08-03	hCoV-19/Peru/AMA-INS-39004/2022	hCoV-19/Peru/LIM-INS-33209/2022|EPI_ISL_15934488|2022-11-02
hCoV-19/Peru/AMA-INS-45840/2023	hCoV-19/Argentina/INEI110720/2021|EPI_ISL_5655953|2021-09-01	hCoV-19/Peru/LIM-INS-5058/2021|EPI_ISL_4416929|2021-07-31	hCoV-19/Peru/AMA-INS-39005/2022	hCoV-19/Peru/LIM-INS-33343/2022|EPI_ISL_15943109|2022-11-07
hCoV-19/Peru/AMA-INS-45978/2023	hCoV-19/Argentina/INEI110731/2021|EPI_ISL_6694739|2021-09-07	hCoV-19/Peru/LIM-INS-5059/2021|EPI_ISL_4416930|2021-07-27	hCoV-19/Peru/AMA-INS-39006/2022	hCoV-19/Peru/LIM-INS-33344/2022|EPI_ISL_15943110|2022-11-09
hCoV-19/Peru/AMA-INS-45979/2023	hCoV-19/Argentina/INEI110732/2021|EPI_ISL_5655954|2021-09-06	hCoV-19/Peru/LIM-INS-5063/2021|EPI_ISL_4416934|2021-07-31	hCoV-19/Peru/AMA-INS-39007/2022	hCoV-19/Peru/LIM-INS-33345/2022|EPI_ISL_15943111|2022-11-09
hCoV-19/Peru/AMA-INS-45991/2023	hCoV-19/Argentina/INEI110733/2021|EPI_ISL_6694740|2021-09-06	hCoV-19/Peru/LIM-INS-5064/2021|EPI_ISL_4416935|2021-07-31	hCoV-19/Peru/AMA-INS-39070/2022	hCoV-19/Peru/LIM-INS-33347/2022|EPI_ISL_15943113|2022-11-09
hCoV-19/Peru/AMA-INS-45992/2023	hCoV-19/Argentina/INEI110740/2021|EPI_ISL_5655955|2021-09-01	hCoV-19/Peru/LIM-INS-5067/2021|EPI_ISL_4416938|2021-08-03	hCoV-19/Peru/AMA-INS-39338/2022	hCoV-19/Peru/LIM-INS-33377/2022|EPI_ISL_15943143|2022-11-03
hCoV-19/Peru/AMA-INS-46371/2023	hCoV-19/Argentina/INEI110741/2021|EPI_ISL_5655956|2021-08-23	hCoV-19/Peru/LIM-INS-5069/2021|EPI_ISL_4416940|2021-08-03	hCoV-19/Peru/AMA-INS-39339/2022	hCoV-19/Peru/LIM-INS-33387/2022|EPI_ISL_15943153|2022-11-02
hCoV-19/Peru/AMA-INS-46385/2023	hCoV-19/Argentina/INEI110745/2021|EPI_ISL_6694741|2021-08-17	hCoV-19/Peru/LIM-INS-5071/2021|EPI_ISL_4416942|2021-07-31	hCoV-19/Peru/AMA-INS-39340/2022	hCoV-19/Peru/LIM-INS-33388/2022|EPI_ISL_15943154|2022-11-02
hCoV-19/Peru/AMA-INS-46465/2023	hCoV-19/Argentina/INEI110746/2021|EPI_ISL_5655957|2021-08-18	hCoV-19/Peru/LIM-INS-5072/2021|EPI_ISL_4416943|2021-07-31	hCoV-19/Peru/AMA-INS-44232/2023	hCoV-19/Peru/LIM-INS-33389/2022|EPI_ISL_15943155|2022-11-03
hCoV-19/Peru/AMA-INS-48749/2024	hCoV-19/Argentina/INEI110747/2021|EPI_ISL_5655958|2021-08-18	hCoV-19/Peru/LIM-INS-5073/2021|EPI_ISL_4416944|2021-07-31	hCoV-19/Peru/AMA-INS-44233/2023	hCoV-19/Peru/LIM-INS-33390/2022|EPI_ISL_15943156|2022-11-03
hCoV-19/Peru/AMA-INS-48750/2024	hCoV-19/Argentina/INEI110750/2021|EPI_ISL_5655959|2021-08-25	hCoV-19/Peru/LIM-INS-5074/2021|EPI_ISL_4416945|2021-07-31	hCoV-19/Peru/AMA-INS-44235/2023	hCoV-19/Peru/LIM-INS-33391/2022|EPI_ISL_15943157|2022-11-03
hCoV-19/Peru/AMA-INS-48751/2024	hCoV-19/Argentina/INEI110751/2021|EPI_ISL_5655960|2021-08-26	hCoV-19/Peru/LIM-INS-5075/2021|EPI_ISL_4416946|2021-08-01	hCoV-19/Peru/AMA-INS-44236/2023	hCoV-19/Peru/LIM-INS-33393/2022|EPI_ISL_15943159|2022-11-04
hCoV-19/Peru/AMA-INS-48752/2024	hCoV-19/Argentina/INEI110753/2021|EPI_ISL_5655961|2021-08-30	hCoV-19/Peru/LIM-INS-5084/2021|EPI_ISL_4417213|2021-08-26	hCoV-19/Peru/ANC-INS-33583/2022	hCoV-19/Peru/LIM-INS-33394/2022|EPI_ISL_15943160|2022-11-04
hCoV-19/Peru/AMA-INS-48753/2024	hCoV-19/Argentina/INEI110755/2021|EPI_ISL_5655962|2021-08-30	hCoV-19/Peru/LIM-INS-5251/2021|EPI_ISL_4417359|2021-08-24	hCoV-19/Peru/ANC-INS-34168/2022	hCoV-19/Peru/LIM-INS-33395/2022|EPI_ISL_15943161|2022-11-04
hCoV-19/Peru/AMA-INS-48754/2024	hCoV-19/Argentina/INEI110756/2021|EPI_ISL_5655980|2021-09-01	hCoV-19/Peru/LIM-INS-5252/2021|EPI_ISL_4417360|2021-08-18	hCoV-19/Peru/ANC-INS-34169/2022	hCoV-19/Peru/LIM-INS-33397/2022|EPI_ISL_15943163|2022-11-04
hCoV-19/Peru/AMA-INS-48755/2024	hCoV-19/Argentina/INEI110759/2021|EPI_ISL_5655981|2021-08-16	hCoV-19/Peru/LIM-INS-5254/2021|EPI_ISL_4417362|2021-08-19	hCoV-19/Peru/ANC-INS-34208/2022	hCoV-19/Peru/LIM-INS-33398/2022|EPI_ISL_15943164|2022-11-04
hCoV-19/Peru/AMA-INS-48756/2024	hCoV-19/Argentina/INEI110776/2021|EPI_ISL_5655963|2021-08-29	hCoV-19/Peru/LIM-INS-5255/2021|EPI_ISL_4417363|2021-08-20	hCoV-19/Peru/ANC-INS-34825/2022	hCoV-19/Peru/LIM-INS-33400/2022|EPI_ISL_15943166|2022-11-04
hCoV-19/Peru/AMA-INS-48757/2024	hCoV-19/Argentina/INEI110785/2021|EPI_ISL_5655964|2021-08-31	hCoV-19/Peru/LIM-INS-5256/2021|EPI_ISL_4417364|2021-08-22	hCoV-19/Peru/ANC-INS-34827/2022	hCoV-19/Peru/LIM-INS-33402/2022|EPI_ISL_15943168|2022-11-04
hCoV-19/Peru/AMA-INS-48758/2024	hCoV-19/Argentina/INEI110786/2021|EPI_ISL_5655982|2021-08-31	hCoV-19/Peru/LIM-INS-5267/2021|EPI_ISL_4417374|2021-08-23	hCoV-19/Peru/ANC-INS-34828/2022	hCoV-19/Peru/LIM-INS-33403/2022|EPI_ISL_15943169|2022-11-04
hCoV-19/Peru/AMA-INS-48759/2024	hCoV-19/Argentina/INEI110807/2021|EPI_ISL_6694747|2021-09-09	hCoV-19/Peru/LIM-INS-5277/2021|EPI_ISL_4417384|2021-08-18	hCoV-19/Peru/ANC-INS-34831/2022	hCoV-19/Peru/LIM-INS-33404/2022|EPI_ISL_15943170|2022-11-04
hCoV-19/Peru/AMA-INS-48760/2023	hCoV-19/Argentina/INEI110866/2021|EPI_ISL_5655965|2021-08-31	hCoV-19/Peru/LIM-INS-5279/2021|EPI_ISL_4417386|2021-08-18	hCoV-19/Peru/ANC-INS-34833/2022	hCoV-19/Peru/LIM-INS-33405/2022|EPI_ISL_15943171|2022-11-05
hCoV-19/Peru/AMA-INS-48761/2024	hCoV-19/Argentina/INEI110868/2021|EPI_ISL_5655983|2021-09-01	hCoV-19/Peru/LIM-INS-5283/2021|EPI_ISL_4417389|2021-08-22	hCoV-19/Peru/ANC-INS-34834/2022	hCoV-19/Peru/LIM-INS-33406/2022|EPI_ISL_15943172|2022-11-05
hCoV-19/Peru/AMA-INS-48762/2024	hCoV-19/Argentina/INEI110873/2021|EPI_ISL_5159316|2021-09-16	hCoV-19/Peru/LIM-INS-5285/2021|EPI_ISL_4417391|2021-08-23	hCoV-19/Peru/ANC-INS-34836/2022	hCoV-19/Peru/LIM-INS-33407/2022|EPI_ISL_15943173|2022-11-05
hCoV-19/Peru/AMA-INS-48764/2024	hCoV-19/Argentina/INEI110879/2021|EPI_ISL_5655966|2021-09-06	hCoV-19/Peru/LIM-INS-5287/2021|EPI_ISL_4417393|2021-08-21	hCoV-19/Peru/ANC-INS-34859/2022	hCoV-19/Peru/LIM-INS-33408/2022|EPI_ISL_15943174|2022-11-05
hCoV-19/Peru/AMA-INS-48765/2024	hCoV-19/Argentina/INEI110928/2021|EPI_ISL_5655967|2021-09-02	hCoV-19/Peru/LIM-INS-5293/2021|EPI_ISL_4417399|2021-08-18	hCoV-19/Peru/ANC-INS-34863/2022	hCoV-19/Peru/LIM-INS-33409/2022|EPI_ISL_15943175|2022-11-05
hCoV-19/Peru/AMA-INS-48766/2024	hCoV-19/Argentina/INEI110930/2021|EPI_ISL_5655968|2021-09-09	hCoV-19/Peru/LIM-INS-5294/2021|EPI_ISL_4417400|2021-08-18	hCoV-19/Peru/ANC-INS-34866/2022	hCoV-19/Peru/LIM-INS-33410/2022|EPI_ISL_15943176|2022-11-05
hCoV-19/Peru/AMA-INS-48797/2024	hCoV-19/Argentina/INEI110992/2021|EPI_ISL_6694755|2021-09-14	hCoV-19/Peru/LIM-INS-5297/2021|EPI_ISL_4417402|2021-08-23	hCoV-19/Peru/ANC-INS-34873/2022	hCoV-19/Peru/LIM-INS-33411/2022|EPI_ISL_15943177|2022-11-05
hCoV-19/Peru/AMA-INS-48816/2024	hCoV-19/Argentina/INEI111010/2021|EPI_ISL_5655969|2021-09-08	hCoV-19/Peru/LIM-INS-5298/2021|EPI_ISL_4417403|2021-08-23	hCoV-19/Peru/ANC-INS-35505/2022	hCoV-19/Peru/LIM-INS-33412/2022|EPI_ISL_15943178|2022-11-06
hCoV-19/Peru/AMA-INS-5477/2021	hCoV-19/Argentina/INEI111014/2021|EPI_ISL_5655985|2021-09-02	hCoV-19/Peru/LIM-INS-5303/2021|EPI_ISL_4417406|2021-08-19	hCoV-19/Peru/ANC-INS-35618/2022	hCoV-19/Peru/LIM-INS-33413/2022|EPI_ISL_15943179|2022-11-06
hCoV-19/Peru/AMA-INS-5555/2021	hCoV-19/Argentina/INEI111015/2021|EPI_ISL_5655970|2021-09-10	hCoV-19/Peru/LIM-INS-5306/2021|EPI_ISL_4417408|2021-08-22	hCoV-19/Peru/ANC-INS-35620/2022	hCoV-19/Peru/LIM-INS-33414/2022|EPI_ISL_15943180|2022-11-06
hCoV-19/Peru/AMA-INS-5556/2021	hCoV-19/Argentina/INEI111016/2021|EPI_ISL_5656246|2021-09-09	hCoV-19/Peru/LIM-INS-5312/2021|EPI_ISL_4417414|2021-08-24	hCoV-19/Peru/ANC-INS-35918/2022	hCoV-19/Peru/LIM-INS-33415/2022|EPI_ISL_15943181|2022-11-06
hCoV-19/Peru/AMA-INS-5557/2021	hCoV-19/Argentina/INEI111017/2021|EPI_ISL_6694757|2021-09-01	hCoV-19/Peru/LIM-INS-5387/2021|EPI_ISL_4417129|2021-08-11	hCoV-19/Peru/ANC-INS-35942/2022	hCoV-19/Peru/LIM-INS-33416/2022|EPI_ISL_15943182|2022-11-06
hCoV-19/Peru/AMA-INS-5558/2021	hCoV-19/Argentina/INEI111018/2021|EPI_ISL_5655971|2021-09-05	hCoV-19/Peru/LIM-INS-5397/2021|EPI_ISL_4417139|2021-08-07	hCoV-19/Peru/ANC-INS-35943/2022	hCoV-19/Peru/LIM-INS-33417/2022|EPI_ISL_15943183|2022-11-06
hCoV-19/Peru/AMA-INS-5559/2021	hCoV-19/Argentina/INEI111019/2021|EPI_ISL_5655972|2021-09-12	hCoV-19/Peru/LIM-INS-5399/2021|EPI_ISL_4417141|2021-08-09	hCoV-19/Peru/ANC-INS-35946/2022	hCoV-19/Peru/LIM-INS-33420/2022|EPI_ISL_15943186|2022-11-07
hCoV-19/Peru/AMA-INS-5560/2021	hCoV-19/Argentina/INEI111020/2021|EPI_ISL_6694758|2021-09-13	hCoV-19/Peru/LIM-INS-5400/2021|EPI_ISL_4417142|2021-08-08	hCoV-19/Peru/ANC-INS-35947/2022	hCoV-19/Peru/LIM-INS-33423/2022|EPI_ISL_15943189|2022-11-07
hCoV-19/Peru/AMA-INS-5561/2021	hCoV-19/Argentina/INEI111021/2021|EPI_ISL_5656333|2021-09-13	hCoV-19/Peru/LIM-INS-5403/2021|EPI_ISL_4417145|2021-08-09	hCoV-19/Peru/ANC-INS-35991/2022	hCoV-19/Peru/LIM-INS-33426/2022|EPI_ISL_15943192|2022-11-07
hCoV-19/Peru/AMA-INS-5562/2021	hCoV-19/Argentina/INEI111030/2021|EPI_ISL_5655973|2021-08-15	hCoV-19/Peru/LIM-INS-5405/2021|EPI_ISL_4417147|2021-08-06	hCoV-19/Peru/ANC-INS-36023/2022	hCoV-19/Peru/LIM-INS-33427/2022|EPI_ISL_15943193|2022-11-07
hCoV-19/Peru/AMA-INS-5563/2021	hCoV-19/Argentina/INEI111031/2021|EPI_ISL_5655974|2021-08-15	hCoV-19/Peru/LIM-INS-5407/2021|EPI_ISL_4417149|2021-08-07	hCoV-19/Peru/ANC-INS-36026/2022	hCoV-19/Peru/LIM-INS-33428/2022|EPI_ISL_15943194|2022-11-07
hCoV-19/Peru/AMA-INS-5586/2021	hCoV-19/Argentina/INEI111034/2021|EPI_ISL_5655984|2021-08-18	hCoV-19/Peru/LIM-INS-5408/2021|EPI_ISL_4417150|2021-08-07	hCoV-19/Peru/ANC-INS-36027/2022	hCoV-19/Peru/LIM-INS-33431/2022|EPI_ISL_15943197|2022-11-07
hCoV-19/Peru/AMA-INS-5587/2021	hCoV-19/Argentina/INEI111052/2021|EPI_ISL_5655975|2021-09-07	hCoV-19/Peru/LIM-INS-5417/2021|EPI_ISL_4417159|2021-08-04	hCoV-19/Peru/ANC-INS-36028/2022	hCoV-19/Peru/LIM-INS-33432/2022|EPI_ISL_15943198|2022-11-07
hCoV-19/Peru/AMA-INS-5588/2021	hCoV-19/Argentina/INEI111056/2021|EPI_ISL_6694759|2021-09-08	hCoV-19/Peru/LIM-INS-5418/2021|EPI_ISL_4417160|2021-08-04	hCoV-19/Peru/ANC-INS-36029/2022	hCoV-19/Peru/LIM-INS-33434/2022|EPI_ISL_15943200|2022-11-08
hCoV-19/Peru/AMA-INS-5589/2021	hCoV-19/Argentina/INEI111057/2021|EPI_ISL_6694760|2021-09-08	hCoV-19/Peru/LIM-INS-5419/2021|EPI_ISL_4417161|2021-08-04	hCoV-19/Peru/ANC-INS-36037/2022	hCoV-19/Peru/LIM-INS-33435/2022|EPI_ISL_15943201|2022-11-08
hCoV-19/Peru/AMA-INS-5590/2021	hCoV-19/Argentina/INEI111058/2021|EPI_ISL_6694761|2021-09-08	hCoV-19/Peru/LIM-INS-5420/2021|EPI_ISL_4417162|2021-08-05	hCoV-19/Peru/ANC-INS-36038/2022	hCoV-19/Peru/LIM-INS-33436/2022|EPI_ISL_15943202|2022-11-08
hCoV-19/Peru/AMA-INS-5613/2021	hCoV-19/Argentina/INEI111069/2021|EPI_ISL_6694770|2021-09-14	hCoV-19/Peru/LIM-INS-5421/2021|EPI_ISL_4417163|2021-08-06	hCoV-19/Peru/ANC-INS-36039/2022	hCoV-19/Peru/LIM-INS-33437/2022|EPI_ISL_15943203|2022-11-08
hCoV-19/Peru/AMA-INS-5614/2021	hCoV-19/Argentina/INEI111074/2021|EPI_ISL_6694773|2021-09-04	hCoV-19/Peru/LIM-INS-5422/2021|EPI_ISL_4417164|2021-08-06	hCoV-19/Peru/ANC-INS-36040/2022	hCoV-19/Peru/LIM-INS-33439/2022|EPI_ISL_15943205|2022-11-08
hCoV-19/Peru/AMA-INS-5697/2021	hCoV-19/Argentina/INEI111078/2021|EPI_ISL_6694777|2021-09-06	hCoV-19/Peru/LIM-INS-5423/2021|EPI_ISL_4417165|2021-08-06	hCoV-19/Peru/ANC-INS-36042/2022	hCoV-19/Peru/LIM-INS-33441/2022|EPI_ISL_15943207|2022-11-09
hCoV-19/Peru/AMA-INS-5698/2021	hCoV-19/Argentina/INEI111080/2021|EPI_ISL_6694778|2021-09-08	hCoV-19/Peru/LIM-INS-5424/2021|EPI_ISL_4417166|2021-08-07	hCoV-19/Peru/ANC-INS-36043/2022	hCoV-19/Peru/LIM-INS-33442/2022|EPI_ISL_15943208|2022-11-09
hCoV-19/Peru/AMA-INS-5699/2021	hCoV-19/Argentina/INEI111081/2021|EPI_ISL_6694779|2021-09-08	hCoV-19/Peru/LIM-INS-5426/2021|EPI_ISL_4417168|2021-08-07	hCoV-19/Peru/ANC-INS-36044/2022	hCoV-19/Peru/LIM-INS-33443/2022|EPI_ISL_15943209|2022-11-09
hCoV-19/Peru/AMA-INS-5722/2021	hCoV-19/Argentina/INEI111083/2021|EPI_ISL_6694781|2021-09-08	hCoV-19/Peru/LIM-INS-5428/2021|EPI_ISL_4417170|2021-08-10	hCoV-19/Peru/ANC-INS-36045/2022	hCoV-19/Peru/LIM-INS-33447/2022|EPI_ISL_15943213|2022-11-04
hCoV-19/Peru/AMA-INS-5723/2021	hCoV-19/Argentina/INEI111084/2021|EPI_ISL_6694782|2021-09-09	hCoV-19/Peru/LIM-INS-5432/2021|EPI_ISL_4417174|2021-08-07	hCoV-19/Peru/ANC-INS-36046/2022	hCoV-19/Peru/LIM-INS-33448/2022|EPI_ISL_15943214|2022-11-05
hCoV-19/Peru/AMA-INS-5724/2021	hCoV-19/Argentina/INEI111085/2021|EPI_ISL_6694783|2021-09-09	hCoV-19/Peru/LIM-INS-5435/2021|EPI_ISL_4417177|2021-08-10	hCoV-19/Peru/ANC-INS-36047/2022	hCoV-19/Peru/LIM-INS-33449/2022|EPI_ISL_15943215|2022-11-08
hCoV-19/Peru/AMA-INS-6036/2021	hCoV-19/Argentina/INEI111087/2021|EPI_ISL_6694784|2021-09-08	hCoV-19/Peru/LIM-INS-5437/2021|EPI_ISL_4417179|2021-08-07	hCoV-19/Peru/ANC-INS-36048/2022	hCoV-19/Peru/LIM-INS-33461/2022|EPI_ISL_15943227|2022-11-03
hCoV-19/Peru/AMA-INS-614/2020	hCoV-19/Argentina/INEI111131/2021|EPI_ISL_6694808|2021-09-16	hCoV-19/Peru/LIM-INS-5439/2021|EPI_ISL_4417181|2021-08-07	hCoV-19/Peru/ANC-INS-36050/2022	hCoV-19/Peru/LIM-INS-33463/2022|EPI_ISL_15943229|2022-11-04
hCoV-19/Peru/AMA-INS-6537/2021	hCoV-19/Argentina/INEI111135/2021|EPI_ISL_6694811|2021-09-16	hCoV-19/Peru/LIM-INS-5441/2021|EPI_ISL_4417183|2021-08-10	hCoV-19/Peru/ANC-INS-36141/2022	hCoV-19/Peru/LIM-INS-33470/2022|EPI_ISL_15943236|2022-11-04
hCoV-19/Peru/AMA-INS-6821/2021	hCoV-19/Argentina/INEI111146/2021|EPI_ISL_6694818|2021-09-17	hCoV-19/Peru/LIM-INS-5444/2021|EPI_ISL_4417186|2021-08-10	hCoV-19/Peru/ANC-INS-36147/2022	hCoV-19/Peru/LIM-INS-33471/2022|EPI_ISL_15943237|2022-11-04
hCoV-19/Peru/AMA-INS-6822/2021	hCoV-19/Argentina/INEI111151/2021|EPI_ISL_6694823|2021-07-28	hCoV-19/Peru/LIM-INS-5446/2021|EPI_ISL_4417188|2021-08-10	hCoV-19/Peru/ANC-INS-36444/2022	hCoV-19/Peru/LIM-INS-33473/2022|EPI_ISL_15943239|2022-11-08
hCoV-19/Peru/AMA-INS-6823/2021	hCoV-19/Argentina/INEI111153/2021|EPI_ISL_6694825|2021-03-22	hCoV-19/Peru/LIM-INS-5447/2021|EPI_ISL_4417189|2021-08-10	hCoV-19/Peru/ANC-INS-36450/2022	hCoV-19/Peru/LIM-INS-33765/2022|EPI_ISL_16025891|2022-11-16
hCoV-19/Peru/AMA-INS-6831/2021	hCoV-19/Argentina/INEI111157/2021|EPI_ISL_6694829|2021-08-18	hCoV-19/Peru/LIM-INS-5450/2021|EPI_ISL_4417192|2021-08-07	hCoV-19/Peru/ANC-INS-36451/2022	hCoV-19/Peru/LIM-INS-33766/2022|EPI_ISL_16025892|2022-11-11
hCoV-19/Peru/AMA-INS-6832/2021	hCoV-19/Argentina/INEI111160/2021|EPI_ISL_6694831|2021-08-20	hCoV-19/Peru/LIM-INS-5451/2021|EPI_ISL_4417193|2021-08-06	hCoV-19/Peru/ANC-INS-36454/2022	hCoV-19/Peru/LIM-INS-33767/2022|EPI_ISL_16025893|2022-11-08
hCoV-19/Peru/AMA-INS-6833/2021	hCoV-19/Argentina/INEI111162/2021|EPI_ISL_6694833|2021-04-30	hCoV-19/Peru/LIM-INS-5452/2021|EPI_ISL_4417194|2021-08-04	hCoV-19/Peru/ANC-INS-36455/2022	hCoV-19/Peru/LIM-INS-33768/2022|EPI_ISL_16025894|2022-11-08
hCoV-19/Peru/AMA-INS-6834/2021	hCoV-19/Argentina/INEI111173/2021|EPI_ISL_6694842|2021-09-21	hCoV-19/Peru/LIM-INS-5453/2021|EPI_ISL_4417195|2021-08-06	hCoV-19/Peru/ANC-INS-36458/2022	hCoV-19/Peru/LIM-INS-33769/2022|EPI_ISL_16025895|2022-11-08
hCoV-19/Peru/AMA-INS-6835/2021	hCoV-19/Argentina/INEI111174/2021|EPI_ISL_6694843|2021-09-21	hCoV-19/Peru/LIM-INS-5457/2021|EPI_ISL_4417199|2021-08-07	hCoV-19/Peru/ANC-INS-36459/2022	hCoV-19/Peru/LIM-INS-33770/2022|EPI_ISL_16025896|2022-11-09
hCoV-19/Peru/AMA-INS-6836/2021	hCoV-19/Argentina/INEI111175/2021|EPI_ISL_6694844|2021-09-21	hCoV-19/Peru/LIM-INS-5459/2021|EPI_ISL_4417201|2021-08-08	hCoV-19/Peru/ANC-INS-36486/2022	hCoV-19/Peru/LIM-INS-33771/2022|EPI_ISL_16025897|2022-11-09
hCoV-19/Peru/AMA-INS-6843/2021	hCoV-19/Argentina/INEI111179/2021|EPI_ISL_6694847|2021-09-11	hCoV-19/Peru/LIM-INS-5461/2021|EPI_ISL_4417203|2021-08-10	hCoV-19/Peru/ANC-INS-36500/2022	hCoV-19/Peru/LIM-INS-33772/2022|EPI_ISL_16025898|2022-11-09
hCoV-19/Peru/AMA-INS-6844/2021	hCoV-19/Argentina/INEI111183/2021|EPI_ISL_6694849|2021-09-16	hCoV-19/Peru/LIM-INS-5719/2021|EPI_ISL_4635256|2021-08-28	hCoV-19/Peru/ANC-INS-36540/2022	hCoV-19/Peru/LIM-INS-33773/2022|EPI_ISL_16025899|2022-11-10
hCoV-19/Peru/AMA-INS-6845/2021	hCoV-19/Argentina/INEI111200/2021|EPI_ISL_6694859|2021-08-02	hCoV-19/Peru/LIM-INS-5765/2021|EPI_ISL_4635259|2021-08-27	hCoV-19/Peru/ANC-INS-36542/2022	hCoV-19/Peru/LIM-INS-33774/2022|EPI_ISL_16025900|2022-11-09
hCoV-19/Peru/AMA-INS-6846/2021	hCoV-19/Argentina/INEI111203/2021|EPI_ISL_6694861|2021-08-02	hCoV-19/Peru/LIM-INS-5769/2021|EPI_ISL_4635285|2021-08-25	hCoV-19/Peru/ANC-INS-36648/2022	hCoV-19/Peru/LIM-INS-33775/2022|EPI_ISL_16025901|2022-11-09
hCoV-19/Peru/AMA-INS-6847/2021	hCoV-19/Argentina/INEI111206/2021|EPI_ISL_6694862|2021-08-04	hCoV-19/Peru/LIM-INS-5783/2021|EPI_ISL_4635277|2021-08-26	hCoV-19/Peru/ANC-INS-36721/2022	hCoV-19/Peru/LIM-INS-33776/2022|EPI_ISL_16025902|2022-11-09
hCoV-19/Peru/AMA-INS-6849/2021	hCoV-19/Argentina/INEI111214/2021|EPI_ISL_6694868|2021-08-05	hCoV-19/Peru/LIM-INS-5786/2021|EPI_ISL_4635261|2021-08-27	hCoV-19/Peru/ANC-INS-36724/2022	hCoV-19/Peru/LIM-INS-33777/2022|EPI_ISL_16025903|2022-11-09
hCoV-19/Peru/AMA-INS-6850/2021	hCoV-19/Argentina/INEI111215/2021|EPI_ISL_6694869|2021-08-05	hCoV-19/Peru/LIM-INS-5787/2021|EPI_ISL_4635253|2021-08-29	hCoV-19/Peru/ANC-INS-36725/2022	hCoV-19/Peru/LIM-INS-33778/2022|EPI_ISL_16025904|2022-11-09
hCoV-19/Peru/AMA-INS-6969/2021	hCoV-19/Argentina/INEI111216/2021|EPI_ISL_6694870|2021-08-05	hCoV-19/Peru/LIM-INS-5789/2021|EPI_ISL_4635312|2021-08-17	hCoV-19/Peru/ANC-INS-36726/2022	hCoV-19/Peru/LIM-INS-33779/2022|EPI_ISL_16025905|2022-11-10
hCoV-19/Peru/AMA-INS-7571/2021	hCoV-19/Argentina/INEI111218/2021|EPI_ISL_6694872|2021-08-05	hCoV-19/Peru/LIM-INS-5791/2021|EPI_ISL_4635286|2021-08-25	hCoV-19/Peru/ANC-INS-36727/2022	hCoV-19/Peru/LIM-INS-33780/2022|EPI_ISL_16025906|2022-11-10
hCoV-19/Peru/AMA-INS-7572/2021	hCoV-19/Argentina/INEI111229/2021|EPI_ISL_6694879|2021-08-18	hCoV-19/Peru/LIM-INS-5794/2021|EPI_ISL_4635287|2021-08-25	hCoV-19/Peru/ANC-INS-36728/2022	hCoV-19/Peru/LIM-INS-33781/2022|EPI_ISL_16025907|2022-11-10
hCoV-19/Peru/AMA-INS-7573/2021	hCoV-19/Argentina/INEI111236/2021|EPI_ISL_6694885|2021-08-24	hCoV-19/Peru/LIM-INS-5797/2021|EPI_ISL_4635288|2021-08-25	hCoV-19/Peru/ANC-INS-36729/2022	hCoV-19/Peru/LIM-INS-33782/2022|EPI_ISL_16025908|2022-11-10
hCoV-19/Peru/AMA-INS-7574/2021	hCoV-19/Argentina/INEI111240/2021|EPI_ISL_6694889|2021-08-30	hCoV-19/Peru/LIM-INS-5798/2021|EPI_ISL_4635278|2021-08-26	hCoV-19/Peru/ANC-INS-36730/2022	hCoV-19/Peru/LIM-INS-33783/2022|EPI_ISL_16025909|2022-11-10
hCoV-19/Peru/AMA-INS-7575/2021	hCoV-19/Argentina/INEI111245/2021|EPI_ISL_6694892|2021-09-14	hCoV-19/Peru/LIM-INS-5799/2021|EPI_ISL_4635262|2021-08-27	hCoV-19/Peru/ANC-INS-36732/2022	hCoV-19/Peru/LIM-INS-33784/2022|EPI_ISL_16025910|2022-11-10
hCoV-19/Peru/AMA-INS-7576/2021	hCoV-19/Argentina/INEI111246/2021|EPI_ISL_6694893|2021-09-14	hCoV-19/Peru/LIM-INS-5800/2021|EPI_ISL_4635263|2021-08-27	hCoV-19/Peru/ANC-INS-36733/2022	hCoV-19/Peru/LIM-INS-33785/2022|EPI_ISL_16025911|2022-11-10
hCoV-19/Peru/AMA-INS-7577/2021	hCoV-19/Argentina/INEI111247/2021|EPI_ISL_6694894|2021-09-14	hCoV-19/Peru/LIM-INS-5801/2021|EPI_ISL_4635264|2021-08-27	hCoV-19/Peru/ANC-INS-36734/2022	hCoV-19/Peru/LIM-INS-33786/2022|EPI_ISL_16025912|2022-11-10
hCoV-19/Peru/AMA-INS-7578/2021	hCoV-19/Argentina/INEI111251/2021|EPI_ISL_6694897|2021-09-15	hCoV-19/Peru/LIM-INS-5802/2021|EPI_ISL_4635265|2021-08-27	hCoV-19/Peru/ANC-INS-36735/2022	hCoV-19/Peru/LIM-INS-33787/2022|EPI_ISL_16025913|2022-11-10
hCoV-19/Peru/AMA-INS-7579/2021	hCoV-19/Argentina/INEI111256/2021|EPI_ISL_6694899|2021-08-23	hCoV-19/Peru/LIM-INS-5804/2021|EPI_ISL_4635266|2021-08-27	hCoV-19/Peru/ANC-INS-36737/2022	hCoV-19/Peru/LIM-INS-33788/2022|EPI_ISL_16025914|2022-11-10
hCoV-19/Peru/AMA-INS-7582/2021	hCoV-19/Argentina/INEI111257/2021|EPI_ISL_6694900|2021-08-19	hCoV-19/Peru/LIM-INS-5806/2021|EPI_ISL_4635257|2021-08-28	hCoV-19/Peru/ANC-INS-36739/2022	hCoV-19/Peru/LIM-INS-33789/2022|EPI_ISL_16025915|2022-11-10
hCoV-19/Peru/AMA-INS-766/2020	hCoV-19/Argentina/INEI111259/2021|EPI_ISL_6694901|2021-08-03	hCoV-19/Peru/LIM-INS-5807/2021|EPI_ISL_4635300|2021-08-23	hCoV-19/Peru/ANC-INS-36741/2022	hCoV-19/Peru/LIM-INS-33790/2022|EPI_ISL_16025916|2022-11-10
hCoV-19/Peru/AMA-INS-773/2020	hCoV-19/Argentina/INEI111261/2021|EPI_ISL_6694902|2021-08-23	hCoV-19/Peru/LIM-INS-5808/2021|EPI_ISL_4635289|2021-08-25	hCoV-19/Peru/ANC-INS-36743/2022	hCoV-19/Peru/LIM-INS-33791/2022|EPI_ISL_16025917|2022-11-10
hCoV-19/Peru/AMA-INS-774/2020	hCoV-19/Argentina/INEI111267/2021|EPI_ISL_6694905|2021-09-03	hCoV-19/Peru/LIM-INS-5809/2021|EPI_ISL_4635279|2021-08-26	hCoV-19/Peru/ANC-INS-36744/2022	hCoV-19/Peru/LIM-INS-33792/2022|EPI_ISL_16025918|2022-11-10
hCoV-19/Peru/AMA-INS-7829/2021	hCoV-19/Argentina/INEI111268/2021|EPI_ISL_6694906|2021-09-02	hCoV-19/Peru/LIM-INS-5810/2021|EPI_ISL_4635280|2021-08-26	hCoV-19/Peru/ANC-INS-36747/2022	hCoV-19/Peru/LIM-INS-33793/2022|EPI_ISL_16025919|2022-11-10
hCoV-19/Peru/AMA-INS-786/2020	hCoV-19/Argentina/INEI111269/2021|EPI_ISL_6694907|2021-09-11	hCoV-19/Peru/LIM-INS-5817/2021|EPI_ISL_4635267|2021-08-27	hCoV-19/Peru/ANC-INS-36748/2022	hCoV-19/Peru/LIM-INS-33794/2022|EPI_ISL_16025920|2022-11-11
hCoV-19/Peru/AMA-INS-7872/2021	hCoV-19/Argentina/INEI111274/2021|EPI_ISL_6694912|2021-09-07	hCoV-19/Peru/LIM-INS-5824/2021|EPI_ISL_4635301|2021-08-23	hCoV-19/Peru/ANC-INS-36749/2022	hCoV-19/Peru/LIM-INS-33795/2022|EPI_ISL_16025921|2022-11-11
hCoV-19/Peru/AMA-INS-7880/2021	hCoV-19/Argentina/INEI111278/2021|EPI_ISL_6694916|2021-09-03	hCoV-19/Peru/LIM-INS-5825/2021|EPI_ISL_4635302|2021-08-23	hCoV-19/Peru/ANC-INS-36750/2022	hCoV-19/Peru/LIM-INS-33796/2022|EPI_ISL_16025922|2022-11-11
hCoV-19/Peru/AMA-INS-7881/2021	hCoV-19/Argentina/INEI111279/2021|EPI_ISL_6694917|2021-09-15	hCoV-19/Peru/LIM-INS-5826/2021|EPI_ISL_4635295|2021-08-24	hCoV-19/Peru/ANC-INS-36751/2022	hCoV-19/Peru/LIM-INS-33797/2022|EPI_ISL_16025923|2022-11-11
hCoV-19/Peru/AMA-INS-7882/2021	hCoV-19/Argentina/INEI111280/2021|EPI_ISL_6694918|2021-08-13	hCoV-19/Peru/LIM-INS-5840/2021|EPI_ISL_4635258|2021-08-28	hCoV-19/Peru/ANC-INS-36752/2022	hCoV-19/Peru/LIM-INS-33798/2022|EPI_ISL_16025924|2022-11-11
hCoV-19/Peru/AMA-INS-7883/2021	hCoV-19/Argentina/INEI111286/2021|EPI_ISL_6694922|2021-08-17	hCoV-19/Peru/LIM-INS-5869/2021|EPI_ISL_5115640|2021-09-03	hCoV-19/Peru/ANC-INS-36755/2022	hCoV-19/Peru/LIM-INS-33799/2022|EPI_ISL_16025925|2022-11-11
hCoV-19/Peru/AMA-INS-7884/2021	hCoV-19/Argentina/INEI111288/2021|EPI_ISL_6694924|2021-09-07	hCoV-19/Peru/LIM-INS-5870/2021|EPI_ISL_5115641|2021-09-07	hCoV-19/Peru/ANC-INS-36756/2022	hCoV-19/Peru/LIM-INS-33800/2022|EPI_ISL_16025926|2022-11-11
hCoV-19/Peru/AMA-INS-7885/2021	hCoV-19/Argentina/INEI111289/2021|EPI_ISL_6694925|2021-08-24	hCoV-19/Peru/LIM-INS-5873/2021|EPI_ISL_5115644|2021-09-04	hCoV-19/Peru/ANC-INS-36757/2022	hCoV-19/Peru/LIM-INS-33801/2022|EPI_ISL_16025927|2022-11-11
hCoV-19/Peru/AMA-INS-7886/2021	hCoV-19/Argentina/INEI111294/2021|EPI_ISL_6694930|2021-09-02	hCoV-19/Peru/LIM-INS-5876/2021|EPI_ISL_5115647|2021-09-03	hCoV-19/Peru/ANC-INS-36758/2022	hCoV-19/Peru/LIM-INS-33802/2022|EPI_ISL_16025928|2022-11-11
hCoV-19/Peru/AMA-INS-7887/2021	hCoV-19/Argentina/INEI111297/2021|EPI_ISL_6694932|2021-09-23	hCoV-19/Peru/LIM-INS-5877/2021|EPI_ISL_5115648|2021-09-03	hCoV-19/Peru/ANC-INS-36759/2022	hCoV-19/Peru/LIM-INS-33803/2022|EPI_ISL_16025929|2022-11-11
hCoV-19/Peru/AMA-INS-7888/2021	hCoV-19/Argentina/INEI111301/2021|EPI_ISL_6694935|2021-09-12	hCoV-19/Peru/LIM-INS-5884/2021|EPI_ISL_5115655|2021-09-06	hCoV-19/Peru/ANC-INS-36803/2022	hCoV-19/Peru/LIM-INS-33804/2022|EPI_ISL_16025930|2022-11-12
hCoV-19/Peru/AMA-INS-7889/2021	hCoV-19/Argentina/INEI111308/2021|EPI_ISL_6694942|2021-09-16	hCoV-19/Peru/LIM-INS-5885/2021|EPI_ISL_5115656|2021-09-04	hCoV-19/Peru/ANC-INS-36804/2022	hCoV-19/Peru/LIM-INS-33805/2022|EPI_ISL_16025931|2022-11-12
hCoV-19/Peru/AMA-INS-790/2020	hCoV-19/Argentina/INEI111326/2021|EPI_ISL_6694959|2021-09-10	hCoV-19/Peru/LIM-INS-5891/2021|EPI_ISL_5115662|2021-09-03	hCoV-19/Peru/ANC-INS-36805/2022	hCoV-19/Peru/LIM-INS-33806/2022|EPI_ISL_16025932|2022-11-12
hCoV-19/Peru/AMA-INS-7918/2021	hCoV-19/Argentina/INEI111335/2021|EPI_ISL_6694961|2021-09-10	hCoV-19/Peru/LIM-INS-5892/2021|EPI_ISL_5115663|2021-09-02	hCoV-19/Peru/ANC-INS-36808/2022	hCoV-19/Peru/LIM-INS-33807/2022|EPI_ISL_16025933|2022-11-12
hCoV-19/Peru/AMA-INS-7919/2021	hCoV-19/Argentina/INEI111373/2021|EPI_ISL_6694990|2021-09-03	hCoV-19/Peru/LIM-INS-5905/2021|EPI_ISL_5115676|2021-09-06	hCoV-19/Peru/ANC-INS-36809/2022	hCoV-19/Peru/LIM-INS-33808/2022|EPI_ISL_16025934|2022-11-12
hCoV-19/Peru/AMA-INS-7920/2021	hCoV-19/Argentina/INEI111374/2021|EPI_ISL_6694991|2021-09-03	hCoV-19/Peru/LIM-INS-5912/2021|EPI_ISL_5115682|2021-09-05	hCoV-19/Peru/ANC-INS-36811/2022	hCoV-19/Peru/LIM-INS-33809/2022|EPI_ISL_16025935|2022-11-12
hCoV-19/Peru/AMA-INS-7921/2021	hCoV-19/Argentina/INEI111404/2021|EPI_ISL_6695010|2021-09-22	hCoV-19/Peru/LIM-INS-5924/2021|EPI_ISL_5115694|2021-09-06	hCoV-19/Peru/ANC-INS-36813/2022	hCoV-19/Peru/LIM-INS-33810/2022|EPI_ISL_16025936|2022-11-12
hCoV-19/Peru/AMA-INS-7922/2021	hCoV-19/Argentina/INEI111431/2021|EPI_ISL_6695031|2021-09-23	hCoV-19/Peru/LIM-INS-5927/2021|EPI_ISL_5115697|2021-09-03	hCoV-19/Peru/ANC-INS-36814/2022	hCoV-19/Peru/LIM-INS-33811/2022|EPI_ISL_16025937|2022-11-12
hCoV-19/Peru/AMA-INS-7923/2021	hCoV-19/Argentina/INEI111450/2021|EPI_ISL_6695043|2021-09-17	hCoV-19/Peru/LIM-INS-5930/2021|EPI_ISL_5115700|2021-09-04	hCoV-19/Peru/ANC-INS-36816/2022	hCoV-19/Peru/LIM-INS-33812/2022|EPI_ISL_16025938|2022-11-12
hCoV-19/Peru/AMA-INS-7924/2021	hCoV-19/Argentina/INEI111451/2021|EPI_ISL_6695044|2021-09-27	hCoV-19/Peru/LIM-INS-5931/2021|EPI_ISL_5115701|2021-09-04	hCoV-19/Peru/ANC-INS-36828/2022	hCoV-19/Peru/LIM-INS-33813/2022|EPI_ISL_16505193|2022-11-12
hCoV-19/Peru/AMA-INS-807/2020	hCoV-19/Argentina/INEI111481/2021|EPI_ISL_6695065|2021-09-23	hCoV-19/Peru/LIM-INS-5934/2021|EPI_ISL_5115704|2021-09-03	hCoV-19/Peru/ANC-INS-36919/2022	hCoV-19/Peru/LIM-INS-33814/2022|EPI_ISL_16025939|2022-11-13
hCoV-19/Peru/AMA-INS-932/2021	hCoV-19/Argentina/INEI111494/2021|EPI_ISL_6695074|2021-09-22	hCoV-19/Peru/LIM-INS-5935/2021|EPI_ISL_5115705|2021-09-03	hCoV-19/Peru/ANC-INS-36920/2022	hCoV-19/Peru/LIM-INS-33815/2022|EPI_ISL_16025940|2022-11-10
hCoV-19/Peru/AMA-INS-933/2021	hCoV-19/Argentina/INEI111496/2021|EPI_ISL_6695075|2021-09-27	hCoV-19/Peru/LIM-INS-5937/2021|EPI_ISL_5115707|2021-09-02	hCoV-19/Peru/ANC-INS-36922/2022	hCoV-19/Peru/LIM-INS-33816/2022|EPI_ISL_16025941|2022-11-10
hCoV-19/Peru/AMA-INS-934/2021	hCoV-19/Argentina/INEI111517/2021|EPI_ISL_7751271|2021-09-29	hCoV-19/Peru/LIM-INS-5938/2021|EPI_ISL_5115708|2021-09-02	hCoV-19/Peru/ANC-INS-36923/2022	hCoV-19/Peru/LIM-INS-33817/2022|EPI_ISL_16025942|2022-11-10
hCoV-19/Peru/AMA-INS-935/2021	hCoV-19/Argentina/INEI111518/2021|EPI_ISL_6695087|2021-09-25	hCoV-19/Peru/LIM-INS-5939/2021|EPI_ISL_5115709|2021-09-02	hCoV-19/Peru/ANC-INS-36924/2022	hCoV-19/Peru/LIM-INS-33818/2022|EPI_ISL_16025943|2022-11-16
hCoV-19/Peru/AMA-INS-936/2021	hCoV-19/Argentina/INEI111553/2021|EPI_ISL_6695099|2021-10-03	hCoV-19/Peru/LIM-INS-5940/2021|EPI_ISL_5115710|2021-09-02	hCoV-19/Peru/ANC-INS-36926/2022	hCoV-19/Peru/LIM-INS-33819/2022|EPI_ISL_16025944|2022-11-15
hCoV-19/Peru/AMA-INS-939/2021	hCoV-19/Argentina/INEI111587/2021|EPI_ISL_6695112|2021-10-01	hCoV-19/Peru/LIM-INS-5941/2021|EPI_ISL_5115711|2021-09-02	hCoV-19/Peru/ANC-INS-37017/2022	hCoV-19/Peru/LIM-INS-33820/2022|EPI_ISL_16025945|2022-11-10
hCoV-19/Peru/AMA-INS-940/2021	hCoV-19/Argentina/INEI111588/2021|EPI_ISL_6695113|2021-10-01	hCoV-19/Peru/LIM-INS-5942/2021|EPI_ISL_5115712|2021-09-02	hCoV-19/Peru/ANC-INS-37018/2022	hCoV-19/Peru/LIM-INS-33821/2022|EPI_ISL_16025946|2022-11-11
hCoV-19/Peru/AMA-INS-9502/2021	hCoV-19/Argentina/INEI111590/2021|EPI_ISL_6695115|2021-10-02	hCoV-19/Peru/LIM-INS-5943/2021|EPI_ISL_5115713|2021-09-02	hCoV-19/Peru/ANC-INS-37020/2022	hCoV-19/Peru/LIM-INS-33822/2022|EPI_ISL_16025947|2022-11-12
hCoV-19/Peru/AMA-INS-9503/2021	hCoV-19/Argentina/INEI111591/2021|EPI_ISL_6695116|2021-10-01	hCoV-19/Peru/LIM-INS-5944/2021|EPI_ISL_5115714|2021-09-02	hCoV-19/Peru/ANC-INS-37021/2022	hCoV-19/Peru/LIM-INS-33823/2022|EPI_ISL_16025948|2022-11-12
hCoV-19/Peru/AMA-INS-9504/2021	hCoV-19/Argentina/INEI111636/2021|EPI_ISL_6695128|2021-10-04	hCoV-19/Peru/LIM-INS-5945/2021|EPI_ISL_5115715|2021-09-02	hCoV-19/Peru/ANC-INS-37194/2022	hCoV-19/Peru/LIM-INS-33824/2022|EPI_ISL_16025949|2022-11-12
hCoV-19/Peru/AMA-INS-9505/2021	hCoV-19/Argentina/INEI111639/2021|EPI_ISL_6695130|2021-10-05	hCoV-19/Peru/LIM-INS-5946/2021|EPI_ISL_5115716|2021-09-02	hCoV-19/Peru/ANC-INS-37196/2022	hCoV-19/Peru/LIM-INS-33825/2022|EPI_ISL_16025950|2022-11-11
hCoV-19/Peru/AMA-INS-9506/2021	hCoV-19/Argentina/INEI111644/2021|EPI_ISL_6695134|2021-10-06	hCoV-19/Peru/LIM-INS-5949/2021|EPI_ISL_5115719|2021-08-25	hCoV-19/Peru/ANC-INS-37198/2022	hCoV-19/Peru/LIM-INS-33826/2022|EPI_ISL_16025951|2022-11-14
hCoV-19/Peru/AMA-INS-9507/2021	hCoV-19/Argentina/INEI111688/2021|EPI_ISL_7751306|2021-10-06	hCoV-19/Peru/LIM-INS-5959/2021|EPI_ISL_5115731|2021-09-06	hCoV-19/Peru/ANC-INS-37200/2022	hCoV-19/Peru/LIM-INS-33844/2022|EPI_ISL_16025622|2022-11-08
hCoV-19/Peru/AMA-INS-9509/2021	hCoV-19/Argentina/INEI111711/2021|EPI_ISL_7751324|2021-10-12	hCoV-19/Peru/LIM-INS-5963/2021|EPI_ISL_5115735|2021-09-01	hCoV-19/Peru/ANC-INS-37202/2022	hCoV-19/Peru/LIM-INS-33845/2022|EPI_ISL_16025623|2022-11-08
hCoV-19/Peru/AMA-INS-9557/2021	hCoV-19/Argentina/INEI111730/2021|EPI_ISL_7751347|2021-08-28	hCoV-19/Peru/LIM-INS-5965/2021|EPI_ISL_5115737|2021-09-03	hCoV-19/Peru/ANC-INS-37204/2022	hCoV-19/Peru/LIM-INS-33846/2022|EPI_ISL_16025624|2022-11-08
hCoV-19/Peru/AMA-INS-9558/2021	hCoV-19/Argentina/INEI111732/2021|EPI_ISL_7751354|2021-09-01	hCoV-19/Peru/LIM-INS-5966/2021|EPI_ISL_5115738|2021-09-03	hCoV-19/Peru/ANC-INS-37205/2022	hCoV-19/Peru/LIM-INS-33847/2022|EPI_ISL_16025625|2022-11-08
hCoV-19/Peru/AMA-UNTRM-0001/2021	hCoV-19/Argentina/INEI111733/2021|EPI_ISL_7751357|2021-07-31	hCoV-19/Peru/LIM-INS-6055/2021|EPI_ISL_5115823|2021-09-06	hCoV-19/Peru/ANC-INS-37210/2022	hCoV-19/Peru/LIM-INS-33848/2022|EPI_ISL_16025626|2022-11-08
hCoV-19/Peru/AMA-UNTRM-0002/2021	hCoV-19/Argentina/INEI111735/2021|EPI_ISL_7751363|2021-09-02	hCoV-19/Peru/LIM-INS-6601/2021|EPI_ISL_5199243|2021-09-14	hCoV-19/Peru/ANC-INS-37211/2022	hCoV-19/Peru/LIM-INS-33852/2022|EPI_ISL_16025630|2022-11-09
hCoV-19/Peru/AMA-UNTRM-0003/2021	hCoV-19/Argentina/INEI111736/2021|EPI_ISL_7751366|2021-09-02	hCoV-19/Peru/LIM-INS-6603/2021|EPI_ISL_5199244|2021-09-13	hCoV-19/Peru/ANC-INS-37292/2022	hCoV-19/Peru/LIM-INS-33853/2022|EPI_ISL_16025631|2022-11-09
hCoV-19/Peru/AMA-UNTRM-0005/2021	hCoV-19/Argentina/INEI111737/2021|EPI_ISL_7751369|2021-09-07	hCoV-19/Peru/LIM-INS-6622/2021|EPI_ISL_5199246|2021-09-10	hCoV-19/Peru/ANC-INS-37298/2022	hCoV-19/Peru/LIM-INS-33859/2022|EPI_ISL_16025637|2022-11-09
hCoV-19/Peru/AMA-UNTRM-0006/2021	hCoV-19/Argentina/INEI111740/2021|EPI_ISL_7751375|2021-09-29	hCoV-19/Peru/LIM-INS-6624/2021|EPI_ISL_5199248|2021-09-10	hCoV-19/Peru/ANC-INS-37299/2022	hCoV-19/Peru/LIM-INS-33865/2022|EPI_ISL_16025643|2022-11-10
hCoV-19/Peru/AMA-UNTRM-0007/2021	hCoV-19/Argentina/INEI111741/2021|EPI_ISL_7751378|2021-10-04	hCoV-19/Peru/LIM-INS-6637/2021|EPI_ISL_5199297|2021-09-13	hCoV-19/Peru/ANC-INS-37300/2022	hCoV-19/Peru/LIM-INS-33885/2022|EPI_ISL_16025662|2022-11-13
hCoV-19/Peru/AMA-UNTRM-0008/2021	hCoV-19/Argentina/INEI111752/2021|EPI_ISL_7751397|2021-10-07	hCoV-19/Peru/LIM-INS-6638/2021|EPI_ISL_5199250|2021-09-13	hCoV-19/Peru/ANC-INS-37301/2022	hCoV-19/Peru/LIM-INS-33888/2022|EPI_ISL_16025665|2022-11-09
hCoV-19/Peru/AMA-UNTRM-0009/2021	hCoV-19/Argentina/INEI111769/2021|EPI_ISL_6695152|2021-10-12	hCoV-19/Peru/LIM-INS-6642/2021|EPI_ISL_5199251|2021-09-10	hCoV-19/Peru/ANC-INS-37302/2022	hCoV-19/Peru/LIM-INS-33891/2022|EPI_ISL_16025668|2022-11-11
hCoV-19/Peru/AMA-UNTRM-0010/2021	hCoV-19/Argentina/INEI111792/2021|EPI_ISL_7751461|2021-08-21	hCoV-19/Peru/LIM-INS-6647/2021|EPI_ISL_5199252|2021-09-10	hCoV-19/Peru/ANC-INS-37306/2022	hCoV-19/Peru/LIM-INS-33893/2022|EPI_ISL_16025670|2022-11-09
hCoV-19/Peru/AMA-UNTRM-0011/2021	hCoV-19/Argentina/INEI111793/2021|EPI_ISL_7751464|2021-08-22	hCoV-19/Peru/LIM-INS-6655/2021|EPI_ISL_5199253|2021-09-13	hCoV-19/Peru/ANC-INS-37308/2022	hCoV-19/Peru/LIM-INS-33899/2022|EPI_ISL_16025675|2022-11-12
hCoV-19/Peru/AMA-UNTRM-0012/2021	hCoV-19/Argentina/INEI111795/2021|EPI_ISL_7751467|2021-09-16	hCoV-19/Peru/LIM-INS-6656/2021|EPI_ISL_5199254|2021-09-13	hCoV-19/Peru/ANC-INS-37309/2022	hCoV-19/Peru/LIM-INS-34244/2022|EPI_ISL_16039413|2022-11-12
hCoV-19/Peru/AMA-UNTRM-0013/2021	hCoV-19/Argentina/INEI111807/2021|EPI_ISL_7751486|2021-10-13	hCoV-19/Peru/LIM-INS-6663/2021|EPI_ISL_5199255|2021-09-12	hCoV-19/Peru/ANC-INS-37310/2022	hCoV-19/Peru/LIM-INS-34246/2022|EPI_ISL_16039415|2022-11-12
hCoV-19/Peru/AMA-UNTRM-0014/2021	hCoV-19/Argentina/INEI111925/2021|EPI_ISL_6695161|2021-10-04	hCoV-19/Peru/LIM-INS-6673/2021|EPI_ISL_5199256|2021-09-13	hCoV-19/Peru/ANC-INS-37313/2022	hCoV-19/Peru/LIM-INS-34333/2022|EPI_ISL_16114607|2022-11-14
hCoV-19/Peru/AMA-UNTRM-0015/2021	hCoV-19/Argentina/INEI111926/2021|EPI_ISL_6695162|2021-10-07	hCoV-19/Peru/LIM-INS-6684/2021|EPI_ISL_5199258|2021-09-11	hCoV-19/Peru/ANC-INS-37316/2022	hCoV-19/Peru/LIM-INS-34341/2022|EPI_ISL_16114615|2022-11-14
hCoV-19/Peru/AMA-UNTRM-0016/2021	hCoV-19/Argentina/INEI111928/2021|EPI_ISL_6695164|2021-10-07	hCoV-19/Peru/LIM-INS-6687/2021|EPI_ISL_5199259|2021-09-11	hCoV-19/Peru/ANC-INS-37318/2022	hCoV-19/Peru/LIM-INS-34370/2022|EPI_ISL_16114130|2022-11-15
hCoV-19/Peru/AMA-UNTRM-0017/2021	hCoV-19/Argentina/INEI111929/2021|EPI_ISL_6695165|2021-10-07	hCoV-19/Peru/LIM-INS-6688/2021|EPI_ISL_5199260|2021-09-10	hCoV-19/Peru/ANC-INS-37319/2022	hCoV-19/Peru/LIM-INS-34372/2022|EPI_ISL_16114258|2022-11-15
hCoV-19/Peru/AMA-UNTRM-0018/2021	hCoV-19/Argentina/INEI111930/2021|EPI_ISL_6695166|2021-10-07	hCoV-19/Peru/LIM-INS-6689/2021|EPI_ISL_5199261|2021-09-10	hCoV-19/Peru/ANC-INS-37321/2022	hCoV-19/Peru/LIM-INS-34374/2022|EPI_ISL_16114200|2022-11-17
hCoV-19/Peru/AMA-UNTRM-0019/2021	hCoV-19/Argentina/INEI111931/2021|EPI_ISL_6695167|2021-10-07	hCoV-19/Peru/LIM-INS-6693/2021|EPI_ISL_5199263|2021-09-14	hCoV-19/Peru/ANC-INS-37322/2022	hCoV-19/Peru/LIM-INS-34380/2022|EPI_ISL_16113945|2022-11-10
hCoV-19/Peru/AMA-UNTRM-0020/2021	hCoV-19/Argentina/INEI111933/2021|EPI_ISL_6695169|2021-10-15	hCoV-19/Peru/LIM-INS-6715/2021|EPI_ISL_5199265|2021-09-10	hCoV-19/Peru/ANC-INS-37323/2022	hCoV-19/Peru/LIM-INS-34388/2022|EPI_ISL_16114239|2022-11-18
hCoV-19/Peru/AMA-UNTRM-0021/2021	hCoV-19/Argentina/INEI111934/2021|EPI_ISL_6695170|2021-10-11	hCoV-19/Peru/LIM-INS-6719/2021|EPI_ISL_5199266|2021-09-13	hCoV-19/Peru/ANC-INS-37326/2022	hCoV-19/Peru/LIM-INS-34410/2022|EPI_ISL_16114033|2022-11-18
hCoV-19/Peru/AMA-UNTRM-0022/2021	hCoV-19/Argentina/INEI111936/2021|EPI_ISL_6695171|2021-10-12	hCoV-19/Peru/LIM-INS-6912/2021|EPI_ISL_5199272|2021-09-16	hCoV-19/Peru/ANC-INS-37327/2022	hCoV-19/Peru/LIM-INS-34411/2022|EPI_ISL_16114046|2022-11-18
hCoV-19/Peru/AMA-UNTRM-0023/2021	hCoV-19/Argentina/INEI111937/2021|EPI_ISL_6695172|2021-10-12	hCoV-19/Peru/LIM-INS-7017/2021|EPI_ISL_5503589|2021-09-20	hCoV-19/Peru/ANC-INS-37330/2022	hCoV-19/Peru/LIM-INS-34416/2022|EPI_ISL_16113997|2022-11-15
hCoV-19/Peru/AMA-UNTRM-0024/2021	hCoV-19/Argentina/INEI111938/2021|EPI_ISL_6695173|2021-10-12	hCoV-19/Peru/LIM-INS-7026/2021|EPI_ISL_5503642|2021-09-20	hCoV-19/Peru/ANC-INS-37331/2022	hCoV-19/Peru/LIM-INS-34417/2022|EPI_ISL_16114082|2022-11-16
hCoV-19/Peru/AMA-UNTRM-0025/2021	hCoV-19/Argentina/INEI111939/2021|EPI_ISL_6695174|2021-10-12	hCoV-19/Peru/LIM-INS-7030/2021|EPI_ISL_5503670|2021-09-20	hCoV-19/Peru/ANC-INS-37332/2022	hCoV-19/Peru/LIM-INS-34418/2022|EPI_ISL_16113960|2022-11-17
hCoV-19/Peru/AMA-UNTRM-0026/2021	hCoV-19/Argentina/INEI111940/2021|EPI_ISL_6695175|2021-10-12	hCoV-19/Peru/LIM-INS-7036/2021|EPI_ISL_5503719|2021-09-18	hCoV-19/Peru/ANC-INS-37333/2022	hCoV-19/Peru/LIM-INS-34419/2022|EPI_ISL_16114240|2022-11-17
hCoV-19/Peru/AMA-UNTRM-0027/2021	hCoV-19/Argentina/INEI111941/2021|EPI_ISL_6695176|2021-10-12	hCoV-19/Peru/LIM-INS-7044/2021|EPI_ISL_5503790|2021-09-20	hCoV-19/Peru/ANC-INS-37406/2022	hCoV-19/Peru/LIM-INS-34422/2022|EPI_ISL_16114245|2022-11-17
hCoV-19/Peru/AMA-UNTRM-0028/2021	hCoV-19/Argentina/INEI111942/2021|EPI_ISL_6695177|2021-10-12	hCoV-19/Peru/LIM-INS-7048/2021|EPI_ISL_5503827|2021-09-20	hCoV-19/Peru/ANC-INS-37407/2022	hCoV-19/Peru/LIM-INS-34424/2022|EPI_ISL_16114047|2022-11-18
hCoV-19/Peru/AMA-UNTRM-0029/2021	hCoV-19/Argentina/INEI111944/2021|EPI_ISL_6695178|2021-10-12	hCoV-19/Peru/LIM-INS-7051/2021|EPI_ISL_5503844|2021-09-20	hCoV-19/Peru/ANC-INS-37408/2022	hCoV-19/Peru/LIM-INS-34427/2022|EPI_ISL_16114155|2022-11-17
hCoV-19/Peru/AMA-UNTRM-0030/2021	hCoV-19/Argentina/INEI111945/2021|EPI_ISL_6695179|2021-10-12	hCoV-19/Peru/LIM-INS-7052/2021|EPI_ISL_5503853|2021-09-20	hCoV-19/Peru/ANC-INS-37420/2022	hCoV-19/Peru/LIM-INS-34429/2022|EPI_ISL_16114011|2022-11-16
hCoV-19/Peru/AMA-UNTRM-0031/2021	hCoV-19/Argentina/INEI111946/2021|EPI_ISL_6695180|2021-10-10	hCoV-19/Peru/LIM-INS-7053/2021|EPI_ISL_5503866|2021-09-19	hCoV-19/Peru/ANC-INS-37422/2022	hCoV-19/Peru/LIM-INS-34432/2022|EPI_ISL_16113984|2022-11-17
hCoV-19/Peru/AMA-UNTRM-0032/2021	hCoV-19/Argentina/INEI111947/2021|EPI_ISL_6695181|2021-10-11	hCoV-19/Peru/LIM-INS-7061/2021|EPI_ISL_5503937|2021-09-20	hCoV-19/Peru/ANC-INS-37623/2022	hCoV-19/Peru/LIM-INS-34433/2022|EPI_ISL_16114083|2022-11-17
hCoV-19/Peru/AMA-UNTRM-0033/2021	hCoV-19/Argentina/INEI111948/2021|EPI_ISL_6695182|2021-10-15	hCoV-19/Peru/LIM-INS-7065/2021|EPI_ISL_5503969|2021-09-21	hCoV-19/Peru/ANC-INS-37625/2022	hCoV-19/Peru/LIM-INS-34797/2022|EPI_ISL_16189582|2022-11-22
hCoV-19/Peru/AMA-UNTRM-0034/2021	hCoV-19/Argentina/INEI111949/2021|EPI_ISL_6695183|2021-10-13	hCoV-19/Peru/LIM-INS-7307/2021|EPI_ISL_5505864|2021-08-24	hCoV-19/Peru/ANC-INS-37628/2022	hCoV-19/Peru/LIM-INS-34798/2022|EPI_ISL_16189583|2022-11-23
hCoV-19/Peru/AMA-UNTRM-0035/2021	hCoV-19/Argentina/INEI111950/2021|EPI_ISL_6695184|2021-10-10	hCoV-19/Peru/LIM-INS-7364/2021|EPI_ISL_5596198|2021-09-25	hCoV-19/Peru/ANC-INS-37630/2022	hCoV-19/Peru/LIM-INS-34799/2022|EPI_ISL_16189584|2022-11-23
hCoV-19/Peru/AMA-UNTRM-0036/2021	hCoV-19/Argentina/INEI111952/2021|EPI_ISL_6695185|2021-10-13	hCoV-19/Peru/LIM-INS-7430/2021|EPI_ISL_5596206|2021-10-02	hCoV-19/Peru/ANC-INS-37631/2022	hCoV-19/Peru/LIM-INS-34800/2022|EPI_ISL_16189585|2022-11-23
hCoV-19/Peru/AMA-UNTRM-0038/2021	hCoV-19/Argentina/INEI111953/2021|EPI_ISL_6695186|2021-10-13	hCoV-19/Peru/LIM-INS-7433/2021|EPI_ISL_5596207|2021-09-27	hCoV-19/Peru/ANC-INS-37632/2022	hCoV-19/Peru/LIM-INS-34801/2022|EPI_ISL_16189586|2022-11-23
hCoV-19/Peru/AMA-UNTRM-0039/2021	hCoV-19/Argentina/INEI111954/2021|EPI_ISL_6695187|2021-10-13	hCoV-19/Peru/LIM-INS-7460/2021|EPI_ISL_5596208|2021-09-28	hCoV-19/Peru/ANC-INS-37634/2022	hCoV-19/Peru/LIM-INS-34802/2022|EPI_ISL_16189587|2022-11-22
hCoV-19/Peru/AMA-UNTRM-0040/2021	hCoV-19/Argentina/INEI111956/2021|EPI_ISL_6695188|2021-10-15	hCoV-19/Peru/LIM-INS-7476/2021|EPI_ISL_5596209|2021-09-25	hCoV-19/Peru/ANC-INS-37635/2022	hCoV-19/Peru/LIM-INS-34804/2022|EPI_ISL_16189589|2022-11-23
hCoV-19/Peru/AMA-UNTRM-0041/2021	hCoV-19/Argentina/INEI111957/2021|EPI_ISL_6695189|2021-10-13	hCoV-19/Peru/LIM-INS-7597/2021|EPI_ISL_5596210|2021-09-25	hCoV-19/Peru/ANC-INS-37636/2022	hCoV-19/Peru/LIM-INS-34805/2022|EPI_ISL_16189590|2022-11-23
hCoV-19/Peru/AMA-UNTRM-0042/2021	hCoV-19/Argentina/INEI111958/2021|EPI_ISL_6695190|2021-10-15	hCoV-19/Peru/LIM-INS-7598/2021|EPI_ISL_5596211|2021-09-25	hCoV-19/Peru/ANC-INS-37639/2022	hCoV-19/Peru/LIM-INS-34806/2022|EPI_ISL_16189591|2022-11-23
hCoV-19/Peru/AMA-UNTRM-0043/2021	hCoV-19/Argentina/INEI111959/2021|EPI_ISL_6695191|2021-10-12	hCoV-19/Peru/LIM-INS-7701/2021|EPI_ISL_5764802|2021-10-05	hCoV-19/Peru/ANC-INS-37652/2022	hCoV-19/Peru/LIM-INS-34807/2022|EPI_ISL_16189592|2022-11-23
hCoV-19/Peru/AMA-UNTRM-0044/2021	hCoV-19/Argentina/INEI111960/2021|EPI_ISL_6695192|2021-10-17	hCoV-19/Peru/LIM-INS-7702/2021|EPI_ISL_5764810|2021-10-05	hCoV-19/Peru/ANC-INS-37657/2022	hCoV-19/Peru/LIM-INS-34808/2022|EPI_ISL_16189593|2022-11-23
hCoV-19/Peru/AMA-UNTRM-0045/2021	hCoV-19/Argentina/INEI111963/2021|EPI_ISL_6695195|2021-10-14	hCoV-19/Peru/LIM-INS-7719/2021|EPI_ISL_5764863|2021-10-01	hCoV-19/Peru/ANC-INS-37764/2022	hCoV-19/Peru/LIM-INS-34811/2022|EPI_ISL_16189596|2022-11-23
hCoV-19/Peru/AMA-UNTRM-0046/2021	hCoV-19/Argentina/INEI111996/2021|EPI_ISL_6695210|2021-10-02	hCoV-19/Peru/LIM-INS-7725/2021|EPI_ISL_5764886|2021-10-04	hCoV-19/Peru/ANC-INS-37766/2022	hCoV-19/Peru/LIM-INS-34812/2022|EPI_ISL_16189597|2022-11-22
hCoV-19/Peru/AMA-UNTRM-0047/2021	hCoV-19/Argentina/INEI111997/2021|EPI_ISL_6695211|2021-10-14	hCoV-19/Peru/LIM-INS-7737/2021|EPI_ISL_5764928|2021-10-02	hCoV-19/Peru/ANC-INS-37767/2022	hCoV-19/Peru/LIM-INS-34817/2022|EPI_ISL_16189602|2022-11-24
hCoV-19/Peru/AMA-UNTRM-0048/2021	hCoV-19/Argentina/INEI111998/2021|EPI_ISL_6695212|2021-10-14	hCoV-19/Peru/LIM-INS-7749/2021|EPI_ISL_5764962|2021-10-02	hCoV-19/Peru/ANC-INS-37770/2022	hCoV-19/Peru/LIM-INS-34818/2022|EPI_ISL_16189603|2022-11-22
hCoV-19/Peru/AMA-UNTRM-0049/2021	hCoV-19/Argentina/INEI112003/2021|EPI_ISL_6695217|2021-10-06	hCoV-19/Peru/LIM-INS-7752/2021|EPI_ISL_5764972|2021-10-02	hCoV-19/Peru/ANC-INS-37772/2022	hCoV-19/Peru/LIM-INS-34819/2022|EPI_ISL_16189604|2022-11-23
hCoV-19/Peru/AMA-UNTRM-0050/2021	hCoV-19/Argentina/INEI112020/2021|EPI_ISL_6695233|2021-10-14	hCoV-19/Peru/LIM-INS-7755/2021|EPI_ISL_5764983|2021-10-01	hCoV-19/Peru/ANC-INS-37773/2022	hCoV-19/Peru/LIM-INS-35423/2022|EPI_ISL_16300649|2022-11-17
hCoV-19/Peru/AMA-UNTRM-0051/2021	hCoV-19/Argentina/INEI112028/2021|EPI_ISL_6695241|2021-10-12	hCoV-19/Peru/LIM-INS-7759/2021|EPI_ISL_5764995|2021-10-05	hCoV-19/Peru/ANC-INS-37774/2022	hCoV-19/Peru/LIM-INS-35424/2022|EPI_ISL_16300650|2022-11-17
hCoV-19/Peru/AMA-UNTRM-0052/2021	hCoV-19/Argentina/INEI112032/2021|EPI_ISL_6695244|2021-10-12	hCoV-19/Peru/LIM-INS-7776/2021|EPI_ISL_5765056|2021-10-02	hCoV-19/Peru/ANC-INS-37775/2022	hCoV-19/Peru/LIM-INS-35428/2022|EPI_ISL_16300654|2022-11-17
hCoV-19/Peru/AMA-UNTRM-0054/2021	hCoV-19/Argentina/INEI112033/2021|EPI_ISL_6695245|2021-10-13	hCoV-19/Peru/LIM-INS-8065/2021|EPI_ISL_5935446|2021-10-08	hCoV-19/Peru/ANC-INS-37776/2022	hCoV-19/Peru/LIM-INS-35443/2022|EPI_ISL_16300669|2022-11-21
hCoV-19/Peru/AMA-UNTRM-0055/2021	hCoV-19/Argentina/INEI112086/2021|EPI_ISL_6695280|2021-10-09	hCoV-19/Peru/LIM-INS-8075/2021|EPI_ISL_5935447|2021-10-09	hCoV-19/Peru/ANC-INS-37777/2022	hCoV-19/Peru/LIM-INS-35466/2022|EPI_ISL_16300692|2022-11-19
hCoV-19/Peru/AMA-UNTRM-0057/2021	hCoV-19/Argentina/INEI112087/2021|EPI_ISL_6695281|2021-10-10	hCoV-19/Peru/LIM-INS-8508/2021|EPI_ISL_6208397|2021-10-16	hCoV-19/Peru/ANC-INS-38182/2022	hCoV-19/Peru/LIM-INS-35468/2022|EPI_ISL_16300694|2022-11-16
hCoV-19/Peru/AMA-UNTRM-0058/2021	hCoV-19/Argentina/INEI112091/2021|EPI_ISL_6695285|2021-10-16	hCoV-19/Peru/LIM-INS-9050/2021|EPI_ISL_6574078|2021-10-22	hCoV-19/Peru/ANC-INS-38184/2022	hCoV-19/Peru/LIM-INS-35469/2022|EPI_ISL_16300695|2022-11-16
hCoV-19/Peru/AMA-UNTRM-0059/2021	hCoV-19/Argentina/INEI112092/2021|EPI_ISL_6695286|2021-10-06	hCoV-19/Peru/LIM-INS-9370/2021|EPI_ISL_6689786|2021-10-29	hCoV-19/Peru/ANC-INS-38185/2022	hCoV-19/Peru/LIM-INS-35491/2022|EPI_ISL_16300717|2022-11-19
hCoV-19/Peru/AMA-UNTRM-0060/2021	hCoV-19/Argentina/INEI112093/2021|EPI_ISL_6695287|2021-10-06	hCoV-19/Peru/LIM-INS-9397/2021|EPI_ISL_6689787|2021-11-02	hCoV-19/Peru/ANC-INS-38186/2022	hCoV-19/Peru/LIM-INS-35493/2022|EPI_ISL_16300719|2022-11-19
hCoV-19/Peru/AMA-UNTRM-0061/2021	hCoV-19/Argentina/INEI112160/2021|EPI_ISL_6695315|2021-10-27	hCoV-19/Peru/LIM-INS-9401/2021|EPI_ISL_6689788|2021-11-01	hCoV-19/Peru/ANC-INS-38187/2022	hCoV-19/Peru/LIM-INS-35607/2022|EPI_ISL_16337440|2022-12-01
hCoV-19/Peru/AMA-UNTRM-0062/2021	hCoV-19/Argentina/INEI112178/2021|EPI_ISL_7751579|2021-08-25	hCoV-19/Peru/LIM-INS-9498/2021|EPI_ISL_6689789|2021-10-29	hCoV-19/Peru/ANC-INS-38188/2022	hCoV-19/Peru/LIM-INS-35608/2022|EPI_ISL_16337474|2022-12-02
hCoV-19/Peru/AMA-UNTRM-0063/2021	hCoV-19/Argentina/INEI112182/2021|EPI_ISL_7751585|2021-09-03	hCoV-19/Peru/LIM-PUCP-CSFV3303/2021|EPI_ISL_14061586|2021-05-30	hCoV-19/Peru/ANC-INS-38189/2022	hCoV-19/Peru/LIM-INS-35609/2022|EPI_ISL_16337441|2022-11-25
hCoV-19/Peru/AMA-UNTRM-0064/2021	hCoV-19/Argentina/INEI112187/2021|EPI_ISL_7751594|2021-09-06	hCoV-19/Peru/LIM-PUCP-CSFV3447/2021|EPI_ISL_12504075|2021-08-01	hCoV-19/Peru/ANC-INS-38190/2022	hCoV-19/Peru/LIM-INS-35610/2022|EPI_ISL_16337419|2022-11-25
hCoV-19/Peru/AMA-UNTRM-0065/2021	hCoV-19/Argentina/INEI112191/2021|EPI_ISL_7751601|2021-09-07	hCoV-19/Peru/LIM-PUCP-CSFV3457/2021|EPI_ISL_14818667|2021-08-15	hCoV-19/Peru/ANC-INS-38191/2022	hCoV-19/Peru/LIM-INS-35611/2022|EPI_ISL_16337507|2022-11-25
hCoV-19/Peru/AMA-UNTRM-0066/2021	hCoV-19/Argentina/INEI112192/2021|EPI_ISL_7751604|2021-09-10	hCoV-19/Peru/LIM-PUCP-CSFV3494/2021|EPI_ISL_10265628|2021-09-03	hCoV-19/Peru/ANC-INS-38192/2022	hCoV-19/Peru/LIM-INS-35612/2022|EPI_ISL_16337489|2022-12-01
hCoV-19/Peru/AMA-UNTRM-0067/2021	hCoV-19/Argentina/INEI112196/2021|EPI_ISL_7751613|2021-09-17	hCoV-19/Peru/LIM-PUCP-CSFV3503/2021|EPI_ISL_13766669|2021-09-11	hCoV-19/Peru/ANC-INS-38193/2022	hCoV-19/Peru/LIM-INS-35613/2022|EPI_ISL_16337490|2022-11-30
hCoV-19/Peru/AMA-UNTRM-0068/2021	hCoV-19/Argentina/INEI112198/2021|EPI_ISL_7751617|2021-09-23	hCoV-19/Peru/LIM-PUCP-CSFV3595/2021|EPI_ISL_10265626|2021-09-13	hCoV-19/Peru/ANC-INS-38195/2022	hCoV-19/Peru/LIM-INS-35614/2022|EPI_ISL_16337483|2022-11-28
hCoV-19/Peru/AMA-UNTRM-0069/2021	hCoV-19/Argentina/INEI112211/2021|EPI_ISL_7751633|2021-09-27	hCoV-19/Peru/LIM-PUCP-CSFV3602/2021|EPI_ISL_15165637|2021-09-15	hCoV-19/Peru/ANC-INS-38196/2022	hCoV-19/Peru/LIM-INS-35615/2022|EPI_ISL_16337405|2022-11-29
hCoV-19/Peru/AMA-UNTRM-0070/2021	hCoV-19/Argentina/INEI112221/2021|EPI_ISL_7751646|2021-09-26	hCoV-19/Peru/LIM-PUCP-CSFV3643/2021|EPI_ISL_14816450|2021-08-09	hCoV-19/Peru/ANC-INS-38197/2022	hCoV-19/Peru/LIM-INS-35616/2022|EPI_ISL_16337301|2022-12-01
hCoV-19/Peru/AMA-UNTRM-0071/2021	hCoV-19/Argentina/INEI112227/2021|EPI_ISL_7751652|2021-09-18	hCoV-19/Peru/LIM-PUCP-CSFV3657/2021|EPI_ISL_13766668|2021-08-03	hCoV-19/Peru/ANC-INS-38198/2022	hCoV-19/Peru/LIM-INS-35617/2022|EPI_ISL_16337364|2022-12-01
hCoV-19/Peru/AMA-UNTRM-0072/2021	hCoV-19/Argentina/INEI112257/2021|EPI_ISL_7751703|2021-10-20	hCoV-19/Peru/LIM-PUCP-CSFV3658/2021|EPI_ISL_15181044|2021-08-03	hCoV-19/Peru/ANC-INS-38200/2022	hCoV-19/Peru/LIM-INS-35967/2022|EPI_ISL_16327804|2022-12-02
hCoV-19/Peru/AMA-UNTRM-0073/2021	hCoV-19/Argentina/INEI112360/2021|EPI_ISL_7751923|2021-10-21	hCoV-19/Peru/LIM-PUCP-CSFV3663/2021|EPI_ISL_13054937|2021-08-04	hCoV-19/Peru/ANC-INS-38201/2022	hCoV-19/Peru/LIM-INS-35971/2022|EPI_ISL_16327808|2022-12-02
hCoV-19/Peru/AMA-UNTRM-0074/2021	hCoV-19/Argentina/INEI112361/2021|EPI_ISL_7751926|2021-10-20	hCoV-19/Peru/LIM-UPCH-0889/2021|EPI_ISL_3707398|2021-03-15	hCoV-19/Peru/ANC-INS-38202/2022	hCoV-19/Peru/LIM-INS-36322/2022|EPI_ISL_16450299|2022-12-01
hCoV-19/Peru/AMA-UNTRM-0075/2021	hCoV-19/Argentina/INEI112362/2021|EPI_ISL_7751930|2021-10-20	hCoV-19/Peru/LIM-UPCH-1118/2021|EPI_ISL_5147007|2021-08-02	hCoV-19/Peru/ANC-INS-38203/2022	hCoV-19/Peru/LIM-INS-36337/2022|EPI_ISL_16450314|2022-12-03
hCoV-19/Peru/AMA-UNTRM-0076/2021	hCoV-19/Argentina/INEI112394/2021|EPI_ISL_7751996|2021-10-13	hCoV-19/Peru/LIM-UPCH-1120/2021|EPI_ISL_5147008|2021-08-02	hCoV-19/Peru/ANC-INS-38204/2022	hCoV-19/Peru/LIM-INS-36338/2022|EPI_ISL_16450315|2022-12-03
hCoV-19/Peru/AMA-UNTRM-0077/2021	hCoV-19/Argentina/INEI112448/2021|EPI_ISL_7752101|2021-10-28	hCoV-19/Peru/LIM-UPCH-1121/2021|EPI_ISL_5147032|2021-08-02	hCoV-19/Peru/ANC-INS-38205/2022	hCoV-19/Peru/LIM-INS-37600/2022|EPI_ISL_16491381|2022-12-17
hCoV-19/Peru/AMA-UNTRM-0078/2021	hCoV-19/Argentina/INEI112454/2021|EPI_ISL_7752117|2021-10-16	hCoV-19/Peru/LIM-UPCH-1123/2021|EPI_ISL_5147034|2021-08-03	hCoV-19/Peru/ANC-INS-38206/2022	hCoV-19/Peru/LIM-INS-37601/2022|EPI_ISL_16491382|2022-12-17
hCoV-19/Peru/AMA-UNTRM-0079/2021	hCoV-19/Argentina/INEI112494/2021|EPI_ISL_7752193|2021-10-25	hCoV-19/Peru/LIM-UPCH-1126/2021|EPI_ISL_5147009|2021-08-03	hCoV-19/Peru/ANC-INS-38207/2022	hCoV-19/Peru/LIM-INS-37602/2022|EPI_ISL_16491383|2022-12-16
hCoV-19/Peru/AMA-UNTRM-0080/2021	hCoV-19/Argentina/INEI112495/2021|EPI_ISL_8689348|2021-10-25	hCoV-19/Peru/LIM-UPCH-1127/2021|EPI_ISL_5147010|2021-08-03	hCoV-19/Peru/ANC-INS-38208/2022	hCoV-19/Peru/LIM-INS-37603/2022|EPI_ISL_16491384|2022-12-16
hCoV-19/Peru/AMA-UNTRM-0081/2021	hCoV-19/Argentina/INEI112496/2021|EPI_ISL_7752196|2021-10-25	hCoV-19/Peru/LIM-UPCH-1130/2021|EPI_ISL_5147035|2021-08-03	hCoV-19/Peru/ANC-INS-38446/2022	hCoV-19/Peru/LIM-INS-37604/2022|EPI_ISL_16491385|2022-12-10
hCoV-19/Peru/AMA-UNTRM-0082/2021	hCoV-19/Argentina/INEI112525/2021|EPI_ISL_7752267|2021-10-26	hCoV-19/Peru/LIM-UPCH-1135/2021|EPI_ISL_5147036|2021-08-04	hCoV-19/Peru/ANC-INS-38447/2022	hCoV-19/Peru/LIM-INS-37669/2022|EPI_ISL_16605189|2022-12-19
hCoV-19/Peru/AMA-UNTRM-0083/2021	hCoV-19/Argentina/INEI112592/2021|EPI_ISL_7752384|2021-10-28	hCoV-19/Peru/LIM-UPCH-1137/2021|EPI_ISL_5147012|2021-08-04	hCoV-19/Peru/ANC-INS-38448/2022	hCoV-19/Peru/LIM-INS-37671/2022|EPI_ISL_16605191|2022-12-19
hCoV-19/Peru/AMA-UNTRM-0084/2021	hCoV-19/Argentina/INEI112635/2021|EPI_ISL_7752457|2021-10-27	hCoV-19/Peru/LIM-UPCH-1141/2021|EPI_ISL_5147013|2021-08-04	hCoV-19/Peru/ANC-INS-38450/2022	hCoV-19/Peru/LIM-INS-37684/2022|EPI_ISL_16605204|2022-12-20
hCoV-19/Peru/AMA-UNTRM-0085/2021	hCoV-19/Argentina/INEI112689/2021|EPI_ISL_7752584|2021-10-07	hCoV-19/Peru/LIM-UPCH-1145/2021|EPI_ISL_5147014|2021-08-06	hCoV-19/Peru/ANC-INS-38451/2022	hCoV-19/Peru/LIM-INS-37694/2022|EPI_ISL_16605214|2022-12-19
hCoV-19/Peru/AMA-UNTRM-0086/2021	hCoV-19/Argentina/INEI112691/2021|EPI_ISL_7752590|2021-10-10	hCoV-19/Peru/LIM-UPCH-1148/2021|EPI_ISL_5147037|2021-08-06	hCoV-19/Peru/ANC-INS-38452/2022	hCoV-19/Peru/LIM-INS-37699/2022|EPI_ISL_16605219|2022-12-18
hCoV-19/Peru/AMA-UNTRM-0087/2021	hCoV-19/Argentina/INEI112715/2021|EPI_ISL_7752654|2021-09-29	hCoV-19/Peru/LIM-UPCH-1157/2021|EPI_ISL_5147015|2021-08-09	hCoV-19/Peru/ANC-INS-38455/2022	hCoV-19/Peru/LIM-INS-38421/2022|EPI_ISL_16724996|2022-12-23
hCoV-19/Peru/AMA-UNTRM-0088/2021	hCoV-19/Argentina/INEI112717/2021|EPI_ISL_7752659|2021-09-29	hCoV-19/Peru/LIM-UPCH-1171/2021|EPI_ISL_5147039|2021-08-09	hCoV-19/Peru/ANC-INS-38457/2022	hCoV-19/Peru/LIM-INS-38783/2023|EPI_ISL_16726444|2023-01-04
hCoV-19/Peru/AMA-UNTRM-0090/2021	hCoV-19/Argentina/INEI112723/2021|EPI_ISL_7752670|2021-10-02	hCoV-19/Peru/LIM-UPCH-1174/2021|EPI_ISL_5147040|2021-08-10	hCoV-19/Peru/ANC-INS-38458/2023	hCoV-19/Peru/LIM-INS-38784/2023|EPI_ISL_16726659|2023-01-04
hCoV-19/Peru/AMA-UNTRM-0091/2021	hCoV-19/Argentina/INEI112724/2021|EPI_ISL_7752674|2021-10-02	hCoV-19/Peru/LIM-UPCH-1180/2021|EPI_ISL_5147016|2021-08-11	hCoV-19/Peru/ANC-INS-38460/2023	hCoV-19/Peru/LIM-INS-38785/2023|EPI_ISL_16726667|2023-01-04
hCoV-19/Peru/AMA-UNTRM-0092/2021	hCoV-19/Argentina/INEI112726/2021|EPI_ISL_7752679|2021-10-02	hCoV-19/Peru/LIM-UPCH-1182/2021|EPI_ISL_5147041|2021-08-11	hCoV-19/Peru/ANC-INS-38461/2023	hCoV-19/Peru/LIM-INS-38787/2023|EPI_ISL_16726586|2023-01-05
hCoV-19/Peru/AMA-UNTRM-0093/2021	hCoV-19/Argentina/INEI112729/2021|EPI_ISL_7752686|2021-10-04	hCoV-19/Peru/LIM-UPCH-1184/2021|EPI_ISL_5147042|2021-08-11	hCoV-19/Peru/ANC-INS-38464/2023	hCoV-19/Peru/LIM-INS-38788/2023|EPI_ISL_16726601|2023-01-05
hCoV-19/Peru/AMA-UNTRM-0094/2021	hCoV-19/Argentina/INEI112731/2021|EPI_ISL_7752692|2021-10-05	hCoV-19/Peru/LIM-UPCH-1188/2021|EPI_ISL_5147017|2021-08-13	hCoV-19/Peru/ANC-INS-38467/2023	hCoV-19/Peru/LIM-INS-39107/2023|EPI_ISL_16870594|2023-01-02
hCoV-19/Peru/AMA-UNTRM-0095/2021	hCoV-19/Argentina/INEI112764/2021|EPI_ISL_7752782|2021-10-14	hCoV-19/Peru/LIM-UPCH-1190/2021|EPI_ISL_5147019|2021-08-14	hCoV-19/Peru/ANC-INS-38469/2023	hCoV-19/Peru/LIM-INS-39125/2023|EPI_ISL_16870612|2023-01-03
hCoV-19/Peru/AMA-UNTRM-0096/2021	hCoV-19/Argentina/INEI112977/2021|EPI_ISL_7752987|2021-10-19	hCoV-19/Peru/LIM-UPCH-1192/2021|EPI_ISL_5147043|2021-08-14	hCoV-19/Peru/ANC-INS-38470/2023	hCoV-19/Peru/LIM-INS-39126/2023|EPI_ISL_16870613|2023-01-03
hCoV-19/Peru/AMA-UNTRM-0097/2021	hCoV-19/Argentina/INEI113008/2021|EPI_ISL_7753055|2021-09-08	hCoV-19/Peru/LIM-UPCH-1198/2021|EPI_ISL_5147020|2021-08-17	hCoV-19/Peru/ANC-INS-38471/2023	hCoV-19/Peru/LIM-INS-39127/2023|EPI_ISL_16870614|2023-01-03
hCoV-19/Peru/AMA-UNTRM-0098/2021	hCoV-19/Argentina/INEI113012/2021|EPI_ISL_7753061|2021-09-16	hCoV-19/Peru/LIM-UPCH-1205/2021|EPI_ISL_5147022|2021-08-18	hCoV-19/Peru/ANC-INS-38472/2022	hCoV-19/Peru/LIM-INS-39740/2023|EPI_ISL_16909124|2023-01-14
hCoV-19/Peru/AMA-UNTRM-0099/2021	hCoV-19/Argentina/INEI113014/2021|EPI_ISL_7753064|2021-09-22	hCoV-19/Peru/LIM-UPCH-1207/2021|EPI_ISL_5147023|2021-08-18	hCoV-19/Peru/ANC-INS-38474/2022	hCoV-19/Peru/LIM-INS-40133/2022|EPI_ISL_17020976|2022-12-29
hCoV-19/Peru/AMA-UNTRM-0100/2021	hCoV-19/Argentina/INEI113017/2021|EPI_ISL_7753071|2021-10-14	hCoV-19/Peru/LIM-UPCH-1248/2021|EPI_ISL_5147051|2021-08-15	hCoV-19/Peru/ANC-INS-38478/2023	hCoV-19/Peru/LIM-INS-40138/2022|EPI_ISL_17020981|2022-12-29
hCoV-19/Peru/AMA-UNTRM-0101/2021	hCoV-19/Argentina/INEI113034/2021|EPI_ISL_7753101|2021-11-01	hCoV-19/Peru/LIM-UPCH-1250/2021|EPI_ISL_5147052|2021-08-15	hCoV-19/Peru/ANC-INS-38479/2023	hCoV-19/Peru/LIM-INS-40277/2022|EPI_ISL_17021120|2022-12-21
hCoV-19/Peru/AMA-UNTRM-0102/2021	hCoV-19/Argentina/INEI113046/2021|EPI_ISL_7753135|2021-11-01	hCoV-19/Peru/LIM-UPCH-1253/2021|EPI_ISL_5147057|2021-08-15	hCoV-19/Peru/ANC-INS-38480/2023	hCoV-19/Peru/LIM-INS-40633/2022|EPI_ISL_17021581|2022-12-21
hCoV-19/Peru/AMA-UNTRM-0103/2021	hCoV-19/Argentina/INEI113047/2021|EPI_ISL_7753138|2021-10-29	hCoV-19/Peru/LIM-UPCH-1952/2021|EPI_ISL_8889928|2021-04-08	hCoV-19/Peru/ANC-INS-38481/2023	hCoV-19/Peru/LIM-INS-40637/2023|EPI_ISL_17021540|2023-01-22
hCoV-19/Peru/AMA-UNTRM-0104/2021	hCoV-19/Argentina/INEI113062/2021|EPI_ISL_7753179|2021-11-05	hCoV-19/Peru/LIM-UPCH-2047/2021|EPI_ISL_8889930|2021-04-08	hCoV-19/Peru/ANC-INS-38483/2023	hCoV-19/Peru/LIM-INS-40963/2022|EPI_ISL_17088157|2022-12-07
hCoV-19/Peru/AMA-UNTRM-0105/2021	hCoV-19/Argentina/INEI113073/2021|EPI_ISL_7753214|2021-10-16	hCoV-19/Peru/LIM-UPCH-2200/2021|EPI_ISL_8889932|2021-04-08	hCoV-19/Peru/ANC-INS-38545/2022	hCoV-19/Peru/LIM-INS-40964/2022|EPI_ISL_17088158|2022-12-08
hCoV-19/Peru/AMA-UNTRM-0106/2021	hCoV-19/Argentina/INEI113074/2021|EPI_ISL_7753217|2021-10-30	hCoV-19/Peru/LIM-UPCH-2557/2021|EPI_ISL_13107643|2021-08-05	hCoV-19/Peru/ANC-INS-38557/2022	hCoV-19/Peru/LIM-INS-40966/2022|EPI_ISL_17088160|2022-12-16
hCoV-19/Peru/AMA-UNTRM-0107/2021	hCoV-19/Argentina/INEI113075/2021|EPI_ISL_7753220|2021-10-21	hCoV-19/Peru/LIM-UPCH-2561/2021|EPI_ISL_13107644|2021-08-05	hCoV-19/Peru/ANC-INS-38558/2022	hCoV-19/Peru/LIM-INS-40967/2022|EPI_ISL_17088161|2022-12-19
hCoV-19/Peru/AMA-UNTRM-0108/2021	hCoV-19/Argentina/INEI113076/2021|EPI_ISL_7753224|2021-10-29	hCoV-19/Peru/LIM-UPCH-2565/2021|EPI_ISL_13107646|2021-08-09	hCoV-19/Peru/ANC-INS-38559/2022	hCoV-19/Peru/LIM-INS-40972/2022|EPI_ISL_17088166|2022-12-16
hCoV-19/Peru/AMA-UNTRM-0109/2021	hCoV-19/Argentina/INEI113100/2021|EPI_ISL_7753264|2021-10-18	hCoV-19/Peru/LIM-UPCH-2695/2021|EPI_ISL_13107670|2021-06-14	hCoV-19/Peru/ANC-INS-38560/2022	hCoV-19/Peru/LIM-INS-40973/2022|EPI_ISL_17088167|2022-12-16
hCoV-19/Peru/AMA-UNTRM-0110/2021	hCoV-19/Argentina/INEI113159/2021|EPI_ISL_7753390|2021-11-01	hCoV-19/Peru/LIM-UPCH-2711/2021|EPI_ISL_13107685|2021-08-31	hCoV-19/Peru/ANC-INS-38561/2022	hCoV-19/Peru/LIM-INS-40974/2022|EPI_ISL_17088168|2022-12-16
hCoV-19/Peru/AMA-UNTRM-0111/2021	hCoV-19/Argentina/INEI113160/2021|EPI_ISL_7753393|2021-10-29	hCoV-19/Peru/LIM-UPCH-2714/2021|EPI_ISL_13107687|2021-09-03	hCoV-19/Peru/ANC-INS-38567/2022	hCoV-19/Peru/LIM-INS-41409/2022|EPI_ISL_17202741|2022-12-11
hCoV-19/Peru/AMA-UNTRM-0112/2021	hCoV-19/Argentina/INEI113162/2021|EPI_ISL_7753402|2021-11-04	hCoV-19/Peru/LIM-UPCH-2720/2021|EPI_ISL_13107691|2021-09-08	hCoV-19/Peru/ANC-INS-38568/2022	hCoV-19/Peru/LIM-INS-41411/2022|EPI_ISL_17202743|2022-12-11
hCoV-19/Peru/AMA-UNTRM-0113/2021	hCoV-19/Argentina/INEI113242/2021|EPI_ISL_7753615|2021-10-31	hCoV-19/Peru/LOR-FPY01532/2021|EPI_ISL_8401630|2021-08-26	hCoV-19/Peru/ANC-INS-38569/2022	hCoV-19/Peru/LIM-INS-41412/2022|EPI_ISL_17202744|2022-12-11
hCoV-19/Peru/AMA-UNTRM-0114/2021	hCoV-19/Argentina/INEI113243/2021|EPI_ISL_7753618|2021-11-01	hCoV-19/Peru/LOR-INS-1647/2021|EPI_ISL_3375978|2021-03-02	hCoV-19/Peru/ANC-INS-38570/2023	hCoV-19/Peru/LIM-INS-41413/2022|EPI_ISL_17202745|2022-12-11
hCoV-19/Peru/AMA-UNTRM-0115/2021	hCoV-19/Argentina/INEI113248/2021|EPI_ISL_7753624|2021-11-04	hCoV-19/Peru/LOR-INS-1879/2021|EPI_ISL_3376025|2021-03-26	hCoV-19/Peru/ANC-INS-38576/2023	hCoV-19/Peru/LIM-INS-41414/2022|EPI_ISL_17202746|2022-12-11
hCoV-19/Peru/AMA-UNTRM-0116/2021	hCoV-19/Argentina/INEI113251/2021|EPI_ISL_7753634|2021-11-06	hCoV-19/Peru/LOR-INS-1896/2021|EPI_ISL_3376033|2021-03-16	hCoV-19/Peru/ANC-INS-38577/2023	hCoV-19/Peru/LIM-INS-41415/2022|EPI_ISL_17202747|2022-12-11
hCoV-19/Peru/AMA-UNTRM-0118/2021	hCoV-19/Argentina/INEI113252/2021|EPI_ISL_7753637|2021-11-04	hCoV-19/Peru/LOR-INS-1898/2021|EPI_ISL_3376035|2021-03-17	hCoV-19/Peru/ANC-INS-38578/2023	hCoV-19/Peru/LIM-INS-41416/2022|EPI_ISL_17202748|2022-12-11
hCoV-19/Peru/AMA-UNTRM-0119/2021	hCoV-19/Argentina/INEI113253/2021|EPI_ISL_7753641|2021-11-04	hCoV-19/Peru/LOR-INS-1900/2021|EPI_ISL_3376037|2021-03-17	hCoV-19/Peru/ANC-INS-38579/2023	hCoV-19/Peru/LIM-INS-41418/2022|EPI_ISL_17202750|2022-12-14
hCoV-19/Peru/AMA-UNTRM-0120/2021	hCoV-19/Argentina/INEI113255/2021|EPI_ISL_7753647|2021-11-01	hCoV-19/Peru/LOR-INS-1918/2021|EPI_ISL_3376044|2021-03-24	hCoV-19/Peru/ANC-INS-38580/2023	hCoV-19/Peru/LIM-INS-41420/2022|EPI_ISL_17202752|2022-12-14
hCoV-19/Peru/AMA-UNTRM-0121/2021	hCoV-19/Argentina/INEI113256/2021|EPI_ISL_7753650|2021-11-01	hCoV-19/Peru/LOR-INS-1919/2021|EPI_ISL_3376045|2021-04-10	hCoV-19/Peru/ANC-INS-38881/2022	hCoV-19/Peru/LIM-INS-41422/2022|EPI_ISL_17202754|2022-12-21
hCoV-19/Peru/AMA-UNTRM-0122/2021	hCoV-19/Argentina/INEI113257/2021|EPI_ISL_7753654|2021-11-03	hCoV-19/Peru/LOR-INS-1956/2021|EPI_ISL_3376048|2021-04-12	hCoV-19/Peru/ANC-INS-38882/2022	hCoV-19/Peru/LIM-INS-41489/2022|EPI_ISL_17304429|2022-12-27
hCoV-19/Peru/AMA-UNTRM-0123/2021	hCoV-19/Argentina/INEI113326/2021|EPI_ISL_8689447|2021-11-30	hCoV-19/Peru/LOR-INS-2205/2021|EPI_ISL_3376388|2021-02-18	hCoV-19/Peru/ANC-INS-38884/2022	hCoV-19/Peru/LIM-INS-41490/2022|EPI_ISL_17304430|2022-12-27
hCoV-19/Peru/AMA-UNTRM-0124/2021	hCoV-19/Argentina/INEI113362/2021|EPI_ISL_7753845|2021-11-04	hCoV-19/Peru/LOR-INS-3433/2021|EPI_ISL_3991421|2021-05-07	hCoV-19/Peru/ANC-INS-38885/2022	hCoV-19/Peru/LIM-INS-41534/2022|EPI_ISL_17304474|2022-12-27
hCoV-19/Peru/AMA-UNTRM-0125/2021	hCoV-19/Argentina/INEI113365/2021|EPI_ISL_7753854|2021-11-04	hCoV-19/Peru/LOR-INS-3434/2021|EPI_ISL_3991675|2021-05-08	hCoV-19/Peru/ANC-INS-38886/2022	hCoV-19/Peru/LIM-INS-41597/2022|EPI_ISL_17304537|2022-12-08
hCoV-19/Peru/AMA-UNTRM-0126/2021	hCoV-19/Argentina/INEI113450/2021|EPI_ISL_8689354|2021-11-04	hCoV-19/Peru/LOR-INS-3435/2021|EPI_ISL_3991433|2021-05-17	hCoV-19/Peru/ANC-INS-38889/2023	hCoV-19/Peru/LIM-INS-41599/2022|EPI_ISL_17304539|2022-12-08
hCoV-19/Peru/AMA-UNTRM-0129/2021	hCoV-19/Argentina/INEI113452/2021|EPI_ISL_8689356|2021-11-07	hCoV-19/Peru/LOR-INS-3436/2021|EPI_ISL_3991692|2021-05-17	hCoV-19/Peru/ANC-INS-38890/2023	hCoV-19/Peru/LIM-INS-41604/2022|EPI_ISL_17304544|2022-12-16
hCoV-19/Peru/AMA-UNTRM-0130/2021	hCoV-19/Argentina/INEI113466/2021|EPI_ISL_8689226|2021-10-24	hCoV-19/Peru/LOR-INS-3437/2021|EPI_ISL_3991429|2021-05-15	hCoV-19/Peru/ANC-INS-38891/2023	hCoV-19/Peru/LIM-INS-41605/2022|EPI_ISL_17304545|2022-12-16
hCoV-19/Peru/AMA-UNTRM-0131/2021	hCoV-19/Argentina/INEI113548/2021|EPI_ISL_8688586|2021-11-12	hCoV-19/Peru/LOR-INS-3438/2021|EPI_ISL_3991672|2021-05-20	hCoV-19/Peru/ANC-INS-38892/2023	hCoV-19/Peru/LIM-INS-42089/2022|EPI_ISL_17405088|2022-12-10
hCoV-19/Peru/AMA-UNTRM-0133/2021	hCoV-19/Argentina/INEI113551/2021|EPI_ISL_8688589|2021-11-08	hCoV-19/Peru/LOR-INS-3439/2021|EPI_ISL_3991655|2021-05-20	hCoV-19/Peru/ANC-INS-38893/2023	hCoV-19/Peru/LIM-INS-42090/2022|EPI_ISL_17405089|2022-12-10
hCoV-19/Peru/AMA-UNTRM-0134/2021	hCoV-19/Argentina/INEI113552/2021|EPI_ISL_8688590|2021-11-08	hCoV-19/Peru/LOR-INS-3440/2021|EPI_ISL_3991685|2021-05-21	hCoV-19/Peru/ANC-INS-38896/2023	hCoV-19/Peru/LIM-INS-42092/2022|EPI_ISL_17405091|2022-12-10
hCoV-19/Peru/AMA-UNTRM-0135/2021	hCoV-19/Argentina/INEI113557/2021|EPI_ISL_8689107|2021-10-18	hCoV-19/Peru/LOR-INS-3441/2021|EPI_ISL_3991661|2021-05-21	hCoV-19/Peru/ANC-INS-38897/2023	hCoV-19/Peru/LIM-INS-42099/2022|EPI_ISL_17405098|2022-12-17
hCoV-19/Peru/AMA-UNTRM-0136/2021	hCoV-19/Argentina/INEI113558/2021|EPI_ISL_8688593|2021-10-18	hCoV-19/Peru/LOR-INS-3442/2021|EPI_ISL_3991438|2021-05-21	hCoV-19/Peru/ANC-INS-38900/2022	hCoV-19/Peru/LIM-INS-42100/2022|EPI_ISL_17405099|2022-12-17
hCoV-19/Peru/AMA-UNTRM-0138/2021	hCoV-19/Argentina/INEI113560/2021|EPI_ISL_8688594|2021-10-20	hCoV-19/Peru/LOR-INS-3443/2021|EPI_ISL_3991445|2021-05-22	hCoV-19/Peru/ANC-INS-38901/2023	hCoV-19/Peru/LIM-INS-42101/2022|EPI_ISL_17405100|2022-12-17
hCoV-19/Peru/AMA-UNTRM-0139/2021	hCoV-19/Argentina/INEI113561/2021|EPI_ISL_8688595|2021-10-20	hCoV-19/Peru/LOR-INS-3444/2021|EPI_ISL_3991442|2021-05-21	hCoV-19/Peru/ANC-INS-38902/2023	hCoV-19/Peru/LIM-INS-42102/2022|EPI_ISL_17405101|2022-12-08
hCoV-19/Peru/AMA-UNTRM-0140/2021	hCoV-19/Argentina/INEI113563/2021|EPI_ISL_8688597|2021-10-21	hCoV-19/Peru/LOR-INS-3445/2021|EPI_ISL_3991688|2021-05-21	hCoV-19/Peru/ANC-INS-38904/2023	hCoV-19/Peru/LIM-INS-42191/2022|EPI_ISL_17404671|2022-12-15
hCoV-19/Peru/AMA-UNTRM-0141/2021	hCoV-19/Argentina/INEI113564/2021|EPI_ISL_8688598|2021-10-21	hCoV-19/Peru/LOR-INS-3446/2021|EPI_ISL_3991694|2021-05-22	hCoV-19/Peru/ANC-INS-39010/2022	hCoV-19/Peru/LIM-INS-42639/2022|EPI_ISL_17536432|2022-12-07
hCoV-19/Peru/AMA-UNTRM-0142/2021	hCoV-19/Argentina/INEI113565/2021|EPI_ISL_8688599|2021-10-21	hCoV-19/Peru/LOR-INS-3447/2021|EPI_ISL_3991449|2021-05-22	hCoV-19/Peru/ANC-INS-39011/2022	hCoV-19/Peru/LIM-INS-42649/2022|EPI_ISL_17536442|2022-12-10
hCoV-19/Peru/AMA-UNTRM-0143/2021	hCoV-19/Argentina/INEI113566/2021|EPI_ISL_8688600|2021-10-21	hCoV-19/Peru/LOR-INS-3448/2021|EPI_ISL_3991455|2021-05-31	hCoV-19/Peru/ANC-INS-39012/2022	hCoV-19/Peru/LIM-INS-42650/2022|EPI_ISL_17536443|2022-12-21
hCoV-19/Peru/AMA-UNTRM-0144/2021	hCoV-19/Argentina/INEI113567/2021|EPI_ISL_8688601|2021-10-21	hCoV-19/Peru/LOR-INS-3449/2021|EPI_ISL_3991458|2021-06-03	hCoV-19/Peru/ANC-INS-39013/2022	hCoV-19/Peru/LIM-INS-42651/2022|EPI_ISL_17536444|2022-12-21
hCoV-19/Peru/AMA-UNTRM-0145/2021	hCoV-19/Argentina/INEI113568/2021|EPI_ISL_8688602|2021-10-21	hCoV-19/Peru/LOR-INS-3450/2021|EPI_ISL_3991462|2021-06-03	hCoV-19/Peru/ANC-INS-39014/2022	hCoV-19/Peru/LIM-INS-42652/2022|EPI_ISL_17536445|2022-12-09
hCoV-19/Peru/AMA-UNTRM-0146/2021	hCoV-19/Argentina/INEI113571/2021|EPI_ISL_8688605|2021-10-23	hCoV-19/Peru/LOR-INS-3451/2021|EPI_ISL_3991465|2021-06-03	hCoV-19/Peru/ANC-INS-39016/2023	hCoV-19/Peru/LIM-INS-42653/2022|EPI_ISL_17536446|2022-12-10
hCoV-19/Peru/AMA-UNTRM-0147/2021	hCoV-19/Argentina/INEI113572/2021|EPI_ISL_8688606|2021-10-25	hCoV-19/Peru/LOR-INS-3452/2021|EPI_ISL_3991468|2021-06-04	hCoV-19/Peru/ANC-INS-39024/2023	hCoV-19/Peru/LIM-INS-42654/2022|EPI_ISL_17536447|2022-12-12
hCoV-19/Peru/AMA-UNTRM-0148/2021	hCoV-19/Argentina/INEI113574/2021|EPI_ISL_8688607|2021-10-27	hCoV-19/Peru/LOR-INS-3453/2021|EPI_ISL_3991475|2021-06-09	hCoV-19/Peru/ANC-INS-39025/2023	hCoV-19/Peru/LIM-INS-42655/2022|EPI_ISL_17536448|2022-12-10
hCoV-19/Peru/AMA-UNTRM-0149/2021	hCoV-19/Argentina/INEI113578/2021|EPI_ISL_8688609|2021-10-28	hCoV-19/Peru/LOR-INS-3454/2021|EPI_ISL_3991478|2021-06-09	hCoV-19/Peru/ANC-INS-39230/2022	hCoV-19/Peru/LIM-INS-42660/2022|EPI_ISL_17536453|2022-12-12
hCoV-19/Peru/AMA-UNTRM-0150/2021	hCoV-19/Argentina/INEI113586/2021|EPI_ISL_8688614|2021-11-02	hCoV-19/Peru/LOR-INS-3455/2021|EPI_ISL_3991481|2021-06-09	hCoV-19/Peru/ANC-INS-39232/2022	hCoV-19/Peru/LIM-INS-42671/2022|EPI_ISL_17596942|2022-11-30
hCoV-19/Peru/AMA-UNTRM-0151/2021	hCoV-19/Argentina/INEI113616/2021|EPI_ISL_8689152|2021-11-15	hCoV-19/Peru/LOR-INS-3456/2021|EPI_ISL_3991472|2021-06-08	hCoV-19/Peru/ANC-INS-39234/2022	hCoV-19/Peru/LIM-INS-42686/2022|EPI_ISL_17596957|2022-12-03
hCoV-19/Peru/AMA-UNTRM-0153/2021	hCoV-19/Argentina/INEI113621/2021|EPI_ISL_8689155|2021-10-18	hCoV-19/Peru/LOR-INS-3457/2021|EPI_ISL_3991485|2021-06-10	hCoV-19/Peru/ANC-INS-39235/2022	hCoV-19/Peru/LIM-INS-42705/2022|EPI_ISL_17596976|2022-12-06
hCoV-19/Peru/AMA-UNTRM-0154/2021	hCoV-19/Argentina/INEI113681/2021|EPI_ISL_8689363|2021-11-11	hCoV-19/Peru/LOR-INS-3458/2021|EPI_ISL_3991488|2021-06-10	hCoV-19/Peru/ANC-INS-39237/2022	hCoV-19/Peru/LIM-INS-42744/2022|EPI_ISL_17597015|2022-12-07
hCoV-19/Peru/AMA-UNTRM-0155/2021	hCoV-19/Argentina/INEI113890/2021|EPI_ISL_8689373|2021-11-15	hCoV-19/Peru/LOR-INS-3459/2021|EPI_ISL_3991491|2021-06-10	hCoV-19/Peru/ANC-INS-39238/2022	hCoV-19/Peru/LIM-INS-42791/2022|EPI_ISL_17597062|2022-12-07
hCoV-19/Peru/AMA-UNTRM-0156/2021	hCoV-19/Argentina/INEI113950/2021|EPI_ISL_8689184|2021-10-27	hCoV-19/Peru/LOR-INS-3460/2021|EPI_ISL_3991494|2021-06-11	hCoV-19/Peru/ANC-INS-39239/2022	hCoV-19/Peru/LIM-INS-42826/2022|EPI_ISL_17597097|2022-12-05
hCoV-19/Peru/AMA-UNTRM-0157/2021	hCoV-19/Argentina/INEI114239/2021|EPI_ISL_8689394|2021-11-15	hCoV-19/Peru/LOR-INS-3461/2021|EPI_ISL_3991497|2021-06-12	hCoV-19/Peru/ANC-INS-39240/2022	hCoV-19/Peru/LIM-INS-42989/2022|EPI_ISL_17632702|2022-12-01
hCoV-19/Peru/AMA-UNTRM-0158/2021	hCoV-19/Argentina/INEI114243/2021|EPI_ISL_8689395|2021-11-17	hCoV-19/Peru/LOR-INS-3462/2021|EPI_ISL_3991504|2021-06-14	hCoV-19/Peru/ANC-INS-39241/2022	hCoV-19/Peru/LIM-INS-43008/2022|EPI_ISL_17632720|2022-12-07
hCoV-19/Peru/AMA-UNTRM-0159/2021	hCoV-19/Argentina/INEI114244/2021|EPI_ISL_8689396|2021-11-17	hCoV-19/Peru/LOR-INS-3463/2021|EPI_ISL_3991508|2021-06-14	hCoV-19/Peru/ANC-INS-39242/2022	hCoV-19/Peru/LIM-INS-43071/2022|EPI_ISL_17632772|2022-12-01
hCoV-19/Peru/AMA-UNTRM-0160/2021	hCoV-19/Argentina/INEI114250/2021|EPI_ISL_8689400|2021-11-20	hCoV-19/Peru/LOR-INS-3464/2021|EPI_ISL_3991511|2021-06-14	hCoV-19/Peru/ANC-INS-39243/2022	hCoV-19/Peru/LIM-INS-43072/2022|EPI_ISL_17632773|2022-12-01
hCoV-19/Peru/AMA-UNTRM-0161/2021	hCoV-19/Argentina/INEI114252/2021|EPI_ISL_8689401|2021-11-20	hCoV-19/Peru/LOR-INS-3465/2021|EPI_ISL_3991514|2021-06-14	hCoV-19/Peru/ANC-INS-39244/2022	hCoV-19/Peru/LIM-INS-43081/2022|EPI_ISL_17632782|2022-12-01
hCoV-19/Peru/AMA-UNTRM-0162/2021	hCoV-19/Argentina/INEI114256/2021|EPI_ISL_8689403|2021-11-15	hCoV-19/Peru/LOR-INS-3466/2021|EPI_ISL_3991633|2021-06-11	hCoV-19/Peru/ANC-INS-39245/2022	hCoV-19/Peru/LIM-INS-43153/2022|EPI_ISL_17632847|2022-12-06
hCoV-19/Peru/AMA-UNTRM-0163/2021	hCoV-19/Argentina/INEI114503/2021|EPI_ISL_8689127|2021-11-02	hCoV-19/Peru/LOR-INS-3467/2021|EPI_ISL_3991518|2021-06-14	hCoV-19/Peru/ANC-INS-39246/2022	hCoV-19/Peru/LIM-INS-43163/2022|EPI_ISL_17632854|2022-12-06
hCoV-19/Peru/AMA-UNTRM-0164/2021	hCoV-19/Argentina/INEI114536/2021|EPI_ISL_8688630|2021-09-30	hCoV-19/Peru/LOR-INS-3468/2021|EPI_ISL_3991522|2021-06-14	hCoV-19/Peru/ANC-INS-39249/2022	hCoV-19/Peru/LIM-INS-43171/2022|EPI_ISL_17632862|2022-12-06
hCoV-19/Peru/AMA-UNTRM-0165/2021	hCoV-19/Argentina/INEI114561/2021|EPI_ISL_8689491|2021-11-07	hCoV-19/Peru/LOR-INS-3469/2021|EPI_ISL_3991525|2021-06-14	hCoV-19/Peru/ANC-INS-39251/2022	hCoV-19/Peru/LIM-INS-43220/2022|EPI_ISL_17632904|2022-12-06
hCoV-19/Peru/AMA-UNTRM-0166/2021	hCoV-19/Argentina/INEI114562/2021|EPI_ISL_8689492|2021-11-01	hCoV-19/Peru/LOR-INS-3470/2021|EPI_ISL_3991529|2021-06-16	hCoV-19/Peru/ANC-INS-39252/2022	hCoV-19/Peru/LIM-INS-43289/2022|EPI_ISL_17626801|2022-12-21
hCoV-19/Peru/AMA-UNTRM-0167/2021	hCoV-19/Argentina/INEI115614/2021|EPI_ISL_10705301|2021-11-15	hCoV-19/Peru/LOR-INS-3471/2021|EPI_ISL_3991532|2021-06-16	hCoV-19/Peru/ANC-INS-39256/2022	hCoV-19/Peru/LIM-INS-43425/2022|EPI_ISL_17671413|2022-12-02
hCoV-19/Peru/AMA-UNTRM-0168/2021	hCoV-19/Argentina/INEI119590/2021|EPI_ISL_11571451|2021-04-19	hCoV-19/Peru/LOR-INS-3472/2021|EPI_ISL_3991535|2021-06-16	hCoV-19/Peru/ANC-INS-39258/2022	hCoV-19/Peru/LIM-INS-43510/2022|EPI_ISL_17671485|2022-12-07
hCoV-19/Peru/AMA-UNTRM-0170/2021	hCoV-19/Argentina/INEI119634/2021|EPI_ISL_11571460|2021-05-04	hCoV-19/Peru/LOR-INS-3473/2021|EPI_ISL_3991539|2021-06-16	hCoV-19/Peru/ANC-INS-39259/2022	hCoV-19/Peru/LIM-INS-43511/2022|EPI_ISL_17671486|2022-12-07
hCoV-19/Peru/AMA-UNTRM-0171/2021	hCoV-19/Argentina/INEI119650/2021|EPI_ISL_11571468|2021-05-12	hCoV-19/Peru/LOR-INS-3474/2021|EPI_ISL_3991545|2021-06-17	hCoV-19/Peru/ANC-INS-39260/2022	hCoV-19/Peru/LIM-INS-43518/2022|EPI_ISL_17671491|2022-12-08
hCoV-19/Peru/AMA-UNTRM-0172/2021	hCoV-19/Argentina/INEI119663/2021|EPI_ISL_11571474|2021-05-24	hCoV-19/Peru/LOR-INS-3475/2021|EPI_ISL_3991542|2021-06-16	hCoV-19/Peru/ANC-INS-39261/2022	hCoV-19/Peru/LIM-INS-43520/2022|EPI_ISL_17671493|2022-12-07
hCoV-19/Peru/AMA-UNTRM-0173/2021	hCoV-19/Argentina/INEI119686/2021|EPI_ISL_11571485|2021-06-02	hCoV-19/Peru/LOR-INS-3476/2021|EPI_ISL_3991665|2021-06-17	hCoV-19/Peru/ANC-INS-39262/2022	hCoV-19/Peru/LIM-INS-43521/2022|EPI_ISL_17671494|2022-12-07
hCoV-19/Peru/AMA-UNTRM-0174/2021	hCoV-19/Argentina/INEI119699/2021|EPI_ISL_11571489|2021-06-10	hCoV-19/Peru/LOR-INS-3477/2021|EPI_ISL_3991549|2021-06-18	hCoV-19/Peru/ANC-INS-39264/2022	hCoV-19/Peru/LIM-INS-43531/2022|EPI_ISL_17671503|2022-12-07
hCoV-19/Peru/AMA-UNTRM-0175/2021	hCoV-19/Argentina/INEI119700/2021|EPI_ISL_11571490|2021-06-11	hCoV-19/Peru/LOR-INS-3478/2021|EPI_ISL_3991452|2021-05-29	hCoV-19/Peru/ANC-INS-39265/2022	hCoV-19/Peru/LIM-INS-43549/2022|EPI_ISL_17671519|2022-12-07
hCoV-19/Peru/AMA-UNTRM-0176/2021	hCoV-19/Argentina/INEI119728/2021|EPI_ISL_11571500|2021-07-06	hCoV-19/Peru/LOR-INS-3483/2021|EPI_ISL_3991722|2021-07-05	hCoV-19/Peru/ANC-INS-39269/2022	hCoV-19/Peru/LIM-INS-43571/2022|EPI_ISL_17671539|2022-12-02
hCoV-19/Peru/AMA-UNTRM-0178/2021	hCoV-19/Argentina/INEI119730/2021|EPI_ISL_11571501|2021-07-08	hCoV-19/Peru/LOR-INS-3484/2021|EPI_ISL_3991651|2021-07-05	hCoV-19/Peru/ANC-INS-39270/2022	hCoV-19/Peru/LIM-INS-43593/2022|EPI_ISL_17671560|2022-12-02
hCoV-19/Peru/AMA-UNTRM-0179/2021	hCoV-19/Argentina/INEI119740/2021|EPI_ISL_11571505|2021-07-12	hCoV-19/Peru/LOR-INS-3485/2021|EPI_ISL_3991562|2021-07-05	hCoV-19/Peru/ANC-INS-39271/2022	hCoV-19/Peru/LIM-INS-43605/2022|EPI_ISL_17671569|2022-12-06
hCoV-19/Peru/AMA-UNTRM-0180/2021	hCoV-19/Argentina/INEI119753/2021|EPI_ISL_11571514|2021-07-26	hCoV-19/Peru/LOR-INS-3486/2021|EPI_ISL_3991705|2021-07-05	hCoV-19/Peru/ANC-INS-39273/2022	hCoV-19/Peru/LIM-INS-43620/2022|EPI_ISL_17671583|2022-12-06
hCoV-19/Peru/AMA-UNTRM-0181/2021	hCoV-19/Argentina/INEI119759/2021|EPI_ISL_11571516|2021-07-27	hCoV-19/Peru/LOR-INS-3487/2021|EPI_ISL_3991711|2021-07-02	hCoV-19/Peru/ANC-INS-39274/2022	hCoV-19/Peru/LIM-INS-43688/2022|EPI_ISL_17671648|2022-12-02
hCoV-19/Peru/AMA-UNTRM-0182/2021	hCoV-19/Argentina/INEI119760/2021|EPI_ISL_11571517|2021-07-27	hCoV-19/Peru/LOR-INS-3489/2021|EPI_ISL_3991658|2021-07-06	hCoV-19/Peru/ANC-INS-39277/2022	hCoV-19/Peru/LIM-INS-43697/2022|EPI_ISL_17671657|2022-12-02
hCoV-19/Peru/AMA-UNTRM-0183/2021	hCoV-19/Argentina/INEI119764/2021|EPI_ISL_11571520|2021-07-28	hCoV-19/Peru/LOR-INS-3490/2021|EPI_ISL_3991725|2021-07-06	hCoV-19/Peru/ANC-INS-39582/2023	hCoV-19/Peru/LIM-INS-43708/2022|EPI_ISL_17671668|2022-12-01
hCoV-19/Peru/AMA-UNTRM-0184/2021	hCoV-19/Argentina/INEI119771/2021|EPI_ISL_11571523|2021-08-05	hCoV-19/Peru/LOR-INS-3491/2021|EPI_ISL_3991568|2021-07-06	hCoV-19/Peru/ANC-INS-39583/2023	hCoV-19/Peru/LIM-INS-43733/2022|EPI_ISL_17671691|2022-12-05
hCoV-19/Peru/AMA-UNTRM-0185/2021	hCoV-19/Argentina/INEI119773/2021|EPI_ISL_11571525|2021-08-05	hCoV-19/Peru/LOR-INS-3492/2021|EPI_ISL_3991698|2021-07-06	hCoV-19/Peru/ANC-INS-39584/2023	hCoV-19/Peru/LIM-INS-43795/2022|EPI_ISL_17634959|2022-12-06
hCoV-19/Peru/AMA-UNTRM-0186/2021	hCoV-19/Argentina/INEI119777/2021|EPI_ISL_11571527|2021-08-23	hCoV-19/Peru/LOR-INS-3493/2021|EPI_ISL_3991701|2021-07-06	hCoV-19/Peru/ANC-INS-39585/2022	hCoV-19/Peru/LIM-INS-43814/2022|EPI_ISL_17634943|2022-12-06
hCoV-19/Peru/AMA-UNTRM-0187/2021	hCoV-19/Argentina/INEIINBIRS-6/2021|EPI_ISL_2756541|2021-04-23	hCoV-19/Peru/LOR-INS-3494/2021|EPI_ISL_3991682|2021-07-07	hCoV-19/Peru/ANC-INS-39587/2022	hCoV-19/Peru/LIM-PUCP2872/2022|EPI_ISL_16864214|2022-11-23
hCoV-19/Peru/AMA-UNTRM-0188/2021	hCoV-19/Argentina/PAIS-A0457/2021|EPI_ISL_1395787|2021-02-19	hCoV-19/Peru/LOR-INS-3495/2021|EPI_ISL_3991708|2021-07-07	hCoV-19/Peru/ANC-INS-39588/2022	hCoV-19/Peru/LIM-PUCP2895/2022|EPI_ISL_16864217|2022-11-30
hCoV-19/Peru/AMA-UNTRM-0189/2021	hCoV-19/Argentina/PAIS-A0566/2021|EPI_ISL_18290339|2021-02-15	hCoV-19/Peru/LOR-INS-3496/2021|EPI_ISL_3991718|2021-07-07	hCoV-19/Peru/ANC-INS-39589/2022	hCoV-19/Peru/LIM-UPCH-3643/2022|EPI_ISL_16035415|2022-11-16
hCoV-19/Peru/AMA-UNTRM-0190/2021	hCoV-19/Argentina/PAIS-A0567/2021|EPI_ISL_18290134|2021-02-17	hCoV-19/Peru/LOR-INS-3497/2021|EPI_ISL_3991669|2021-07-07	hCoV-19/Peru/ANC-INS-39592/2022	hCoV-19/Peru/LIM-UPCH-3678/2022|EPI_ISL_16035450|2022-11-24
hCoV-19/Peru/AMA-UNTRM-0191/2021	hCoV-19/Argentina/PAIS-A0568/2021|EPI_ISL_18290135|2021-02-18	hCoV-19/Peru/LOR-INS-3499/2021|EPI_ISL_3991636|2021-07-06	hCoV-19/Peru/ANC-INS-39595/2023	hCoV-19/Peru/LIM-UPCH-3688/2022|EPI_ISL_16198230|2022-11-28
hCoV-19/Peru/AMA-UNTRM-0286/2022	hCoV-19/Argentina/PAIS-A0569/2021|EPI_ISL_18290136|2021-02-18	hCoV-19/Peru/LOR-INS-3500/2021|EPI_ISL_3991715|2021-07-06	hCoV-19/Peru/ANC-INS-39623/2022	hCoV-19/Peru/LIM-UPCH-3718/2022|EPI_ISL_16198258|2022-11-30
hCoV-19/Peru/AMA-UNTRM-0287/2022	hCoV-19/Argentina/PAIS-A0570/2021|EPI_ISL_18290137|2021-02-22	hCoV-19/Peru/LOR-INS-3501/2021|EPI_ISL_3991589|2021-07-07	hCoV-19/Peru/ANC-INS-39624/2022	hCoV-19/Peru/LIM-UPCH-3724/2022|EPI_ISL_16198264|2022-12-02
hCoV-19/Peru/AMA-UNTRM-0288/2022	hCoV-19/Argentina/PAIS-A0571/2021|EPI_ISL_18290138|2021-02-23	hCoV-19/Peru/LOR-INS-3502/2021|EPI_ISL_3991571|2021-07-06	hCoV-19/Peru/ANC-INS-39627/2022	hCoV-19/Peru/LIM-UPCH-3725/2022|EPI_ISL_16198265|2022-12-02
hCoV-19/Peru/AMA-UNTRM-0289/2022	hCoV-19/Argentina/PAIS-A0572/2021|EPI_ISL_18290139|2021-02-24	hCoV-19/Peru/LOR-INS-3503/2021|EPI_ISL_3991574|2021-07-06	hCoV-19/Peru/ANC-INS-39628/2022	hCoV-19/Peru/LOR-00001AAERY/2022|EPI_ISL_16277865|2022-11-25
hCoV-19/Peru/AMA-UNTRM-0290/2022	hCoV-19/Argentina/PAIS-A0573/2021|EPI_ISL_18290140|2021-02-24	hCoV-19/Peru/LOR-INS-3504/2021|EPI_ISL_3991576|2021-07-06	hCoV-19/Peru/ANC-INS-39629/2022	hCoV-19/Peru/LOR-00003AAHYP/2022|EPI_ISL_16277879|2022-11-22
hCoV-19/Peru/AMA-UNTRM-0291/2022	hCoV-19/Argentina/PAIS-A0574/2021|EPI_ISL_18290141|2021-03-13	hCoV-19/Peru/LOR-INS-3505/2021|EPI_ISL_3991579|2021-07-06	hCoV-19/Peru/ANC-INS-39630/2022	hCoV-19/Peru/LOR-00008AACSE/2022|EPI_ISL_16283046|2022-11-16
hCoV-19/Peru/AMA-UNTRM-0292/2022	hCoV-19/Argentina/PAIS-A0575/2021|EPI_ISL_18290142|2021-03-13	hCoV-19/Peru/LOR-INS-3506/2021|EPI_ISL_3991582|2021-07-06	hCoV-19/Peru/ANC-INS-39633/2022	hCoV-19/Peru/LOR-00051AAHKY/2022|EPI_ISL_16277895|2022-11-29
hCoV-19/Peru/AMA-UNTRM-0293/2022	hCoV-19/Argentina/PAIS-A0576/2021|EPI_ISL_18290143|2021-03-13	hCoV-19/Peru/LOR-INS-3507/2021|EPI_ISL_3991586|2021-07-06	hCoV-19/Peru/ANC-INS-39634/2022	hCoV-19/Peru/LOR-00291AAAOF/2022|EPI_ISL_16277914|2022-12-12
hCoV-19/Peru/AMA-UNTRM-0294/2022	hCoV-19/Argentina/PAIS-A0577/2021|EPI_ISL_18290144|2021-03-15	hCoV-19/Peru/LOR-INS-3508/2021|EPI_ISL_3991640|2021-07-06	hCoV-19/Peru/ANC-INS-39636/2022	hCoV-19/Peru/LOR-00292AAAAF/2022|EPI_ISL_16277915|2022-11-17
hCoV-19/Peru/AMA-UNTRM-0295/2022	hCoV-19/Argentina/PAIS-A0579/2021|EPI_ISL_18290146|2021-03-16	hCoV-19/Peru/LOR-INS-3509/2021|EPI_ISL_3991643|2021-07-06	hCoV-19/Peru/ANC-INS-39642/2022	hCoV-19/Peru/LOR-FPN01026/2022|EPI_ISL_17956401|2022-07-15
hCoV-19/Peru/AMA-UNTRM-0296/2022	hCoV-19/Argentina/PAIS-A0580/2021|EPI_ISL_18290147|2021-03-17	hCoV-19/Peru/LOR-INS-3510/2021|EPI_ISL_3991646|2021-07-07	hCoV-19/Peru/ANC-INS-39643/2022	hCoV-19/Peru/LOR-INS-22788/2022|EPI_ISL_14241951|2022-06-28
hCoV-19/Peru/AMA-UNTRM-0297/2022	hCoV-19/Argentina/PAIS-A0581/2021|EPI_ISL_18290148|2021-03-17	hCoV-19/Peru/LOR-INS-3919/2021|EPI_ISL_4052741|2021-05-06	hCoV-19/Peru/ANC-INS-39644/2022	hCoV-19/Peru/LOR-INS-22789/2022|EPI_ISL_14241952|2022-06-28
hCoV-19/Peru/AMA-UNTRM-0298/2022	hCoV-19/Argentina/PAIS-A0582/2021|EPI_ISL_18290149|2021-03-25	hCoV-19/Peru/LOR-INS-3922/2021|EPI_ISL_4052716|2021-05-07	hCoV-19/Peru/ANC-INS-39647/2022	hCoV-19/Peru/LOR-INS-22790/2022|EPI_ISL_14241953|2022-06-28
hCoV-19/Peru/AMA-UNTRM-0299/2022	hCoV-19/Argentina/PAIS-A0583/2021|EPI_ISL_18290150|2021-03-25	hCoV-19/Peru/LOR-INS-3924/2021|EPI_ISL_4052718|2021-05-06	hCoV-19/Peru/ANC-INS-39648/2022	hCoV-19/Peru/LOR-INS-22791/2022|EPI_ISL_14241954|2022-06-28
hCoV-19/Peru/AMA-UNTRM-0300/2022	hCoV-19/Argentina/PAIS-A0584/2021|EPI_ISL_18290151|2021-03-25	hCoV-19/Peru/LOR-INS-3925/2021|EPI_ISL_4052763|2021-05-18	hCoV-19/Peru/ANC-INS-39649/2022	hCoV-19/Peru/LOR-INS-22792/2022|EPI_ISL_14241955|2022-06-28
hCoV-19/Peru/AMA-UNTRM-0301/2022	hCoV-19/Argentina/PAIS-A0585/2021|EPI_ISL_18290152|2021-03-26	hCoV-19/Peru/LOR-INS-3928/2021|EPI_ISL_4052734|2021-05-18	hCoV-19/Peru/ANC-INS-39650/2022	hCoV-19/Peru/LOR-INS-24435/2022|EPI_ISL_14568972|2022-07-14
hCoV-19/Peru/AMA-UNTRM-0302/2022	hCoV-19/Argentina/PAIS-A0586/2021|EPI_ISL_3320901|2021-03-26	hCoV-19/Peru/LOR-INS-3929/2021|EPI_ISL_4052746|2021-05-18	hCoV-19/Peru/ANC-INS-39651/2022	hCoV-19/Peru/LOR-INS-24585/2022|EPI_ISL_14570564|2022-07-05
hCoV-19/Peru/AMA-UNTRM-0303/2022	hCoV-19/Argentina/PAIS-A0587/2021|EPI_ISL_18290153|2021-03-26	hCoV-19/Peru/LOR-INS-3931/2021|EPI_ISL_4052765|2021-05-19	hCoV-19/Peru/ANC-INS-39652/2022	hCoV-19/Peru/LOR-INS-26205/2022|EPI_ISL_14907206|2022-07-20
hCoV-19/Peru/AMA-UNTRM-0304/2022	hCoV-19/Argentina/PAIS-A0588/2021|EPI_ISL_18290154|2021-03-26	hCoV-19/Peru/LOR-INS-3935/2021|EPI_ISL_4052723|2021-05-20	hCoV-19/Peru/ANC-INS-39653/2022	hCoV-19/Peru/LOR-INS-26207/2022|EPI_ISL_14907208|2022-07-23
hCoV-19/Peru/AMA-UNTRM-0305/2022	hCoV-19/Argentina/PAIS-A0589/2021|EPI_ISL_18290155|2021-03-26	hCoV-19/Peru/LOR-INS-3940/2021|EPI_ISL_4052759|2021-05-20	hCoV-19/Peru/ANC-INS-39658/2022	hCoV-19/Peru/LOR-INS-26209/2022|EPI_ISL_14907210|2022-07-22
hCoV-19/Peru/AMA-UNTRM-0306/2022	hCoV-19/Argentina/PAIS-A0590/2021|EPI_ISL_18290156|2021-03-27	hCoV-19/Peru/LOR-INS-3943/2021|EPI_ISL_4052755|2021-05-29	hCoV-19/Peru/ANC-INS-39661/2022	hCoV-19/Peru/LOR-INS-26210/2022|EPI_ISL_14907211|2022-07-26
hCoV-19/Peru/AMA-UNTRM-0307/2022	hCoV-19/Argentina/PAIS-A0591/2021|EPI_ISL_18290157|2021-03-28	hCoV-19/Peru/LOR-INS-3991/2021|EPI_ISL_4080463|2021-06-11	hCoV-19/Peru/ANC-INS-39665/2022	hCoV-19/Peru/LOR-INS-26848/2022|EPI_ISL_14957140|2022-07-09
hCoV-19/Peru/AMA-UNTRM-0308/2022	hCoV-19/Argentina/PAIS-A0592/2021|EPI_ISL_18290158|2021-03-28	hCoV-19/Peru/LOR-INS-3993/2021|EPI_ISL_4080465|2021-06-11	hCoV-19/Peru/ANC-INS-39666/2022	hCoV-19/Peru/LOR-INS-26850/2022|EPI_ISL_14957138|2022-07-09
hCoV-19/Peru/AMA-UNTRM-0309/2022	hCoV-19/Argentina/PAIS-A0593/2021|EPI_ISL_18290159|2021-03-28	hCoV-19/Peru/LOR-INS-4692/2021|EPI_ISL_4280290|2021-08-03	hCoV-19/Peru/ANC-INS-39668/2022	hCoV-19/Peru/LOR-INS-26851/2022|EPI_ISL_14957137|2022-07-09
hCoV-19/Peru/AMA-UNTRM-0310/2022	hCoV-19/Argentina/PAIS-A0594/2021|EPI_ISL_18290160|2021-03-28	hCoV-19/Peru/LOR-INS-4693/2021|EPI_ISL_4280182|2021-08-03	hCoV-19/Peru/ANC-INS-39670/2022	hCoV-19/Peru/LOR-INS-26852/2022|EPI_ISL_14957136|2022-07-09
hCoV-19/Peru/AMA-UNTRM-0311/2022	hCoV-19/Argentina/PAIS-A0595/2021|EPI_ISL_18290161|2021-03-28	hCoV-19/Peru/LOR-INS-4694/2021|EPI_ISL_4280196|2021-08-06	hCoV-19/Peru/ANC-INS-39672/2022	hCoV-19/Peru/LOR-INS-26853/2022|EPI_ISL_14957135|2022-07-09
hCoV-19/Peru/AMA-UNTRM-0312/2022	hCoV-19/Argentina/PAIS-A0596/2021|EPI_ISL_18290162|2021-03-02	hCoV-19/Peru/LOR-INS-4695/2021|EPI_ISL_4280226|2021-08-11	hCoV-19/Peru/ANC-INS-39673/2022	hCoV-19/Peru/LOR-INS-27212/2022|EPI_ISL_15017648|2022-07-09
hCoV-19/Peru/AMA-UNTRM-0313/2022	hCoV-19/Argentina/PAIS-A0597/2021|EPI_ISL_18290163|2021-03-03	hCoV-19/Peru/LOR-INS-4696/2021|EPI_ISL_4280197|2021-08-07	hCoV-19/Peru/ANC-INS-39674/2022	hCoV-19/Peru/LOR-INS-27213/2022|EPI_ISL_15017649|2022-07-09
hCoV-19/Peru/AMA-UNTRM-0314/2022	hCoV-19/Argentina/PAIS-A0598/2021|EPI_ISL_18290164|2021-03-23	hCoV-19/Peru/LOR-INS-4851/2021|EPI_ISL_4280198|2021-08-08	hCoV-19/Peru/ANC-INS-39675/2022	hCoV-19/Peru/LOR-INS-27214/2022|EPI_ISL_15017650|2022-07-09
hCoV-19/Peru/AMA-UNTRM-0315/2022	hCoV-19/Argentina/PAIS-A0599/2021|EPI_ISL_18290165|2021-03-27	hCoV-19/Peru/LOR-INS-4860/2021|EPI_ISL_4280227|2021-08-11	hCoV-19/Peru/ANC-INS-39676/2022	hCoV-19/Peru/LOR-INS-27215/2022|EPI_ISL_15017651|2022-07-09
hCoV-19/Peru/AMA-UNTRM-0316/2022	hCoV-19/Argentina/PAIS-A0600/2021|EPI_ISL_3320902|2021-03-29	hCoV-19/Peru/LOR-INS-4969/2021|EPI_ISL_4416839|2021-07-13	hCoV-19/Peru/ANC-INS-39680/2022	hCoV-19/Peru/LOR-INS-27216/2022|EPI_ISL_15017652|2022-07-09
hCoV-19/Peru/AMA-UNTRM-0317/2022	hCoV-19/Argentina/PAIS-A0601/2021|EPI_ISL_18290166|2021-03-29	hCoV-19/Peru/LOR-INS-4970/2021|EPI_ISL_4416840|2021-07-14	hCoV-19/Peru/ANC-INS-39686/2022	hCoV-19/Peru/LOR-INS-27217/2022|EPI_ISL_15017653|2022-07-09
hCoV-19/Peru/AMA-UNTRM-0318/2022	hCoV-19/Argentina/PAIS-A0602/2021|EPI_ISL_18290167|2021-03-29	hCoV-19/Peru/LOR-INS-4971/2021|EPI_ISL_4416841|2021-07-23	hCoV-19/Peru/ANC-INS-39689/2022	hCoV-19/Peru/LOR-INS-27218/2022|EPI_ISL_15017654|2022-07-09
hCoV-19/Peru/AMA-UNTRM-0319/2022	hCoV-19/Argentina/PAIS-A0603/2021|EPI_ISL_18290168|2021-03-29	hCoV-19/Peru/LOR-INS-4972/2021|EPI_ISL_4416842|2021-07-20	hCoV-19/Peru/ANC-INS-39692/2022	hCoV-19/Peru/LOR-INS-27219/2022|EPI_ISL_15017655|2022-07-09
hCoV-19/Peru/AMA-UNTRM-0320/2022	hCoV-19/Argentina/PAIS-A0604/2021|EPI_ISL_18290169|2021-03-29	hCoV-19/Peru/LOR-INS-4973/2021|EPI_ISL_4416843|2021-07-22	hCoV-19/Peru/ANC-INS-39693/2022	hCoV-19/Peru/LOR-INS-27220/2022|EPI_ISL_15017656|2022-07-09
hCoV-19/Peru/AMA-UNTRM-0321/2022	hCoV-19/Argentina/PAIS-A0605/2021|EPI_ISL_18290170|2021-03-30	hCoV-19/Peru/LOR-INS-4974/2021|EPI_ISL_4416844|2021-07-23	hCoV-19/Peru/ANC-INS-39694/2022	hCoV-19/Peru/LOR-INS-27221/2022|EPI_ISL_15017657|2022-07-09
hCoV-19/Peru/AMA-UNTRM-0322/2022	hCoV-19/Argentina/PAIS-A0606/2021|EPI_ISL_18290171|2021-03-30	hCoV-19/Peru/LOR-INS-4975/2021|EPI_ISL_4416845|2021-07-23	hCoV-19/Peru/ANC-INS-39696/2022	hCoV-19/Peru/LOR-INS-27222/2022|EPI_ISL_15017658|2022-07-09
hCoV-19/Peru/AMA-UNTRM-0323/2022	hCoV-19/Argentina/PAIS-A0607/2021|EPI_ISL_18290172|2021-03-30	hCoV-19/Peru/LOR-INS-4976/2021|EPI_ISL_4416846|2021-07-27	hCoV-19/Peru/ANC-INS-39698/2022	hCoV-19/Peru/LOR-INS-27224/2022|EPI_ISL_15017660|2022-07-09
hCoV-19/Peru/AMA-UNTRM-0324/2022	hCoV-19/Argentina/PAIS-A0608/2021|EPI_ISL_18290173|2021-04-01	hCoV-19/Peru/LOR-INS-4977/2021|EPI_ISL_4416847|2021-07-15	hCoV-19/Peru/ANC-INS-39700/2022	hCoV-19/Peru/LOR-INS-27757/2022|EPI_ISL_15116052|2022-07-09
hCoV-19/Peru/AMA-UNTRM-0325/2022	hCoV-19/Argentina/PAIS-A0609/2021|EPI_ISL_18290174|2021-04-02	hCoV-19/Peru/LOR-INS-4978/2021|EPI_ISL_4416848|2021-07-15	hCoV-19/Peru/ANC-INS-39701/2022	hCoV-19/Peru/LOR-INS-28286/2022|EPI_ISL_15202411|2022-08-02
hCoV-19/Peru/AMA-UNTRM-0326/2022	hCoV-19/Argentina/PAIS-A0611/2021|EPI_ISL_18290176|2021-04-04	hCoV-19/Peru/LOR-INS-4979/2021|EPI_ISL_4416849|2021-07-12	hCoV-19/Peru/ANC-INS-39702/2022	hCoV-19/Peru/LOR-INS-28287/2022|EPI_ISL_15202410|2022-08-03
hCoV-19/Peru/AMA-UNTRM-0327/2022	hCoV-19/Argentina/PAIS-A0612/2021|EPI_ISL_3320903|2021-04-04	hCoV-19/Peru/LOR-INS-4980/2021|EPI_ISL_4416850|2021-07-12	hCoV-19/Peru/ANC-INS-39704/2022	hCoV-19/Peru/LOR-INS-28288/2022|EPI_ISL_15202409|2022-08-04
hCoV-19/Peru/AMA-UNTRM-0328/2022	hCoV-19/Argentina/PAIS-A0613/2021|EPI_ISL_18290177|2021-04-04	hCoV-19/Peru/LOR-INS-4981/2021|EPI_ISL_4416851|2021-07-12	hCoV-19/Peru/ANC-INS-39705/2022	hCoV-19/Peru/LOR-INS-28290/2022|EPI_ISL_15202407|2022-08-04
hCoV-19/Peru/AMA-UNTRM-0329/2022	hCoV-19/Argentina/PAIS-A0614/2021|EPI_ISL_18290178|2021-02-24	hCoV-19/Peru/LOR-INS-4982/2021|EPI_ISL_4416852|2021-07-16	hCoV-19/Peru/ANC-INS-39706/2022	hCoV-19/Peru/LOR-INS-28291/2022|EPI_ISL_15202406|2022-08-12
hCoV-19/Peru/AMA-UNTRM-0330/2022	hCoV-19/Argentina/PAIS-A0615/2021|EPI_ISL_18290179|2021-02-24	hCoV-19/Peru/LOR-INS-4983/2021|EPI_ISL_4416853|2021-07-14	hCoV-19/Peru/ANC-INS-39715/2022	hCoV-19/Peru/LOR-INS-28292/2022|EPI_ISL_15202405|2022-08-12
hCoV-19/Peru/AMA-UNTRM-0331/2022	hCoV-19/Argentina/PAIS-A0616/2021|EPI_ISL_18290180|2021-02-26	hCoV-19/Peru/LOR-INS-4984/2021|EPI_ISL_4416854|2021-07-20	hCoV-19/Peru/ANC-INS-39718/2022	hCoV-19/Peru/LOR-INS-28479/2022|EPI_ISL_15202182|2022-08-02
hCoV-19/Peru/AMA-UNTRM-0332/2022	hCoV-19/Argentina/PAIS-A0617/2021|EPI_ISL_18290181|2021-03-01	hCoV-19/Peru/LOR-INS-4985/2021|EPI_ISL_4416855|2021-07-20	hCoV-19/Peru/ANC-INS-39720/2022	hCoV-19/Peru/LOR-INS-29712/2022|EPI_ISL_15273444|2022-08-09
hCoV-19/Peru/AMA-UNTRM-0333/2022	hCoV-19/Argentina/PAIS-A0618/2021|EPI_ISL_18290182|2021-03-02	hCoV-19/Peru/LOR-INS-4986/2021|EPI_ISL_4416856|2021-07-09	hCoV-19/Peru/ANC-INS-39722/2022	hCoV-19/Peru/LOR-INS-30310/2022|EPI_ISL_15621499|2022-07-13
hCoV-19/Peru/AMA-UNTRM-0334/2022	hCoV-19/Argentina/PAIS-A0619/2021|EPI_ISL_18290183|2021-03-02	hCoV-19/Peru/LOR-INS-4987/2021|EPI_ISL_4416857|2021-07-19	hCoV-19/Peru/ANC-INS-39723/2022	hCoV-19/Peru/LOR-INS-30335/2022|EPI_ISL_15621524|2022-07-14
hCoV-19/Peru/AMA-UNTRM-0335/2022	hCoV-19/Argentina/PAIS-A0620/2021|EPI_ISL_18290184|2021-03-02	hCoV-19/Peru/LOR-INS-4988/2021|EPI_ISL_4416858|2021-07-15	hCoV-19/Peru/ANC-INS-40111/2023	hCoV-19/Peru/LOR-INS-30339/2022|EPI_ISL_15621528|2022-07-14
hCoV-19/Peru/AMA-UNTRM-0336/2022	hCoV-19/Argentina/PAIS-A0621/2021|EPI_ISL_18290185|2021-03-12	hCoV-19/Peru/LOR-INS-4989/2021|EPI_ISL_4416859|2021-07-22	hCoV-19/Peru/ANC-INS-40112/2023	hCoV-19/Peru/LOR-INS-30363/2022|EPI_ISL_15621552|2022-07-15
hCoV-19/Peru/AMA-UNTRM-0337/2022	hCoV-19/Argentina/PAIS-A0622/2021|EPI_ISL_18290186|2021-03-10	hCoV-19/Peru/LOR-INS-4990/2021|EPI_ISL_4416860|2021-07-22	hCoV-19/Peru/ANC-INS-40119/2023	hCoV-19/Peru/LOR-INS-30403/2022|EPI_ISL_15621592|2022-07-14
hCoV-19/Peru/AMA-UNTRM-0338/2022	hCoV-19/Argentina/PAIS-A0623/2021|EPI_ISL_18290187|2021-03-10	hCoV-19/Peru/LOR-INS-5031/2021|EPI_ISL_4416901|2021-07-21	hCoV-19/Peru/ANC-INS-40120/2023	hCoV-19/Peru/LOR-INS-30414/2022|EPI_ISL_15621603|2022-07-14
hCoV-19/Peru/AMA-UNTRM-0339/2022	hCoV-19/Argentina/PAIS-A0624/2021|EPI_ISL_18290188|2021-03-11	hCoV-19/Peru/LOR-INS-5038/2021|EPI_ISL_4416908|2021-07-05	hCoV-19/Peru/ANC-INS-40121/2023	hCoV-19/Peru/LOR-INS-30416/2022|EPI_ISL_15621605|2022-07-14
hCoV-19/Peru/AMA-UNTRM-0340/2022	hCoV-19/Argentina/PAIS-A0625/2021|EPI_ISL_18290189|2021-03-18	hCoV-19/Peru/LOR-INS-5039/2021|EPI_ISL_4416909|2021-07-09	hCoV-19/Peru/ANC-INS-40122/2023	hCoV-19/Peru/LOR-INS-30444/2022|EPI_ISL_15621633|2022-07-18
hCoV-19/Peru/AMA-UNTRM-0341/2022	hCoV-19/Argentina/PAIS-A0626/2021|EPI_ISL_18290190|2021-03-19	hCoV-19/Peru/LOR-INS-5040/2021|EPI_ISL_4416910|2021-07-09	hCoV-19/Peru/ANC-INS-40288/2022	hCoV-19/Peru/LOR-INS-30449/2022|EPI_ISL_15621638|2022-07-18
hCoV-19/Peru/AMA-UNTRM-0342/2022	hCoV-19/Argentina/PAIS-A0627/2021|EPI_ISL_18290191|2021-03-21	hCoV-19/Peru/LOR-INS-5041/2021|EPI_ISL_4416911|2021-07-21	hCoV-19/Peru/ANC-INS-40289/2022	hCoV-19/Peru/LOR-INS-30459/2022|EPI_ISL_15621648|2022-07-18
hCoV-19/Peru/AMA-UNTRM-0343/2022	hCoV-19/Argentina/PAIS-A0628/2021|EPI_ISL_2007489|2021-03-26	hCoV-19/Peru/LOR-INS-5042/2021|EPI_ISL_4416912|2021-07-13	hCoV-19/Peru/ANC-INS-40290/2022	hCoV-19/Peru/LOR-INS-30461/2022|EPI_ISL_15621650|2022-07-27
hCoV-19/Peru/AMA-UNTRM-0344/2022	hCoV-19/Argentina/PAIS-A0629/2021|EPI_ISL_2007480|2021-03-26	hCoV-19/Peru/LOR-INS-5043/2021|EPI_ISL_4416913|2021-07-23	hCoV-19/Peru/ANC-INS-40294/2022	hCoV-19/Peru/LOR-INS-30679/2022|EPI_ISL_15621868|2022-07-18
hCoV-19/Peru/AMA-UNTRM-0345/2022	hCoV-19/Argentina/PAIS-A0630/2021|EPI_ISL_2007496|2021-03-27	hCoV-19/Peru/LOR-INS-557/2021|EPI_ISL_1111450|2021-01-23	hCoV-19/Peru/ANC-INS-40295/2022	hCoV-19/Peru/LOR-INS-30680/2022|EPI_ISL_15621869|2022-07-18
hCoV-19/Peru/AMA-UNTRM-0346/2022	hCoV-19/Argentina/PAIS-A0631/2021|EPI_ISL_18290192|2021-03-03	hCoV-19/Peru/LOR-INS-558/2021|EPI_ISL_1111451|2021-01-22	hCoV-19/Peru/ANC-INS-40298/2022	hCoV-19/Peru/LOR-INS-30690/2022|EPI_ISL_15621879|2022-09-21
hCoV-19/Peru/AMA-UNTRM-0347/2022	hCoV-19/Argentina/PAIS-A0632/2021|EPI_ISL_18290193|2021-03-15	hCoV-19/Peru/LOR-INS-563/2021|EPI_ISL_1111456|2021-01-23	hCoV-19/Peru/ANC-INS-40299/2023	hCoV-19/Peru/LOR-INS-30691/2022|EPI_ISL_15621880|2022-09-21
hCoV-19/Peru/AMA-UNTRM-0348/2022	hCoV-19/Argentina/PAIS-A0633/2021|EPI_ISL_18290194|2021-03-15	hCoV-19/Peru/LOR-INS-564/2021|EPI_ISL_1111457|2021-01-08	hCoV-19/Peru/ANC-INS-40300/2023	hCoV-19/Peru/LOR-INS-30698/2022|EPI_ISL_15621887|2022-07-18
hCoV-19/Peru/AMA-UNTRM-0349/2022	hCoV-19/Argentina/PAIS-A0634/2021|EPI_ISL_18290195|2021-03-22	hCoV-19/Peru/LOR-INS-573/2021|EPI_ISL_1111465|2021-01-15	hCoV-19/Peru/ANC-INS-40302/2023	hCoV-19/Peru/LOR-INS-30704/2022|EPI_ISL_15621893|2022-07-18
hCoV-19/Peru/AMA-UNTRM-0350/2022	hCoV-19/Argentina/PAIS-A0635/2021|EPI_ISL_18290196|2021-03-22	hCoV-19/Peru/LOR-INS-575/2020|EPI_ISL_1111467|2020-12-29	hCoV-19/Peru/ANC-INS-40303/2023	hCoV-19/Peru/LOR-INS-30710/2022|EPI_ISL_15621899|2022-08-22
hCoV-19/Peru/AMA-UNTRM-0351/2022	hCoV-19/Argentina/PAIS-A0636/2021|EPI_ISL_18290197|2021-03-30	hCoV-19/Peru/LOR-INS-583/2021|EPI_ISL_1111475|2021-01-11	hCoV-19/Peru/ANC-INS-40304/2023	hCoV-19/Peru/LOR-INS-30733/2022|EPI_ISL_15621922|2022-07-18
hCoV-19/Peru/AMA-UNTRM-0352/2022	hCoV-19/Argentina/PAIS-A0637/2021|EPI_ISL_18290198|2021-04-05	hCoV-19/Peru/LOR-INS-6757/2021|EPI_ISL_5199273|2021-08-23	hCoV-19/Peru/ANC-INS-40383/2022	hCoV-19/Peru/LOR-INS-30737/2022|EPI_ISL_15621926|2022-07-18
hCoV-19/Peru/AMA-UNTRM-0353/2022	hCoV-19/Argentina/PAIS-A0798/2021|EPI_ISL_4405030|2021-04-05	hCoV-19/Peru/LOR-INS-7510/2021|EPI_ISL_5596228|2021-09-28	hCoV-19/Peru/ANC-INS-40384/2022	hCoV-19/Peru/LOR-INS-30739/2022|EPI_ISL_15621928|2022-07-18
hCoV-19/Peru/AMA-UNTRM-0354/2022	hCoV-19/Argentina/PAIS-A0801/2021|EPI_ISL_4405040|2021-04-05	hCoV-19/Peru/LOR-INS-8042/2021|EPI_ISL_5766115|2021-09-29	hCoV-19/Peru/ANC-INS-40651/2022	hCoV-19/Peru/LOR-INS-30742/2022|EPI_ISL_15621931|2022-07-19
hCoV-19/Peru/AMA-UNTRM-0355/2022	hCoV-19/Argentina/PAIS-A0806/2021|EPI_ISL_4405055|2021-04-04	hCoV-19/Peru/LOR-UW-2668860/2021|EPI_ISL_17757872|2021-03-26	hCoV-19/Peru/ANC-INS-40652/2022	hCoV-19/Peru/LOR-INS-30751/2022|EPI_ISL_15621940|2022-07-19
hCoV-19/Peru/AMA-UNTRM-0356/2022	hCoV-19/Argentina/PAIS-A0807/2021|EPI_ISL_4405059|2021-04-07	hCoV-19/Peru/MOQ-INS-1438/2021|EPI_ISL_3375926|2021-04-22	hCoV-19/Peru/ANC-INS-40658/2022	hCoV-19/Peru/LOR-INS-30752/2022|EPI_ISL_15621941|2022-07-19
hCoV-19/Peru/AMA-UNTRM-0357/2022	hCoV-19/Argentina/PAIS-A0813/2021|EPI_ISL_4405076|2021-04-19	hCoV-19/Peru/MOQ-INS-3917/2021|EPI_ISL_4052730|2021-05-03	hCoV-19/Peru/ANC-INS-40659/2022	hCoV-19/Peru/LOR-INS-30967/2022|EPI_ISL_15621362|2022-07-16
hCoV-19/Peru/AMA-UNTRM-0358/2022	hCoV-19/Argentina/PAIS-A0814/2021|EPI_ISL_4405079|2021-04-23	hCoV-19/Peru/PAS-INS-11027/2021|EPI_ISL_8143846|2021-11-15	hCoV-19/Peru/ANC-INS-40662/2022	hCoV-19/Peru/LOR-INS-31006/2022|EPI_ISL_15621401|2022-07-16
hCoV-19/Peru/AMA-UNTRM-0359/2022	hCoV-19/Argentina/PAIS-A0815/2021|EPI_ISL_4405082|2021-05-01	hCoV-19/Peru/PAS-INS-4895/2021|EPI_ISL_4280248|2021-08-17	hCoV-19/Peru/ANC-INS-40691/2022	hCoV-19/Peru/LOR-INS-31014/2022|EPI_ISL_15621409|2022-07-14
hCoV-19/Peru/AMA-UNTRM-0360/2022	hCoV-19/Argentina/PAIS-A0818/2021|EPI_ISL_4405091|2021-05-06	hCoV-19/Peru/PAS-INS-4902/2021|EPI_ISL_4280254|2021-08-20	hCoV-19/Peru/ANC-INS-40694/2022	hCoV-19/Peru/LOR-INS-31015/2022|EPI_ISL_15621410|2022-07-13
hCoV-19/Peru/AMA-UNTRM-0361/2022	hCoV-19/Argentina/PAIS-A0819/2021|EPI_ISL_4405094|2021-05-02	hCoV-19/Peru/PAS-INS-7521/2021|EPI_ISL_5596212|2021-09-22	hCoV-19/Peru/ANC-INS-40696/2022	hCoV-19/Peru/LOR-INS-31150/2022|EPI_ISL_15723646|2022-10-06
hCoV-19/Peru/AMA-UNTRM-0362/2022	hCoV-19/Argentina/PAIS-A0822/2021|EPI_ISL_4405103|2021-05-17	hCoV-19/Peru/PIU-INS-5029/2021|EPI_ISL_4416899|2021-07-20	hCoV-19/Peru/ANC-INS-41084/2022	hCoV-19/Peru/LOR-INS-31151/2022|EPI_ISL_15723647|2022-10-06
hCoV-19/Peru/AMA-UNTRM-0363/2022	hCoV-19/Argentina/PAIS-A0823/2021|EPI_ISL_4405106|2021-05-17	hCoV-19/Peru/PIU-INS-5076/2021|EPI_ISL_4416947|2021-07-07	hCoV-19/Peru/ANC-INS-41087/2022	hCoV-19/Peru/LOR-INS-31152/2022|EPI_ISL_15723648|2022-10-06
hCoV-19/Peru/AMA-UNTRM-200/2021	hCoV-19/Argentina/PAIS-A0824/2021|EPI_ISL_4405109|2021-05-18	hCoV-19/Peru/PIU-INS-5741/2021|EPI_ISL_4635281|2021-08-26	hCoV-19/Peru/ANC-INS-41093/2022	hCoV-19/Peru/LOR-INS-31153/2022|EPI_ISL_15723649|2022-10-06
hCoV-19/Peru/AMA-UNTRM-201/2021	hCoV-19/Argentina/PAIS-A0832/2021|EPI_ISL_4405135|2021-06-05	hCoV-19/Peru/PIU-INS-6032/2021|EPI_ISL_5115802|2021-09-02	hCoV-19/Peru/ANC-INS-41094/2022	hCoV-19/Peru/LOR-INS-31154/2022|EPI_ISL_15723650|2022-10-06
hCoV-19/Peru/AMA-UNTRM-202/2021	hCoV-19/Argentina/PAIS-A0834/2021|EPI_ISL_4405141|2021-06-03	hCoV-19/Peru/PIU-INS-6755/2021|EPI_ISL_5199278|2021-09-06	hCoV-19/Peru/ANC-INS-41120/2022	hCoV-19/Peru/LOR-INS-31224/2022|EPI_ISL_15723720|2022-09-23
hCoV-19/Peru/AMA-UNTRM-203/2021	hCoV-19/Argentina/PAIS-A0835/2021|EPI_ISL_4405144|2021-06-11	hCoV-19/Peru/PIU-INS-6812/2021|EPI_ISL_5199279|2021-09-08	hCoV-19/Peru/ANC-INS-41549/2023	hCoV-19/Peru/LOR-INS-31225/2022|EPI_ISL_15723721|2022-09-23
hCoV-19/Peru/AMA-UNTRM-204/2021	hCoV-19/Argentina/PAIS-A0836/2021|EPI_ISL_4405146|2021-06-12	hCoV-19/Peru/PIU-INS-7639/2021|EPI_ISL_5596213|2021-09-18	hCoV-19/Peru/ANC-INS-41803/2022	hCoV-19/Peru/LOR-INS-31231/2022|EPI_ISL_15723727|2022-07-20
hCoV-19/Peru/AMA-UNTRM-205/2021	hCoV-19/Argentina/PAIS-A0837/2021|EPI_ISL_4405149|2021-06-14	hCoV-19/Peru/PIU-INS-7640/2021|EPI_ISL_5596214|2021-09-18	hCoV-19/Peru/ANC-INS-41810/2022	hCoV-19/Peru/LOR-INS-31657/2022|EPI_ISL_15802931|2022-07-25
hCoV-19/Peru/AMA-UNTRM-206/2021	hCoV-19/Argentina/PAIS-A0841/2021|EPI_ISL_4405161|2021-06-25	hCoV-19/Peru/PIU-INS-7641/2021|EPI_ISL_5596215|2021-09-18	hCoV-19/Peru/ANC-INS-41812/2022	hCoV-19/Peru/LOR-INS-31662/2022|EPI_ISL_15802936|2022-07-23
hCoV-19/Peru/AMA-UNTRM-207/2021	hCoV-19/Argentina/PAIS-A0845/2021|EPI_ISL_4405172|2021-04-27	hCoV-19/Peru/PIU-INS-7642/2021|EPI_ISL_5596216|2021-09-18	hCoV-19/Peru/ANC-INS-41813/2022	hCoV-19/Peru/LOR-INS-31669/2022|EPI_ISL_15802943|2022-07-25
hCoV-19/Peru/AMA-UNTRM-208/2021	hCoV-19/Argentina/PAIS-A0849/2021|EPI_ISL_4405183|2021-05-31	hCoV-19/Peru/PIU-INS-8360/2021|EPI_ISL_5935449|2021-10-01	hCoV-19/Peru/ANC-INS-41815/2022	hCoV-19/Peru/LOR-INS-31737/2022|EPI_ISL_15804877|2022-10-17
hCoV-19/Peru/AMA-UNTRM-209/2021	hCoV-19/Argentina/PAIS-A0851/2021|EPI_ISL_4405189|2021-06-08	hCoV-19/Peru/PIU-INS-8363/2021|EPI_ISL_5935450|2021-09-30	hCoV-19/Peru/ANC-INS-41819/2022	hCoV-19/Peru/LOR-INS-31738/2022|EPI_ISL_15804878|2022-10-18
hCoV-19/Peru/AMA-UNTRM-210/2021	hCoV-19/Argentina/PAIS-A0862/2021|EPI_ISL_4405220|2021-05-08	hCoV-19/Peru/SAM-INS-1217/2021|EPI_ISL_3375889|2021-04-07	hCoV-19/Peru/ANC-INS-41822/2022	hCoV-19/Peru/LOR-INS-31739/2022|EPI_ISL_15804879|2022-10-18
hCoV-19/Peru/AMA-UNTRM-211/2021	hCoV-19/Argentina/PAIS-A0866/2021|EPI_ISL_4405231|2021-06-06	hCoV-19/Peru/SAM-INS-1445/2021|EPI_ISL_3375933|2021-04-10	hCoV-19/Peru/ANC-INS-41824/2022	hCoV-19/Peru/LOR-INS-31740/2022|EPI_ISL_15804880|2022-10-18
hCoV-19/Peru/AMA-UNTRM-212/2022	hCoV-19/Argentina/PAIS-A0884/2021|EPI_ISL_4405283|2021-04-23	hCoV-19/Peru/SAM-INS-1446/2021|EPI_ISL_3375934|2021-04-10	hCoV-19/Peru/ANC-INS-41825/2022	hCoV-19/Peru/LOR-INS-31741/2022|EPI_ISL_15804881|2022-10-18
hCoV-19/Peru/AMA-UNTRM-213/2022	hCoV-19/Argentina/PAIS-A0890/2021|EPI_ISL_4405302|2021-05-24	hCoV-19/Peru/SAM-INS-2192/2021|EPI_ISL_3376375|2021-04-07	hCoV-19/Peru/ANC-INS-41827/2022	hCoV-19/Peru/LOR-INS-31742/2022|EPI_ISL_15804882|2022-10-18
hCoV-19/Peru/AMA-UNTRM-214/2022	hCoV-19/Argentina/PAIS-A0903/2021|EPI_ISL_4405340|2021-04-06	hCoV-19/Peru/SAM-INS-2197/2021|EPI_ISL_3376380|2021-04-07	hCoV-19/Peru/ANC-INS-41834/2022	hCoV-19/Peru/LOR-INS-31743/2022|EPI_ISL_15804883|2022-10-19
hCoV-19/Peru/AMA-UNTRM-215/2022	hCoV-19/Argentina/PAIS-A0912/2021|EPI_ISL_4405366|2021-06-22	hCoV-19/Peru/SAM-INS-2208/2021|EPI_ISL_3376391|2021-04-03	hCoV-19/Peru/ANC-INS-41835/2023	hCoV-19/Peru/LOR-INS-31744/2022|EPI_ISL_15804884|2022-10-20
hCoV-19/Peru/AMA-UNTRM-216/2022	hCoV-19/Argentina/PAIS-A0914/2021|EPI_ISL_4405368|2021-02-20	hCoV-19/Peru/SAM-INS-2216/2021|EPI_ISL_3376399|2021-04-03	hCoV-19/Peru/ANC-INS-41887/2022	hCoV-19/Peru/LOR-INS-31745/2022|EPI_ISL_15804885|2022-10-20
hCoV-19/Peru/AMA-UNTRM-217/2022	hCoV-19/Argentina/PAIS-A0915/2021|EPI_ISL_4405371|2021-03-14	hCoV-19/Peru/SAM-INS-2226/2021|EPI_ISL_3376408|2021-04-07	hCoV-19/Peru/ANC-INS-41888/2022	hCoV-19/Peru/LOR-INS-31746/2022|EPI_ISL_15804886|2022-10-21
hCoV-19/Peru/AMA-UNTRM-218/2022	hCoV-19/Argentina/PAIS-A0929/2021|EPI_ISL_4405412|2021-06-28	hCoV-19/Peru/SAM-INS-2260/2021|EPI_ISL_3401448|2021-04-30	hCoV-19/Peru/ANC-INS-41889/2022	hCoV-19/Peru/LOR-INS-31748/2022|EPI_ISL_15804888|2022-10-14
hCoV-19/Peru/AMA-UNTRM-219/2022	hCoV-19/Argentina/PAIS-A0933/2021|EPI_ISL_4405425|2021-04-03	hCoV-19/Peru/SAM-INS-2262/2021|EPI_ISL_3401450|2021-04-30	hCoV-19/Peru/ANC-INS-41892/2022	hCoV-19/Peru/LOR-INS-31749/2022|EPI_ISL_15804889|2022-10-21
hCoV-19/Peru/AMA-UNTRM-220/2022	hCoV-19/Argentina/PAIS-A0934/2021|EPI_ISL_4405427|2021-05-18	hCoV-19/Peru/SAM-INS-2268/2021|EPI_ISL_3401456|2021-05-01	hCoV-19/Peru/ANC-INS-41893/2022	hCoV-19/Peru/LOR-INS-31750/2022|EPI_ISL_15804890|2022-10-21
hCoV-19/Peru/AMA-UNTRM-221/2022	hCoV-19/Argentina/PAIS-A0938/2021|EPI_ISL_4405439|2021-03-16	hCoV-19/Peru/SAM-INS-2277/2021|EPI_ISL_3401465|2021-05-03	hCoV-19/Peru/ANC-INS-41894/2022	hCoV-19/Peru/LOR-INS-31751/2022|EPI_ISL_15804891|2022-10-20
hCoV-19/Peru/AMA-UNTRM-222/2022	hCoV-19/Argentina/PAIS-A0939/2021|EPI_ISL_4405442|2021-04-01	hCoV-19/Peru/SAM-INS-2279/2021|EPI_ISL_3401467|2021-05-01	hCoV-19/Peru/ANC-INS-41898/2023	hCoV-19/Peru/LOR-INS-31752/2022|EPI_ISL_15804892|2022-10-20
hCoV-19/Peru/AMA-UNTRM-223/2022	hCoV-19/Argentina/PAIS-A0950/2021|EPI_ISL_4405477|2021-05-13	hCoV-19/Peru/SAM-INS-2281/2021|EPI_ISL_3401469|2021-05-03	hCoV-19/Peru/ANC-INS-42190/2023	hCoV-19/Peru/LOR-INS-31753/2022|EPI_ISL_15804893|2022-10-19
hCoV-19/Peru/AMA-UNTRM-224/2022	hCoV-19/Argentina/PAIS-A0959/2021|EPI_ISL_4405503|2021-03-03	hCoV-19/Peru/SAM-INS-2434/2021|EPI_ISL_3401616|2021-02-13	hCoV-19/Peru/ANC-INS-42196/2022	hCoV-19/Peru/LOR-INS-31754/2022|EPI_ISL_15804894|2022-10-13
hCoV-19/Peru/AMA-UNTRM-225/2022	hCoV-19/Argentina/PAIS-A0960/2021|EPI_ISL_4405506|2021-03-22	hCoV-19/Peru/SAM-INS-3511/2021|EPI_ISL_3991501|2021-06-12	hCoV-19/Peru/ANC-INS-42357/2022	hCoV-19/Peru/LOR-INS-31755/2022|EPI_ISL_15804895|2022-10-14
hCoV-19/Peru/AMA-UNTRM-226/2022	hCoV-19/Argentina/PAIS-A0966/2021|EPI_ISL_4405526|2021-04-27	hCoV-19/Peru/SAM-INS-4525/2021|EPI_ISL_4172732|2021-06-01	hCoV-19/Peru/ANC-INS-42549/2022	hCoV-19/Peru/LOR-INS-31756/2022|EPI_ISL_15804896|2022-10-20
hCoV-19/Peru/AMA-UNTRM-227/2022	hCoV-19/Argentina/PAIS-A0980/2021|EPI_ISL_4405569|2021-04-06	hCoV-19/Peru/SAM-INS-4527/2021|EPI_ISL_4172735|2021-06-02	hCoV-19/Peru/ANC-INS-43250/2023	hCoV-19/Peru/LOR-INS-31757/2022|EPI_ISL_15804897|2022-10-21
hCoV-19/Peru/AMA-UNTRM-228/2022	hCoV-19/Argentina/PAIS-A0981/2021|EPI_ISL_4405572|2021-04-06	hCoV-19/Peru/SAM-INS-5182/2021|EPI_ISL_4417297|2021-08-12	hCoV-19/Peru/ANC-INS-43251/2023	hCoV-19/Peru/LOR-INS-31758/2022|EPI_ISL_15804898|2022-10-18
hCoV-19/Peru/AMA-UNTRM-229/2022	hCoV-19/Argentina/PAIS-A0983/2021|EPI_ISL_4405579|2021-04-21	hCoV-19/Peru/SAM-INS-5183/2021|EPI_ISL_4417298|2021-08-12	hCoV-19/Peru/ANC-INS-43254/2023	hCoV-19/Peru/LOR-INS-31759/2022|EPI_ISL_15804899|2022-10-20
hCoV-19/Peru/AMA-UNTRM-230/2022	hCoV-19/Argentina/PAIS-A0984/2021|EPI_ISL_4405581|2021-05-04	hCoV-19/Peru/SAM-INS-5185/2021|EPI_ISL_4417300|2021-08-09	hCoV-19/Peru/ANC-INS-43848/2023	hCoV-19/Peru/LOR-INS-31760/2022|EPI_ISL_15804900|2022-10-20
hCoV-19/Peru/AMA-UNTRM-231/2022	hCoV-19/Argentina/PAIS-A0985/2021|EPI_ISL_4405584|2021-05-04	hCoV-19/Peru/SAM-INS-5188/2021|EPI_ISL_4417303|2021-08-15	hCoV-19/Peru/ANC-INS-44248/2023	hCoV-19/Peru/LOR-INS-31761/2022|EPI_ISL_15804901|2022-10-20
hCoV-19/Peru/AMA-UNTRM-232/2022	hCoV-19/Argentina/PAIS-A0986/2021|EPI_ISL_4405587|2021-05-27	hCoV-19/Peru/SAM-INS-5190/2021|EPI_ISL_4417305|2021-08-18	hCoV-19/Peru/ANC-INS-44249/2023	hCoV-19/Peru/LOR-INS-31762/2022|EPI_ISL_15804902|2022-10-20
hCoV-19/Peru/AMA-UNTRM-233/2022	hCoV-19/Argentina/PAIS-A0987/2021|EPI_ISL_4578880|2021-05-27	hCoV-19/Peru/SAM-INS-5192/2021|EPI_ISL_4417306|2021-08-18	hCoV-19/Peru/ANC-INS-44251/2023	hCoV-19/Peru/LOR-INS-31763/2022|EPI_ISL_15804903|2022-10-20
hCoV-19/Peru/AMA-UNTRM-234/2022	hCoV-19/Argentina/PAIS-A0989/2021|EPI_ISL_4405594|2021-06-09	hCoV-19/Peru/SAM-INS-5197/2021|EPI_ISL_4417310|2021-08-13	hCoV-19/Peru/ANC-INS-44891/2023	hCoV-19/Peru/LOR-INS-31764/2022|EPI_ISL_15804904|2022-10-21
hCoV-19/Peru/AMA-UNTRM-235/2022	hCoV-19/Argentina/PAIS-A0990/2021|EPI_ISL_4405597|2021-06-23	hCoV-19/Peru/SAM-INS-5242/2021|EPI_ISL_4417350|2021-08-16	hCoV-19/Peru/ANC-INS-44900/2023	hCoV-19/Peru/LOR-INS-31765/2022|EPI_ISL_15804905|2022-10-21
hCoV-19/Peru/AMA-UNTRM-236/2022	hCoV-19/Argentina/PAIS-A1007/2021|EPI_ISL_4405640|2021-06-22	hCoV-19/Peru/SAM-INS-5337/2021|EPI_ISL_4417079|2021-07-22	hCoV-19/Peru/ANC-INS-45367/2023	hCoV-19/Peru/LOR-INS-31766/2022|EPI_ISL_15805497|2022-10-24
hCoV-19/Peru/AMA-UNTRM-237/2022	hCoV-19/Argentina/PAIS-A1013/2021|EPI_ISL_4405658|2021-04-19	hCoV-19/Peru/SAM-INS-5340/2021|EPI_ISL_4417082|2021-07-07	hCoV-19/Peru/APU-INS-35868/2022	hCoV-19/Peru/LOR-INS-31767/2022|EPI_ISL_15805498|2022-10-27
hCoV-19/Peru/AMA-UNTRM-238/2022	hCoV-19/Argentina/PAIS-A1053/2021|EPI_ISL_4578888|2021-07-13	hCoV-19/Peru/SAM-INS-5351/2021|EPI_ISL_4417093|2021-07-16	hCoV-19/Peru/APU-INS-35921/2022	hCoV-19/Peru/LOR-INS-31768/2022|EPI_ISL_15805499|2022-10-27
hCoV-19/Peru/AMA-UNTRM-239/2022	hCoV-19/Argentina/PAIS-A1054/2021|EPI_ISL_4405721|2021-07-17	hCoV-19/Peru/SAM-INS-5353/2021|EPI_ISL_4417095|2021-07-05	hCoV-19/Peru/APU-INS-36177/2022	hCoV-19/Peru/LOR-INS-31769/2022|EPI_ISL_15805500|2022-10-26
hCoV-19/Peru/AMA-UNTRM-240/2022	hCoV-19/Argentina/PAIS-A1055/2021|EPI_ISL_4405722|2021-07-20	hCoV-19/Peru/SAM-INS-5713/2021|EPI_ISL_4635309|2021-08-20	hCoV-19/Peru/APU-INS-36462/2022	hCoV-19/Peru/LOR-INS-31770/2022|EPI_ISL_15805501|2022-10-26
hCoV-19/Peru/AMA-UNTRM-241/2022	hCoV-19/Argentina/PAIS-A1056/2021|EPI_ISL_4405723|2021-07-06	hCoV-19/Peru/SAM-INS-7087/2021|EPI_ISL_5504154|2021-09-08	hCoV-19/Peru/APU-INS-36464/2022	hCoV-19/Peru/LOR-INS-31771/2022|EPI_ISL_15805502|2022-10-22
hCoV-19/Peru/AMA-UNTRM-242/2022	hCoV-19/Argentina/PAIS-A1057/2021|EPI_ISL_4405724|2021-07-18	hCoV-19/Peru/SAM-INS-7088/2021|EPI_ISL_5504167|2021-09-04	hCoV-19/Peru/APU-INS-36465/2022	hCoV-19/Peru/LOR-INS-31772/2022|EPI_ISL_15805503|2022-10-25
hCoV-19/Peru/AMA-UNTRM-243/2022	hCoV-19/Argentina/PAIS-A1058/2021|EPI_ISL_4405725|2021-07-28	hCoV-19/Peru/SAM-INS-7163/2021|EPI_ISL_5504746|2021-09-13	hCoV-19/Peru/APU-INS-36538/2022	hCoV-19/Peru/LOR-INS-31773/2022|EPI_ISL_15805504|2022-10-22
hCoV-19/Peru/AMA-UNTRM-244/2022	hCoV-19/Argentina/PAIS-A1059/2021|EPI_ISL_4405726|2021-08-13	hCoV-19/Peru/SAN-INS-1215/2021|EPI_ISL_3375887|2021-04-07	hCoV-19/Peru/APU-INS-37335/2022	hCoV-19/Peru/LOR-INS-31774/2022|EPI_ISL_15805505|2022-10-26
hCoV-19/Peru/AMA-UNTRM-245/2022	hCoV-19/Argentina/PAIS-A1063/2021|EPI_ISL_4405730|2021-08-25	hCoV-19/Peru/SAN-INS-1219/2021|EPI_ISL_3375891|2021-04-09	hCoV-19/Peru/APU-INS-37424/2022	hCoV-19/Peru/LOR-INS-31775/2022|EPI_ISL_15805506|2022-10-28
hCoV-19/Peru/AMA-UNTRM-246/2022	hCoV-19/Argentina/PAIS-A1066/2021|EPI_ISL_4405732|2021-07-23	hCoV-19/Peru/SAN-INS-1231/2021|EPI_ISL_3375902|2021-04-12	hCoV-19/Peru/APU-INS-38213/2022	hCoV-19/Peru/LOR-INS-31776/2022|EPI_ISL_15805507|2022-10-27
hCoV-19/Peru/AMA-UNTRM-247/2022	hCoV-19/Argentina/PAIS-A1067/2021|EPI_ISL_4578887|2021-08-11	hCoV-19/Peru/SAN-INS-1232/2021|EPI_ISL_3375903|2021-04-07	hCoV-19/Peru/APU-INS-38214/2022	hCoV-19/Peru/LOR-INS-31777/2022|EPI_ISL_15805508|2022-10-27
hCoV-19/Peru/AMA-UNTRM-248/2022	hCoV-19/Argentina/PAIS-A1068/2021|EPI_ISL_4405733|2021-08-12	hCoV-19/Peru/TAC-INS-3007/2021|EPI_ISL_3672419|2021-04-29	hCoV-19/Peru/APU-INS-38215/2022	hCoV-19/Peru/LOR-INS-31778/2022|EPI_ISL_15805509|2022-10-20
hCoV-19/Peru/AMA-UNTRM-249/2022	hCoV-19/Argentina/PAIS-A1071/2021|EPI_ISL_4405737|2021-08-06	hCoV-19/Peru/TAC-INS-3009/2021|EPI_ISL_3672410|2021-05-17	hCoV-19/Peru/APU-INS-38236/2022	hCoV-19/Peru/LOR-INS-31779/2022|EPI_ISL_15805510|2022-10-20
hCoV-19/Peru/AMA-UNTRM-250/2022	hCoV-19/Argentina/PAIS-A1072/2021|EPI_ISL_4578889|2021-08-18	hCoV-19/Peru/TAC-INS-3010/2021|EPI_ISL_3672421|2021-05-20	hCoV-19/Peru/APU-INS-39395/2023	hCoV-19/Peru/LOR-INS-31780/2022|EPI_ISL_15805511|2022-10-20
hCoV-19/Peru/AMA-UNTRM-251/2022	hCoV-19/Argentina/PAIS-A1073/2021|EPI_ISL_4405740|2021-08-25	hCoV-19/Peru/TAC-INS-3908/2021|EPI_ISL_4052756|2021-06-02	hCoV-19/Peru/APU-INS-42238/2022	hCoV-19/Peru/LOR-INS-31781/2022|EPI_ISL_15805512|2022-10-20
hCoV-19/Peru/AMA-UNTRM-252/2022	hCoV-19/Argentina/PAIS-A1099/2021|EPI_ISL_7406390|2021-06-25	hCoV-19/Peru/TAC-INS-3909/2021|EPI_ISL_4052738|2021-06-03	hCoV-19/Peru/APU-INS-43141/2023	hCoV-19/Peru/LOR-INS-31782/2022|EPI_ISL_15805513|2022-10-20
hCoV-19/Peru/AMA-UNTRM-254/2022	hCoV-19/Argentina/PAIS-A1107/2021|EPI_ISL_7406398|2021-04-21	hCoV-19/Peru/TAC-INS-3910/2021|EPI_ISL_4052743|2021-06-08	hCoV-19/Peru/APU-INS-44049/2023	hCoV-19/Peru/LOR-INS-31783/2022|EPI_ISL_15805514|2022-10-20
hCoV-19/Peru/AMA-UNTRM-255/2022	hCoV-19/Argentina/PAIS-A1147/2021|EPI_ISL_7406437|2021-03-30	hCoV-19/Peru/TAC-INS-3911/2021|EPI_ISL_4052750|2021-06-09	hCoV-19/Peru/ARE-INS-34609/2022	hCoV-19/Peru/LOR-INS-31784/2022|EPI_ISL_15805515|2022-10-20
hCoV-19/Peru/AMA-UNTRM-256/2022	hCoV-19/Argentina/PAIS-A1221/2021|EPI_ISL_7928804|2021-10-14	hCoV-19/Peru/TAC-INS-4024/2021|EPI_ISL_4080501|2021-06-18	hCoV-19/Peru/ARE-INS-34619/2022	hCoV-19/Peru/LOR-INS-31785/2022|EPI_ISL_15805516|2022-10-24
hCoV-19/Peru/AMA-UNTRM-257/2022	hCoV-19/Argentina/PAIS-A1226/2021|EPI_ISL_7928808|2021-10-21	hCoV-19/Peru/TAC-INS-8710/2021|EPI_ISL_6208603|2021-10-19	hCoV-19/Peru/ARE-INS-35740/2022	hCoV-19/Peru/LOR-INS-31786/2022|EPI_ISL_15805517|2022-10-24
hCoV-19/Peru/AMA-UNTRM-258/2022	hCoV-19/Argentina/PAIS-C0073/2021|EPI_ISL_4291308|2021-01-20	hCoV-19/Peru/TAC-INS-8713/2021|EPI_ISL_6208605|2021-10-13	hCoV-19/Peru/ARE-INS-35914/2022	hCoV-19/Peru/LOR-INS-31787/2022|EPI_ISL_15805518|2022-10-24
hCoV-19/Peru/AMA-UNTRM-259/2022	hCoV-19/Argentina/PAIS-C0153/2021|EPI_ISL_7955531|2021-04-03	hCoV-19/Peru/TAC-INS-9189/2021|EPI_ISL_6574219|2021-10-25	hCoV-19/Peru/ARE-INS-35915/2022	hCoV-19/Peru/LOR-INS-31788/2022|EPI_ISL_15805519|2022-10-24
hCoV-19/Peru/AMA-UNTRM-260/2022	hCoV-19/Argentina/PAIS-C0190/2021|EPI_ISL_7955518|2021-06-07	hCoV-19/Peru/TUM-FPT02111/2021|EPI_ISL_5681776|2021-05-31	hCoV-19/Peru/ARE-INS-37289/2022	hCoV-19/Peru/LOR-INS-31789/2022|EPI_ISL_15805520|2022-10-24
hCoV-19/Peru/AMA-UNTRM-261/2022	hCoV-19/Argentina/PAIS-C0202/2021|EPI_ISL_7956449|2021-05-05	hCoV-19/Peru/TUM-INS-7513/2021|EPI_ISL_5596217|2021-09-18	hCoV-19/Peru/ARE-INS-37290/2022	hCoV-19/Peru/LOR-INS-31790/2022|EPI_ISL_15805521|2022-10-24
hCoV-19/Peru/AMA-UNTRM-262/2022	hCoV-19/Argentina/PAIS-C0204/2021|EPI_ISL_7956450|2021-05-07	hCoV-19/Peru/TUM-INS-7514/2021|EPI_ISL_5596218|2021-09-18	hCoV-19/Peru/ARE-INS-37437/2022	hCoV-19/Peru/LOR-INS-31791/2022|EPI_ISL_15805522|2022-10-24
hCoV-19/Peru/AMA-UNTRM-263/2022	hCoV-19/Argentina/PAIS-C0206/2021|EPI_ISL_7956451|2021-05-13	hCoV-19/Peru/UCA-INS-011/2021|EPI_ISL_12934534|2021-02-26	hCoV-19/Peru/ARE-INS-37759/2022	hCoV-19/Peru/LOR-INS-31792/2022|EPI_ISL_15805523|2022-10-25
hCoV-19/Peru/AMA-UNTRM-264/2022	hCoV-19/Argentina/PAIS-C0213/2021|EPI_ISL_7955509|2021-05-31	hCoV-19/Peru/UCA-INS-014/2021|EPI_ISL_12934537|2021-02-26	hCoV-19/Peru/ARE-INS-37760/2022	hCoV-19/Peru/LOR-INS-31793/2022|EPI_ISL_15805524|2022-10-25
hCoV-19/Peru/AMA-UNTRM-265/2022	hCoV-19/Argentina/PAIS-C0226/2021|EPI_ISL_7955510|2021-05-13	hCoV-19/Peru/UCA-INS-033/2021|EPI_ISL_12934899|2021-02-23	hCoV-19/Peru/ARE-INS-37761/2022	hCoV-19/Peru/LOR-INS-31794/2022|EPI_ISL_15805525|2022-10-25
hCoV-19/Peru/AMA-UNTRM-266/2022	hCoV-19/Argentina/PAIS-C0227/2021|EPI_ISL_7955482|2021-05-19	hCoV-19/Peru/UCA-INS-1613/2021|EPI_ISL_3375971|2021-03-09	hCoV-19/Peru/ARE-INS-37762/2022	hCoV-19/Peru/LOR-INS-31795/2022|EPI_ISL_15805526|2022-10-25
hCoV-19/Peru/AMA-UNTRM-267/2022	hCoV-19/Argentina/PAIS-C0229/2021|EPI_ISL_7955483|2021-02-06	hCoV-19/Peru/UCA-INS-1619/2021|EPI_ISL_3375972|2021-03-17	hCoV-19/Peru/ARE-INS-39228/2023	hCoV-19/Peru/LOR-INS-31796/2022|EPI_ISL_15805527|2022-10-25
hCoV-19/Peru/AMA-UNTRM-268/2022	hCoV-19/Argentina/PAIS-C0232/2021|EPI_ISL_7955511|2021-12-07	hCoV-19/Peru/UCA-INS-1800/2021|EPI_ISL_3376012|2021-04-12	hCoV-19/Peru/ARE-INS-39229/2023	hCoV-19/Peru/LOR-INS-31797/2022|EPI_ISL_15805528|2022-10-26
hCoV-19/Peru/AMA-UNTRM-269/2022	hCoV-19/Argentina/PAIS-C0234/2021|EPI_ISL_7955523|2021-07-24	hCoV-19/Peru/UCA-INS-2193/2021|EPI_ISL_3376376|2021-03-24	hCoV-19/Peru/ARE-INS-39400/2023	hCoV-19/Peru/LOR-INS-31798/2022|EPI_ISL_15805529|2022-10-26
hCoV-19/Peru/AMA-UNTRM-270/2022	hCoV-19/Argentina/PAIS-C0237/2021|EPI_ISL_7956452|2021-04-02	hCoV-19/Peru/UCA-INS-2222/2021|EPI_ISL_3376404|2021-03-23	hCoV-19/Peru/ARE-INS-39424/2023	hCoV-19/Peru/LOR-INS-31799/2022|EPI_ISL_15805530|2022-10-26
hCoV-19/Peru/AMA-UNTRM-271/2022	hCoV-19/Argentina/PAIS-C0240/2021|EPI_ISL_7956453|2021-04-06	hCoV-19/Peru/UCA-INS-2403/2021|EPI_ISL_3401586|2021-03-15	hCoV-19/Peru/ARE-INS-41547/2023	hCoV-19/Peru/LOR-INS-31800/2022|EPI_ISL_15805531|2022-10-27
hCoV-19/Peru/AMA-UNTRM-272/2022	hCoV-19/Argentina/PAIS-C0241/2021|EPI_ISL_7956476|2021-04-09	hCoV-19/Peru/UCA-INS-3247/2021|EPI_ISL_3826402|2021-05-14	hCoV-19/Peru/ARE-INS-41553/2023	hCoV-19/Peru/LOR-INS-31801/2022|EPI_ISL_15805532|2022-10-28
hCoV-19/Peru/AMA-UNTRM-273/2022	hCoV-19/Argentina/PAIS-C0243/2021|EPI_ISL_7956454|2021-04-18	hCoV-19/Peru/UCA-INS-4508/2021|EPI_ISL_4172702|2021-06-14	hCoV-19/Peru/ARE-INS-41554/2023	hCoV-19/Peru/LOR-INS-31802/2022|EPI_ISL_15805533|2022-10-28
hCoV-19/Peru/AMA-UNTRM-274/2022	hCoV-19/Argentina/PAIS-C0245/2021|EPI_ISL_7956477|2021-04-21	hCoV-19/Peru/UCA-INS-5023/2021|EPI_ISL_4416893|2021-07-20	hCoV-19/Peru/ARE-INS-41601/2022	hCoV-19/Peru/LOR-INS-31803/2022|EPI_ISL_15805534|2022-10-28
hCoV-19/Peru/AMA-UNTRM-275/2022	hCoV-19/Argentina/PAIS-C0247/2021|EPI_ISL_7956455|2021-04-27	hCoV-19/Peru/UCA-INS-5033/2021|EPI_ISL_4416903|2021-07-19	hCoV-19/Peru/ARE-INS-41904/2023	hCoV-19/Peru/LOR-INS-31804/2022|EPI_ISL_15805535|2022-10-28
hCoV-19/Peru/AMA-UNTRM-276/2022	hCoV-19/Argentina/PAIS-C0254/2021|EPI_ISL_7956482|2021-04-16	hCoV-19/Peru/UCA-INS-5034/2021|EPI_ISL_4416904|2021-07-20	hCoV-19/Peru/ARE-INS-41905/2023	hCoV-19/Peru/LOR-INS-31805/2022|EPI_ISL_15805536|2022-10-28
hCoV-19/Peru/AMA-UNTRM-277/2022	hCoV-19/Argentina/PAIS-C0257/2021|EPI_ISL_7956478|2021-04-05	hCoV-19/Peru/UCA-INS-6045/2021|EPI_ISL_5201710|2021-09-06	hCoV-19/Peru/ARE-INS-41906/2023	hCoV-19/Peru/LOR-INS-31806/2022|EPI_ISL_15805537|2022-10-28
hCoV-19/Peru/AMA-UNTRM-279/2022	hCoV-19/Argentina/PAIS-C0258/2021|EPI_ISL_7956479|2021-04-05	hCoV-19/Peru/UCA-INS-8211/2021|EPI_ISL_5935452|2021-10-12	hCoV-19/Peru/ARE-INS-43419/2023	hCoV-19/Peru/LOR-INS-31807/2022|EPI_ISL_15805538|2022-10-28
hCoV-19/Peru/AMA-UNTRM-280/2022	hCoV-19/Argentina/PAIS-C0330/2021|EPI_ISL_13398491|2021-04-08	hCoV-19/Peru/UCA-INS-9491/2021|EPI_ISL_6689790|2021-10-27	hCoV-19/Peru/ARE-INS-43420/2023	hCoV-19/Peru/LOR-INS-31808/2022|EPI_ISL_15805539|2022-10-28
hCoV-19/Peru/AMA-UNTRM-281/2021	hCoV-19/Argentina/PAIS-C0335/2021|EPI_ISL_13398495|2021-05-11	hCoV-19/Peru/UCA-INS-9671/2021|EPI_ISL_6946017|2021-11-10	hCoV-19/Peru/ARE-INS-43421/2023	hCoV-19/Peru/LOR-INS-31809/2022|EPI_ISL_15805540|2022-10-28
hCoV-19/Peru/AMA-UNTRM-282/2021	hCoV-19/Argentina/PAIS-C0337/2021|EPI_ISL_13398496|2021-05-12	hCoV-19/Puerto_Rico/PR-Yale-9109/2021|EPI_ISL_4006122|2021-08-24	hCoV-19/Peru/ARE-INS-43422/2023	hCoV-19/Peru/LOR-INS-31810/2022|EPI_ISL_15805541|2022-10-28
hCoV-19/Peru/AMA-UNTRM-283/2021	hCoV-19/Argentina/PAIS-C0338/2021|EPI_ISL_13398497|2021-05-17	hCoV-19/Spain/CT-HUGTiPM027ES9G11/2021|EPI_ISL_2998619|2021-07-07	hCoV-19/Peru/AYA-INS-34844/2022	hCoV-19/Peru/LOR-INS-31811/2022|EPI_ISL_15805542|2022-10-28
hCoV-19/Peru/AMA-UNTRM-284/2021	hCoV-19/Argentina/PAIS-C0343/2021|EPI_ISL_13398502|2021-06-14	hCoV-19/Spain/GA-CHUVI-19250962/2021|EPI_ISL_1478843|2021-03-26	hCoV-19/Peru/AYA-INS-34845/2022	hCoV-19/Peru/LOR-INS-31812/2022|EPI_ISL_15805543|2022-10-28
hCoV-19/Peru/AMA-UNTRM-285/2021	hCoV-19/Argentina/PAIS-D0155/2021|EPI_ISL_5771870|2021-04-10	hCoV-19/Spain/MD-HGUGM-697298/2021|EPI_ISL_2601724|2021-06-10	hCoV-19/Peru/AYA-INS-34846/2022	hCoV-19/Peru/LOR-INS-31813/2022|EPI_ISL_15805544|2022-10-28
hCoV-19/Peru/AMA-UPCH-0255/2020	hCoV-19/Argentina/PAIS-D0158/2021|EPI_ISL_5771873|2021-04-29	hCoV-19/Spain/MD-HRYC-71361661/2021|EPI_ISL_3219108|2021-07-05	hCoV-19/Peru/AYA-INS-34847/2022	hCoV-19/Peru/LOR-INS-31814/2022|EPI_ISL_15805545|2022-10-28
hCoV-19/Peru/AMA-UPCH-0256/2020	hCoV-19/Argentina/PAIS-D0199/2021|EPI_ISL_5771880|2021-05-17	hCoV-19/Suriname/SR-450/2021|EPI_ISL_3462554|2021-07-05	hCoV-19/Peru/AYA-INS-34848/2022	hCoV-19/Peru/LOR-INS-31815/2022|EPI_ISL_15805546|2022-10-28
hCoV-19/Peru/AMA-UPCH-0257/2020	hCoV-19/Argentina/PAIS-D0226/2021|EPI_ISL_7620347|2021-05-10	hCoV-19/Switzerland/LU-DIA-011422433901/2021|EPI_ISL_3761836|2021-08-10	hCoV-19/Peru/AYA-INS-37085/2022	hCoV-19/Peru/LOR-INS-31816/2022|EPI_ISL_15805547|2022-10-28
hCoV-19/Peru/AMA-UPCH-0258/2020	hCoV-19/Argentina/PAIS-D0359/2021|EPI_ISL_8152136|2021-05-26	hCoV-19/Switzerland/TI-EOC-902_25839324/2021|EPI_ISL_1840646|2021-04-24	hCoV-19/Peru/AYA-INS-37088/2022	hCoV-19/Peru/LOR-INS-31817/2022|EPI_ISL_15805548|2022-10-28
hCoV-19/Peru/AMA-UPCH-0259/2020	hCoV-19/Argentina/PAIS-D0366/2021|EPI_ISL_8152143|2021-06-18	hCoV-19/USA/AK-PHL8442/2021|EPI_ISL_2429085|2021-04-26	hCoV-19/Peru/AYA-INS-37092/2022	hCoV-19/Peru/LOR-INS-31818/2022|EPI_ISL_15805549|2022-10-28
hCoV-19/Peru/AMA-UPCH-0260/2020	hCoV-19/Argentina/PAIS-E0247/2021|EPI_ISL_3033030|2021-04-16	hCoV-19/USA/AK-PHL8448/2021|EPI_ISL_2429091|2021-04-27	hCoV-19/Peru/AYA-INS-37102/2022	hCoV-19/Peru/LOR-INS-31819/2022|EPI_ISL_15805550|2022-10-28
hCoV-19/Peru/AMA-UPCH-0261/2020	hCoV-19/Argentina/PAIS-E0253/2021|EPI_ISL_3033036|2021-04-19	hCoV-19/USA/AK-PHL8660/2021|EPI_ISL_2213196|2021-05-05	hCoV-19/Peru/AYA-INS-37428/2022	hCoV-19/Peru/LOR-INS-31820/2022|EPI_ISL_15805551|2022-10-28
hCoV-19/Peru/AMA-UPCH-0262/2020	hCoV-19/Argentina/PAIS-E0256/2021|EPI_ISL_3033039|2021-04-21	hCoV-19/USA/AK-PHL8663/2021|EPI_ISL_2213199|2021-05-03	hCoV-19/Peru/AYA-INS-37429/2022	hCoV-19/Peru/LOR-INS-31821/2022|EPI_ISL_15805552|2022-10-28
hCoV-19/Peru/AMA-UPCH-0263/2020	hCoV-19/Argentina/PAIS-E0259/2021|EPI_ISL_3033042|2021-04-27	hCoV-19/USA/AK-PHL8790/2021|EPI_ISL_2187659|2021-05-05	hCoV-19/Peru/AYA-INS-37432/2022	hCoV-19/Peru/LOR-INS-31822/2022|EPI_ISL_15805553|2022-10-28
hCoV-19/Peru/AMA-UPCH-0264/2020	hCoV-19/Argentina/PAIS-E0263/2021|EPI_ISL_3045114|2021-05-11	hCoV-19/USA/AK-PHL8960/2021|EPI_ISL_2376069|2021-05-03	hCoV-19/Peru/AYA-INS-37433/2022	hCoV-19/Peru/LOR-INS-31824/2022|EPI_ISL_15805555|2022-10-28
hCoV-19/Peru/AMA-UPCH-0265/2020	hCoV-19/Argentina/PAIS-E0274/2021|EPI_ISL_3033056|2021-05-07	hCoV-19/USA/AK-PHL8962/2021|EPI_ISL_2376070|2021-05-05	hCoV-19/Peru/AYA-INS-37434/2022	hCoV-19/Peru/LOR-INS-31825/2022|EPI_ISL_15805556|2022-10-28
hCoV-19/Peru/AMA-UPCH-0266/2020	hCoV-19/Argentina/PAIS-E0276/2021|EPI_ISL_3033058|2021-05-10	hCoV-19/USA/AK-PHL9141/2021|EPI_ISL_2421717|2021-05-19	hCoV-19/Peru/AYA-INS-37435/2022	hCoV-19/Peru/LOR-INS-31833/2022|EPI_ISL_15805936|2022-07-20
hCoV-19/Peru/AMA-UPCH-0267/2020	hCoV-19/Argentina/PAIS-E0284/2021|EPI_ISL_3033066|2021-05-26	hCoV-19/USA/AR-UMGC-6156/2021|EPI_ISL_3256297|2021-07-21	hCoV-19/Peru/AYA-INS-37436/2022	hCoV-19/Peru/LOR-INS-31845/2022|EPI_ISL_15805948|2022-10-11
hCoV-19/Peru/AMA-UPCH-0268/2020	hCoV-19/Argentina/PAIS-E0289/2021|EPI_ISL_3033070|2021-05-27	hCoV-19/USA/AZ-ASU5014/2021|EPI_ISL_2007174|2021-04-20	hCoV-19/Peru/AYA-INS-37820/2022	hCoV-19/Peru/LOR-INS-31846/2022|EPI_ISL_15805949|2022-10-11
hCoV-19/Peru/AMA-UPCH-0269/2020	hCoV-19/Argentina/PAIS-E0296/2021|EPI_ISL_3033077|2021-06-15	hCoV-19/USA/AZ-ASU6005/2021|EPI_ISL_2250119|2021-04-29	hCoV-19/Peru/AYA-INS-37922/2022	hCoV-19/Peru/LOR-INS-31847/2022|EPI_ISL_15805950|2022-10-11
hCoV-19/Peru/AMA-UPCH-0270/2020	hCoV-19/Argentina/PAIS-E0319/2021|EPI_ISL_3260103|2021-06-25	hCoV-19/USA/AZ-CDC-QDX24195537/2021|EPI_ISL_2035305|2021-04-19	hCoV-19/Peru/AYA-INS-37923/2022	hCoV-19/Peru/LOR-INS-31848/2022|EPI_ISL_15805951|2022-10-11
hCoV-19/Peru/AMA-UPCH-0272/2020	hCoV-19/Argentina/PAIS-E0324/2021|EPI_ISL_3260107|2021-06-22	hCoV-19/USA/AZ-CDC-STM-000056116/2021|EPI_ISL_1907884|2021-04-15	hCoV-19/Peru/AYA-INS-37924/2022	hCoV-19/Peru/LOR-INS-31874/2022|EPI_ISL_15805977|2022-10-10
hCoV-19/Peru/AMA-UPCH-0273/2020	hCoV-19/Argentina/PAIS-E0326/2021|EPI_ISL_3260109|2021-07-01	hCoV-19/USA/CA-CDC-ASC210072995/2021|EPI_ISL_2202258|2021-04-16	hCoV-19/Peru/AYA-INS-37926/2022	hCoV-19/Peru/LOR-INS-31920/2022|EPI_ISL_15806023|2022-09-27
hCoV-19/Peru/AMA-UPCH-0274/2020	hCoV-19/Argentina/PAIS-E0344/2021|EPI_ISL_4849751|2021-07-06	hCoV-19/USA/CA-CDC-FG-015241/2021|EPI_ISL_1556944|2021-03-26	hCoV-19/Peru/AYA-INS-37927/2022	hCoV-19/Peru/LOR-INS-31921/2022|EPI_ISL_15806024|2022-09-28
hCoV-19/Peru/AMA-UPCH-0275/2020	hCoV-19/Argentina/PAIS-E0355/2021|EPI_ISL_4849769|2021-07-05	hCoV-19/USA/CA-CDC-FG-020308/2021|EPI_ISL_1667312|2021-04-11	hCoV-19/Peru/AYA-INS-37929/2022	hCoV-19/Peru/LOR-INS-31922/2022|EPI_ISL_15806025|2022-09-29
hCoV-19/Peru/AMA-UPCH-0277/2020	hCoV-19/Argentina/PAIS-E0359/2021|EPI_ISL_4849761|2021-07-26	hCoV-19/USA/CA-CDC-FG-020309/2021|EPI_ISL_1667313|2021-04-10	hCoV-19/Peru/AYA-INS-37930/2022	hCoV-19/Peru/LOR-INS-31923/2022|EPI_ISL_15806026|2022-09-30
hCoV-19/Peru/ANC-13474/2022	hCoV-19/Argentina/PAIS-E0360/2021|EPI_ISL_4849762|2021-07-28	hCoV-19/USA/CA-CDC-FG-021275/2021|EPI_ISL_1666326|2021-04-10	hCoV-19/Peru/AYA-INS-37931/2022	hCoV-19/Peru/LOR-INS-31924/2022|EPI_ISL_15806027|2022-10-01
hCoV-19/Peru/ANC-13475/2022	hCoV-19/Argentina/PAIS-E0374/2021|EPI_ISL_4849780|2021-08-14	hCoV-19/USA/CA-CDC-FG-021523/2021|EPI_ISL_1666513|2021-04-13	hCoV-19/Peru/AYA-INS-38930/2022	hCoV-19/Peru/LOR-INS-31925/2022|EPI_ISL_15806028|2022-10-05
hCoV-19/Peru/ANC-13476/2022	hCoV-19/Argentina/PAIS-E0375/2021|EPI_ISL_4849781|2021-08-17	hCoV-19/USA/CA-CDC-FG-021911/2021|EPI_ISL_1733877|2021-04-14	hCoV-19/Peru/AYA-INS-38933/2023	hCoV-19/Peru/LOR-INS-31926/2022|EPI_ISL_15806029|2022-10-11
hCoV-19/Peru/ANC-13477/2022	hCoV-19/Argentina/PAIS-E0378/2021|EPI_ISL_4849784|2021-09-02	hCoV-19/USA/CA-CDC-FG-022019/2021|EPI_ISL_1733952|2021-04-15	hCoV-19/Peru/AYA-INS-38934/2022	hCoV-19/Peru/LOR-INS-31927/2022|EPI_ISL_15806030|2022-10-13
hCoV-19/Peru/ANC-13478/2022	hCoV-19/Argentina/PAIS-E0379/2021|EPI_ISL_4849785|2021-09-03	hCoV-19/USA/CA-CDC-FG-024476/2021|EPI_ISL_2038541|2021-04-16	hCoV-19/Peru/AYA-INS-38936/2022	hCoV-19/Peru/LOR-INS-31932/2022|EPI_ISL_15806035|2022-07-21
hCoV-19/Peru/ANC-13479/2022	hCoV-19/Argentina/PAIS-E0391/2021|EPI_ISL_4849794|2021-09-10	hCoV-19/USA/CA-CDC-FG-026339/2021|EPI_ISL_1839855|2021-04-19	hCoV-19/Peru/AYA-INS-38937/2022	hCoV-19/Peru/LOR-INS-31939/2022|EPI_ISL_15806042|2022-10-10
hCoV-19/Peru/ANC-13480/2022	hCoV-19/Argentina/PAIS-E0420/2021|EPI_ISL_5332841|2021-09-25	hCoV-19/USA/CA-CDC-FG-026526/2021|EPI_ISL_1840125|2021-04-23	hCoV-19/Peru/AYA-INS-38938/2023	hCoV-19/Peru/LOR-INS-31940/2022|EPI_ISL_15806043|2022-10-12
hCoV-19/Peru/ANC-13571/2022	hCoV-19/Argentina/PAIS-E0430/2021|EPI_ISL_5332851|2021-06-14	hCoV-19/USA/CA-CDC-FG-026543/2021|EPI_ISL_1840122|2021-04-23	hCoV-19/Peru/AYA-INS-39041/2022	hCoV-19/Peru/LOR-INS-31941/2022|EPI_ISL_15806044|2022-10-17
hCoV-19/Peru/ANC-13572/2022	hCoV-19/Argentina/PAIS-E0435/2021|EPI_ISL_6121541|2021-10-15	hCoV-19/USA/CA-CDC-FG-027669/2021|EPI_ISL_1839614|2021-04-24	hCoV-19/Peru/AYA-INS-39044/2022	hCoV-19/Peru/LOR-INS-32267/2022|EPI_ISL_15934127|2022-10-24
hCoV-19/Peru/ANC-13599/2022	hCoV-19/Argentina/PAIS-E0462/2021|EPI_ISL_6121567|2021-06-13	hCoV-19/USA/CA-CDC-FG-027671/2021|EPI_ISL_1839613|2021-04-24	hCoV-19/Peru/AYA-INS-39046/2022	hCoV-19/Peru/LOR-INS-32268/2022|EPI_ISL_15934128|2022-10-25
hCoV-19/Peru/ANC-13693/2022	hCoV-19/Argentina/PAIS-E0477/2021|EPI_ISL_6121580|2021-05-31	hCoV-19/USA/CA-CDC-FG-027731/2021|EPI_ISL_1839600|2021-04-23	hCoV-19/Peru/AYA-INS-39047/2022	hCoV-19/Peru/LOR-INS-32269/2022|EPI_ISL_15934129|2022-10-25
hCoV-19/Peru/ANC-13694/2022	hCoV-19/Argentina/PAIS-E0478/2021|EPI_ISL_6121581|2021-10-25	hCoV-19/USA/CA-CDC-FG-028027/2021|EPI_ISL_1992316|2021-04-25	hCoV-19/Peru/AYA-INS-39048/2022	hCoV-19/Peru/LOR-INS-32270/2022|EPI_ISL_15934130|2022-10-31
hCoV-19/Peru/ANC-13695/2022	hCoV-19/Argentina/PAIS-E0479/2021|EPI_ISL_6121582|2021-10-25	hCoV-19/USA/CA-CDC-FG-028509/2021|EPI_ISL_1992143|2021-04-29	hCoV-19/Peru/AYA-INS-39049/2023	hCoV-19/Peru/LOR-INS-32271/2022|EPI_ISL_15934131|2022-10-31
hCoV-19/Peru/ANC-13696/2022	hCoV-19/Argentina/PAIS-E0480/2021|EPI_ISL_6121583|2021-10-25	hCoV-19/USA/CA-CDC-FG-030259/2021|EPI_ISL_1993257|2021-05-02	hCoV-19/Peru/AYA-INS-39050/2023	hCoV-19/Peru/LOR-INS-32272/2022|EPI_ISL_15934132|2022-10-31
hCoV-19/Peru/ANC-13697/2022	hCoV-19/Argentina/PAIS-E0481/2021|EPI_ISL_6121584|2021-10-26	hCoV-19/USA/CA-CDC-FG-030268/2021|EPI_ISL_1993265|2021-05-02	hCoV-19/Peru/AYA-INS-39067/2023	hCoV-19/Peru/LOR-INS-32273/2022|EPI_ISL_15934133|2022-10-28
hCoV-19/Peru/ANC-13698/2022	hCoV-19/Argentina/PAIS-E0483/2021|EPI_ISL_6121586|2021-10-28	hCoV-19/USA/CA-CDC-FG-034257/2021|EPI_ISL_2179858|2021-05-04	hCoV-19/Peru/AYA-INS-39326/2023	hCoV-19/Peru/LOR-INS-32274/2022|EPI_ISL_15934134|2022-10-28
hCoV-19/Peru/ANC-13699/2022	hCoV-19/Argentina/PAIS-E0486/2021|EPI_ISL_6121589|2021-10-31	hCoV-19/USA/CA-CDC-FG-034258/2021|EPI_ISL_2179857|2021-05-04	hCoV-19/Peru/AYA-INS-39327/2023	hCoV-19/Peru/LOR-INS-32275/2022|EPI_ISL_15934135|2022-11-03
hCoV-19/Peru/ANC-13792/2022	hCoV-19/Argentina/PAIS-E0490/2021|EPI_ISL_6121593|2021-10-26	hCoV-19/USA/CA-CDC-FG-081828/2021|EPI_ISL_5217505|2021-08-16	hCoV-19/Peru/AYA-INS-39393/2023	hCoV-19/Peru/LOR-INS-32276/2022|EPI_ISL_15934136|2022-11-03
hCoV-19/Peru/ANC-13797/2022	hCoV-19/Argentina/PAIS-E0491/2021|EPI_ISL_6121594|2021-10-26	hCoV-19/USA/CA-CDC-FG-087561/2021|EPI_ISL_5219506|2021-08-12	hCoV-19/Peru/AYA-INS-39394/2023	hCoV-19/Peru/LOR-INS-32277/2022|EPI_ISL_15934137|2022-11-02
hCoV-19/Peru/ANC-INS-045/2020	hCoV-19/Argentina/PAIS-E0494/2021|EPI_ISL_6121596|2021-10-26	hCoV-19/USA/CA-CDC-LC0033718/2021|EPI_ISL_1549830|2021-03-19	hCoV-19/Peru/AYA-INS-39396/2023	hCoV-19/Peru/LOR-INS-32278/2022|EPI_ISL_15934138|2022-10-26
hCoV-19/Peru/ANC-INS-050/2020	hCoV-19/Argentina/PAIS-E0497/2021|EPI_ISL_6121599|2021-10-30	hCoV-19/USA/CA-CDC-QDX23527369/2021|EPI_ISL_1695057|2021-04-02	hCoV-19/Peru/AYA-INS-39397/2023	hCoV-19/Peru/LOR-INS-32279/2022|EPI_ISL_15934139|2022-10-28
hCoV-19/Peru/ANC-INS-051/2020	hCoV-19/Argentina/PAIS-E0498/2021|EPI_ISL_6121600|2021-10-31	hCoV-19/USA/CA-CDC-QDX25952416/2021|EPI_ISL_2876728|2021-06-14	hCoV-19/Peru/AYA-INS-39398/2023	hCoV-19/Peru/LOR-INS-32305/2022|EPI_ISL_15934140|2022-10-27
hCoV-19/Peru/ANC-INS-052/2020	hCoV-19/Argentina/PAIS-E0499/2021|EPI_ISL_6121601|2021-10-31	hCoV-19/USA/CA-CDC-STM-000038812/2021|EPI_ISL_4346841|2021-03-17	hCoV-19/Peru/AYA-INS-39399/2023	hCoV-19/Peru/LOR-INS-32306/2022|EPI_ISL_15934141|2022-10-28
hCoV-19/Peru/ANC-INS-059/2020	hCoV-19/Argentina/PAIS-E0503/2021|EPI_ISL_6437559|2021-08-05	hCoV-19/USA/CA-CDPH-2000044600/2021|EPI_ISL_2825770|2021-04-02	hCoV-19/Peru/AYA-INS-40113/2023	hCoV-19/Peru/LOR-INS-32307/2022|EPI_ISL_15934142|2022-10-29
hCoV-19/Peru/ANC-INS-066/2020	hCoV-19/Argentina/PAIS-E0504/2021|EPI_ISL_6437560|2021-08-05	hCoV-19/USA/CA-CDPH-2000045314/2021|EPI_ISL_2825868|2021-04-18	hCoV-19/Peru/AYA-INS-40114/2023	hCoV-19/Peru/LOR-INS-32308/2022|EPI_ISL_15934143|2022-10-29
hCoV-19/Peru/ANC-INS-083/2020	hCoV-19/Argentina/PAIS-E0507/2021|EPI_ISL_6437563|2021-08-21	hCoV-19/USA/CA-CDPH-3000005887/2021|EPI_ISL_2882822|2021-04-06	hCoV-19/Peru/AYA-INS-40115/2023	hCoV-19/Peru/LOR-INS-32309/2022|EPI_ISL_15934144|2022-10-29
hCoV-19/Peru/ANC-INS-084/2020	hCoV-19/Argentina/PAIS-E0508/2021|EPI_ISL_6437564|2021-08-24	hCoV-19/USA/CA-CDPH-3000006250/2021|EPI_ISL_2883013|2021-04-02	hCoV-19/Peru/AYA-INS-40117/2023	hCoV-19/Peru/LOR-INS-32310/2022|EPI_ISL_15934145|2022-11-02
hCoV-19/Peru/ANC-INS-085/2020	hCoV-19/Argentina/PAIS-E0513/2021|EPI_ISL_6437569|2021-09-22	hCoV-19/USA/CA-CDPH-3000011543/2021|EPI_ISL_12977848|2021-03-31	hCoV-19/Peru/AYA-INS-40118/2023	hCoV-19/Peru/LOR-INS-32311/2022|EPI_ISL_16505189|2022-11-02
hCoV-19/Peru/ANC-INS-092/2020	hCoV-19/Argentina/PAIS-E0527/2021|EPI_ISL_6680252|2021-10-08	hCoV-19/USA/CA-CDPH-3000045770/2021|EPI_ISL_2923525|2021-06-01	hCoV-19/Peru/AYA-INS-42032/2023	hCoV-19/Peru/LOR-INS-32312/2022|EPI_ISL_15934146|2022-11-02
hCoV-19/Peru/ANC-INS-10000/2021	hCoV-19/Argentina/PAIS-E0533/2021|EPI_ISL_6680277|2021-09-01	hCoV-19/USA/CA-CDPH-3000135048/2021|EPI_ISL_4570910|2021-07-31	hCoV-19/Peru/AYA-INS-42249/2023	hCoV-19/Peru/LOR-INS-32313/2022|EPI_ISL_15934147|2022-11-02
hCoV-19/Peru/ANC-INS-10001/2021	hCoV-19/Argentina/PAIS-E0535/2021|EPI_ISL_6680257|2021-08-16	hCoV-19/USA/CA-CDPH-MC2049873/2021|EPI_ISL_5696467|2021-03-24	hCoV-19/Peru/AYA-INS-42250/2023	hCoV-19/Peru/LOR-INS-32314/2022|EPI_ISL_16505190|2022-11-03
hCoV-19/Peru/ANC-INS-10002/2021	hCoV-19/Argentina/PAIS-E0548/2021|EPI_ISL_6680260|2021-08-05	hCoV-19/USA/CA-CDPH-MC2259416/2021|EPI_ISL_5696662|2021-08-04	hCoV-19/Peru/AYA-INS-42251/2023	hCoV-19/Peru/LOR-INS-32315/2022|EPI_ISL_15934148|2022-11-03
hCoV-19/Peru/ANC-INS-10003/2021	hCoV-19/Argentina/PAIS-E0557/2021|EPI_ISL_6680272|2021-08-11	hCoV-19/USA/CA-CDPH1364/2021|EPI_ISL_3536732|2021-05-03	hCoV-19/Peru/AYA-INS-42297/2023	hCoV-19/Peru/LOR-INS-32316/2022|EPI_ISL_15934149|2022-11-04
hCoV-19/Peru/ANC-INS-10004/2021	hCoV-19/Argentina/PAIS-E0561/2021|EPI_ISL_7464414|2021-11-08	hCoV-19/USA/CA-CZB-32136/2021|EPI_ISL_2341524|2021-03-23	hCoV-19/Peru/AYA-INS-42305/2023	hCoV-19/Peru/LOR-INS-32317/2022|EPI_ISL_15934150|2022-11-04
hCoV-19/Peru/ANC-INS-10005/2021	hCoV-19/Argentina/PAIS-E0565/2021|EPI_ISL_7464418|2021-11-09	hCoV-19/USA/CA-HLX-STM-0006084-B06/2021|EPI_ISL_9548672|2021-04-19	hCoV-19/Peru/AYA-INS-42326/2023	hCoV-19/Peru/LOR-INS-32319/2022|EPI_ISL_15934152|2022-11-04
hCoV-19/Peru/ANC-INS-10006/2021	hCoV-19/Argentina/PAIS-E0567/2021|EPI_ISL_7464420|2021-11-11	hCoV-19/USA/CA-HLX-STM-0006089-H05/2021|EPI_ISL_9548508|2021-04-26	hCoV-19/Peru/AYA-INS-42368/2023	hCoV-19/Peru/LOR-INS-32322/2022|EPI_ISL_15934153|2022-11-02
hCoV-19/Peru/ANC-INS-10007/2021	hCoV-19/Argentina/PAIS-E0569/2021|EPI_ISL_7464422|2021-11-13	hCoV-19/USA/CA-HLX-STM-0006091-E07/2021|EPI_ISL_9548152|2021-04-21	hCoV-19/Peru/AYA-INS-42369/2023	hCoV-19/Peru/LOR-INS-32323/2022|EPI_ISL_15934154|2022-11-02
hCoV-19/Peru/ANC-INS-10008/2021	hCoV-19/Argentina/PAIS-E0570/2021|EPI_ISL_7464423|2021-11-15	hCoV-19/USA/CA-HLX-STM-0006284-B01/2021|EPI_ISL_9540146|2021-04-22	hCoV-19/Peru/AYA-INS-42370/2023	hCoV-19/Peru/LOR-INS-32324/2022|EPI_ISL_15934155|2022-11-02
hCoV-19/Peru/ANC-INS-10009/2021	hCoV-19/Argentina/PAIS-E0575/2021|EPI_ISL_7464428|2021-11-12	hCoV-19/USA/CA-SC-211501/2021|EPI_ISL_2404831|2021-05-07	hCoV-19/Peru/AYA-INS-42371/2023	hCoV-19/Peru/LOR-INS-32325/2022|EPI_ISL_15934156|2022-11-04
hCoV-19/Peru/ANC-INS-10010/2021	hCoV-19/Argentina/PAIS-E0578/2021|EPI_ISL_7464431|2021-11-13	hCoV-19/USA/CA-SC-211503/2021|EPI_ISL_2404833|2021-05-07	hCoV-19/Peru/AYA-INS-42555/2022	hCoV-19/Peru/LOR-INS-32513/2022|EPI_ISL_15934869|2022-07-19
hCoV-19/Peru/ANC-INS-10011/2021	hCoV-19/Argentina/PAIS-E0579/2021|EPI_ISL_7464432|2021-11-15	hCoV-19/USA/CA-SC-252890/2021|EPI_ISL_2933983|2021-05-21	hCoV-19/Peru/AYA-INS-42578/2022	hCoV-19/Peru/LOR-INS-32560/2022|EPI_ISL_15934877|2022-07-19
hCoV-19/Peru/ANC-INS-10012/2021	hCoV-19/Argentina/PAIS-E0588/2021|EPI_ISL_7464441|2021-11-04	hCoV-19/USA/CA-Stanford-43_S16/2021|EPI_ISL_4496918|2021-08-04	hCoV-19/Peru/AYA-INS-43330/2023	hCoV-19/Peru/LOR-INS-32561/2022|EPI_ISL_15934878|2022-07-19
hCoV-19/Peru/ANC-INS-10013/2021	hCoV-19/Argentina/PAIS-E0591/2021|EPI_ISL_7464444|2021-11-09	hCoV-19/USA/FL-BPHL-5170/2021|EPI_ISL_2920595|2021-06-17	hCoV-19/Peru/AYA-INS-43346/2023	hCoV-19/Peru/LOR-INS-34150/2022|EPI_ISL_16039422|2022-11-07
hCoV-19/Peru/ANC-INS-10014/2021	hCoV-19/Argentina/PAIS-E0592/2021|EPI_ISL_7464445|2021-11-10	hCoV-19/USA/FL-BPHL-5203/2021|EPI_ISL_2920628|2021-06-21	hCoV-19/Peru/AYA-INS-43411/2023	hCoV-19/Peru/LOR-INS-34151/2022|EPI_ISL_16039423|2022-11-05
hCoV-19/Peru/ANC-INS-10015/2021	hCoV-19/Argentina/PAIS-E0593/2021|EPI_ISL_7464446|2021-11-15	hCoV-19/USA/FL-CDC-ASC210110084/2021|EPI_ISL_2785167|2021-06-18	hCoV-19/Peru/AYA-INS-43412/2023	hCoV-19/Peru/LOR-INS-34152/2022|EPI_ISL_16039424|2022-11-10
hCoV-19/Peru/ANC-INS-10016/2021	hCoV-19/Argentina/PAIS-E0596/2021|EPI_ISL_7464449|2021-11-21	hCoV-19/USA/FL-CDC-ASC210110244/2021|EPI_ISL_2784964|2021-06-17	hCoV-19/Peru/AYA-INS-43413/2023	hCoV-19/Peru/LOR-INS-34153/2022|EPI_ISL_16039425|2022-11-04
hCoV-19/Peru/ANC-INS-10017/2021	hCoV-19/Argentina/PAIS-E0597/2021|EPI_ISL_7464450|2021-11-22	hCoV-19/USA/FL-CDC-ASC210204505/2021|EPI_ISL_3850597|2021-07-31	hCoV-19/Peru/AYA-INS-44838/2023	hCoV-19/Peru/LOR-INS-34154/2022|EPI_ISL_16039426|2022-11-04
hCoV-19/Peru/ANC-INS-10018/2021	hCoV-19/Argentina/PAIS-E0598/2021|EPI_ISL_7464451|2021-11-22	hCoV-19/USA/FL-CDC-ASC210239373/2021|EPI_ISL_3753026|2021-08-03	hCoV-19/Peru/CAJ-INS-34217/2022	hCoV-19/Peru/LOR-INS-34204/2022|EPI_ISL_16039428|2022-11-07
hCoV-19/Peru/ANC-INS-10027/2021	hCoV-19/Argentina/PAIS-E0603/2021|EPI_ISL_7464455|2021-11-23	hCoV-19/USA/FL-CDC-ASC210239375/2021|EPI_ISL_3753028|2021-08-03	hCoV-19/Peru/CAJ-INS-34218/2022	hCoV-19/Peru/LOR-INS-34228/2022|EPI_ISL_16039429|2022-11-08
hCoV-19/Peru/ANC-INS-10028/2021	hCoV-19/Argentina/PAIS-F0060/2021|EPI_ISL_4196692|2021-05-24	hCoV-19/USA/FL-CDC-QDX26718800/2021|EPI_ISL_4196566|2021-07-11	hCoV-19/Peru/CAJ-INS-34280/2022	hCoV-19/Peru/LOR-INS-34229/2022|EPI_ISL_16039430|2022-11-09
hCoV-19/Peru/ANC-INS-10029/2021	hCoV-19/Argentina/PAIS-F0073/2021|EPI_ISL_4569384|2021-06-22	hCoV-19/USA/FL-CDC-QDX27212174/2021|EPI_ISL_3395113|2021-07-25	hCoV-19/Peru/CAJ-INS-34612/2022	hCoV-19/Peru/LOR-INS-34230/2022|EPI_ISL_16039431|2022-11-10
hCoV-19/Peru/ANC-INS-10030/2021	hCoV-19/Argentina/PAIS-F0086/2021|EPI_ISL_4196717|2021-04-23	hCoV-19/USA/HI-CDC-2-4420099/2021|EPI_ISL_2384091|2021-04-16	hCoV-19/Peru/CAJ-INS-34613/2022	hCoV-19/Peru/LOR-INS-34231/2022|EPI_ISL_16039432|2022-11-11
hCoV-19/Peru/ANC-INS-10031/2021	hCoV-19/Argentina/PAIS-F0149/2021|EPI_ISL_7775350|2021-08-03	hCoV-19/USA/HI-H211648/2021|EPI_ISL_1770646|2021-03-21	hCoV-19/Peru/CAJ-INS-34614/2022	hCoV-19/Peru/LOR-INS-34232/2022|EPI_ISL_16039433|2022-11-11
hCoV-19/Peru/ANC-INS-10032/2021	hCoV-19/Argentina/PAIS-F0167/2021|EPI_ISL_7775401|2021-08-06	hCoV-19/USA/HI-H211769/2021|EPI_ISL_1771095|2021-04-03	hCoV-19/Peru/CAJ-INS-34642/2022	hCoV-19/Peru/LOR-INS-34233/2022|EPI_ISL_16039434|2022-11-11
hCoV-19/Peru/ANC-INS-10033/2021	hCoV-19/Argentina/PAIS-F0201/2021|EPI_ISL_7775400|2021-10-12	hCoV-19/USA/HI-H211827/2021|EPI_ISL_1771252|2021-04-04	hCoV-19/Peru/CAJ-INS-34643/2022	hCoV-19/Peru/LOR-INS-34237/2022|EPI_ISL_16039435|2022-11-07
hCoV-19/Peru/ANC-INS-10034/2021	hCoV-19/Argentina/PAIS-F0209/2021|EPI_ISL_13280576|2021-10-18	hCoV-19/USA/HI-H211838/2021|EPI_ISL_1771292|2021-04-05	hCoV-19/Peru/CAJ-INS-34884/2022	hCoV-19/Peru/LOR-INS-34238/2022|EPI_ISL_16039436|2022-11-07
hCoV-19/Peru/ANC-INS-10035/2021	hCoV-19/Argentina/PAIS-F0213/2021|EPI_ISL_13280575|2021-10-19	hCoV-19/USA/HI-H211911/2021|EPI_ISL_1771593|2021-04-14	hCoV-19/Peru/CAJ-INS-35516/2022	hCoV-19/Peru/LOR-INS-34239/2022|EPI_ISL_16039437|2022-11-07
hCoV-19/Peru/ANC-INS-10036/2021	hCoV-19/Argentina/PAIS-F0244/2021|EPI_ISL_7898921|2021-11-05	hCoV-19/USA/HI-H211917/2021|EPI_ISL_1771614|2021-04-07	hCoV-19/Peru/CAJ-INS-35713/2022	hCoV-19/Peru/LOR-INS-34364/2022|EPI_ISL_16114261|2022-11-14
hCoV-19/Peru/ANC-INS-10037/2021	hCoV-19/Argentina/PAIS-G0195/2021|EPI_ISL_2007538|2021-03-22	hCoV-19/USA/HI-H211919/2021|EPI_ISL_1771623|2021-04-14	hCoV-19/Peru/CAJ-INS-35714/2022	hCoV-19/Peru/LOR-INS-34365/2022|EPI_ISL_16114109|2022-11-18
hCoV-19/Peru/ANC-INS-10038/2021	hCoV-19/Argentina/PAIS-G0199/2021|EPI_ISL_2007539|2021-04-06	hCoV-19/USA/HI-H211920/2021|EPI_ISL_1771627|2021-04-14	hCoV-19/Peru/CAJ-INS-35715/2022	hCoV-19/Peru/LOR-INS-34366/2022|EPI_ISL_16114274|2022-11-16
hCoV-19/Peru/ANC-INS-10039/2021	hCoV-19/Argentina/PAIS-G0202/2021|EPI_ISL_2007540|2021-04-17	hCoV-19/USA/HI-H211921/2021|EPI_ISL_1771632|2021-04-14	hCoV-19/Peru/CAJ-INS-35717/2022	hCoV-19/Peru/LOR-INS-34368/2022|EPI_ISL_16114307|2022-11-11
hCoV-19/Peru/ANC-INS-10040/2021	hCoV-19/Argentina/PAIS-G0224/2021|EPI_ISL_2007541|2021-03-15	hCoV-19/USA/HI-H211922/2021|EPI_ISL_1771636|2021-04-14	hCoV-19/Peru/CAJ-INS-35718/2022	hCoV-19/Peru/LOR-INS-34369/2022|EPI_ISL_16114284|2022-11-10
hCoV-19/Peru/ANC-INS-10041/2021	hCoV-19/Argentina/PAIS-G0232/2021|EPI_ISL_2007542|2021-03-22	hCoV-19/USA/HI-H211923/2021|EPI_ISL_1771641|2021-04-14	hCoV-19/Peru/CAJ-INS-35719/2022	hCoV-19/Peru/LOR-INS-34396/2022|EPI_ISL_16114189|2022-11-15
hCoV-19/Peru/ANC-INS-1040/2021	hCoV-19/Argentina/PAIS-G0235/2021|EPI_ISL_2271686|2021-04-18	hCoV-19/USA/HI-H211931/2021|EPI_ISL_2007840|2021-04-07	hCoV-19/Peru/CAJ-INS-35722/2022	hCoV-19/Peru/LOR-INS-34397/2022|EPI_ISL_16114006|2022-11-16
hCoV-19/Peru/ANC-INS-1041/2021	hCoV-19/Argentina/PAIS-G0240/2021|EPI_ISL_2271691|2021-04-20	hCoV-19/USA/HI-H211942/2021|EPI_ISL_2007851|2021-04-08	hCoV-19/Peru/CAJ-INS-35724/2022	hCoV-19/Peru/LOR-INS-34398/2022|EPI_ISL_16114308|2022-11-17
hCoV-19/Peru/ANC-INS-1042/2021	hCoV-19/Argentina/PAIS-G0244/2021|EPI_ISL_2271695|2021-05-12	hCoV-19/USA/HI-H211980/2021|EPI_ISL_2007933|2021-04-14	hCoV-19/Peru/CAJ-INS-35725/2022	hCoV-19/Peru/LOR-INS-34437/2022|EPI_ISL_16114211|2022-11-18
hCoV-19/Peru/ANC-INS-1043/2021	hCoV-19/Argentina/PAIS-G0245/2021|EPI_ISL_2271696|2021-05-12	hCoV-19/USA/HI-H212027/2021|EPI_ISL_2007910|2021-04-15	hCoV-19/Peru/CAJ-INS-35726/2022	hCoV-19/Peru/LOR-INS-34481/2022|EPI_ISL_16114201|2022-11-15
hCoV-19/Peru/ANC-INS-1044/2021	hCoV-19/Argentina/PAIS-G0247/2021|EPI_ISL_2271698|2021-05-12	hCoV-19/USA/HI-H212095/2021|EPI_ISL_2007994|2021-04-20	hCoV-19/Peru/CAJ-INS-35729/2022	hCoV-19/Peru/LOR-INS-35853/2022|EPI_ISL_16327691|2022-11-24
hCoV-19/Peru/ANC-INS-1045/2021	hCoV-19/Argentina/PAIS-G0250/2021|EPI_ISL_2271701|2021-05-12	hCoV-19/USA/HI-H212108/2021|EPI_ISL_2008007|2021-04-19	hCoV-19/Peru/CAJ-INS-35731/2022	hCoV-19/Peru/LOR-INS-35854/2022|EPI_ISL_16327692|2022-11-25
hCoV-19/Peru/ANC-INS-1046/2021	hCoV-19/Argentina/PAIS-G0256/2021|EPI_ISL_2271707|2021-05-12	hCoV-19/USA/HI-H212116/2021|EPI_ISL_2008014|2021-04-20	hCoV-19/Peru/CAJ-INS-35732/2022	hCoV-19/Peru/LOR-INS-35855/2022|EPI_ISL_16327693|2022-11-25
hCoV-19/Peru/ANC-INS-1047/2021	hCoV-19/Argentina/PAIS-G0307/2021|EPI_ISL_3183946|2021-05-12	hCoV-19/USA/HI-H212211/2021|EPI_ISL_2135509|2021-04-28	hCoV-19/Peru/CAJ-INS-35733/2022	hCoV-19/Peru/LOR-INS-35856/2022|EPI_ISL_16327694|2022-11-22
hCoV-19/Peru/ANC-INS-1054/2021	hCoV-19/Argentina/PAIS-G0313/2021|EPI_ISL_2940280|2021-06-23	hCoV-19/USA/IL-CDC-FG-019016/2021|EPI_ISL_1613525|2021-03-31	hCoV-19/Peru/CAJ-INS-35734/2022	hCoV-19/Peru/LOR-INS-35857/2022|EPI_ISL_16327695|2022-11-21
hCoV-19/Peru/ANC-INS-1055/2021	hCoV-19/Argentina/PAIS-G0318/2021|EPI_ISL_2940282|2021-06-23	hCoV-19/USA/MA-CDCBI-CRSP_5YHV5H3W5WVPYBZA/2021|EPI_ISL_3913325|2021-08-25	hCoV-19/Peru/CAJ-INS-35735/2022	hCoV-19/Peru/LOR-INS-35859/2022|EPI_ISL_16327697|2022-11-17
hCoV-19/Peru/ANC-INS-1056/2021	hCoV-19/Argentina/PAIS-G0320/2021|EPI_ISL_2940283|2021-06-23	hCoV-19/USA/MA-CDCBI-CRSP_GF34WMDQHC2HA72W/2021|EPI_ISL_4094532|2021-09-04	hCoV-19/Peru/CAJ-INS-35743/2022	hCoV-19/Peru/LOR-INS-35910/2022|EPI_ISL_16327748|2022-11-12
hCoV-19/Peru/ANC-INS-1057/2021	hCoV-19/Argentina/PAIS-G0322/2021|EPI_ISL_2940293|2021-06-24	hCoV-19/USA/MA-CDCBI-CRSP_IVRF4W6D5OZBH3FT/2021|EPI_ISL_3407068|2021-07-27	hCoV-19/Peru/CAJ-INS-35744/2022	hCoV-19/Peru/LOR-INS-36334/2022|EPI_ISL_16450311|2022-12-12
hCoV-19/Peru/ANC-INS-1058/2021	hCoV-19/Argentina/PAIS-G0323/2021|EPI_ISL_2940292|2021-06-24	hCoV-19/USA/MA-CDCBI-CRSP_TRLQ25IA52WFJFJW/2021|EPI_ISL_3913800|2021-08-24	hCoV-19/Peru/CAJ-INS-35898/2022	hCoV-19/Peru/LOR-INS-36335/2022|EPI_ISL_16450312|2022-12-12
hCoV-19/Peru/ANC-INS-10717/2021	hCoV-19/Argentina/PAIS-G0330/2021|EPI_ISL_3230020|2021-05-06	hCoV-19/USA/MN-Mayo1971/2021|EPI_ISL_13679868|2021-02-21	hCoV-19/Peru/CAJ-INS-35899/2022	hCoV-19/Peru/LOR-INS-37003/2022|EPI_ISL_16504455|2022-11-29
hCoV-19/Peru/ANC-INS-10718/2021	hCoV-19/Argentina/PAIS-G0343/2021|EPI_ISL_3860399|2021-08-14	hCoV-19/USA/NY-NYULH1275/2021|EPI_ISL_1789913|2021-04-09	hCoV-19/Peru/CAJ-INS-35913/2022	hCoV-19/Peru/LOR-INS-37007/2022|EPI_ISL_16504459|2022-12-02
hCoV-19/Peru/ANC-INS-10719/2021	hCoV-19/Argentina/PAIS-G0352/2021|EPI_ISL_3860413|2021-04-14	hCoV-19/USA/NY-PRL-2021_0809_00C10/2021|EPI_ISL_3394310|2021-08-06	hCoV-19/Peru/CAJ-INS-36824/2022	hCoV-19/Peru/LOR-INS-38039/2022|EPI_ISL_16606862|2022-12-10
hCoV-19/Peru/ANC-INS-10720/2021	hCoV-19/Argentina/PAIS-G0362/2021|EPI_ISL_4003462|2021-07-12	hCoV-19/USA/NY-PRL-2021_0809_00F14/2021|EPI_ISL_3394207|2021-08-06	hCoV-19/Peru/CAJ-INS-36825/2022	hCoV-19/Peru/LOR-INS-38040/2022|EPI_ISL_16606863|2022-12-10
hCoV-19/Peru/ANC-INS-10721/2021	hCoV-19/Argentina/PAIS-G0368/2021|EPI_ISL_4003468|2021-07-12	hCoV-19/USA/NY-PRL-2021_0817_01C12/2021|EPI_ISL_3569544|2021-08-11	hCoV-19/Peru/CAJ-INS-36826/2022	hCoV-19/Peru/LOR-IQTLAB-1AAERY/2022|EPI_ISL_16872696|2022-11-25
hCoV-19/Peru/ANC-INS-10722/2021	hCoV-19/Argentina/PAIS-G0370/2021|EPI_ISL_4003470|2021-08-16	hCoV-19/USA/NY-PRL-2021_0822_01E21/2021|EPI_ISL_3778436|2021-08-18	hCoV-19/Peru/CAJ-INS-36827/2022	hCoV-19/Peru/LOR-IQTLAB-8AACSE/2022|EPI_ISL_16872700|2022-11-16
hCoV-19/Peru/ANC-INS-10723/2021	hCoV-19/Argentina/PAIS-G0371/2021|EPI_ISL_4003471|2021-08-20	hCoV-19/USA/NY-PRL-2021_0822_02A14/2021|EPI_ISL_3778438|2021-08-17	hCoV-19/Peru/CAJ-INS-37373/2022	hCoV-19/Peru/MDD-INS-33760/2022|EPI_ISL_16025952|2022-11-11
hCoV-19/Peru/ANC-INS-10724/2021	hCoV-19/Argentina/PAIS-G0372/2021|EPI_ISL_4003472|2021-08-16	hCoV-19/USA/NY-PRL-2021_0828_04D07/2021|EPI_ISL_3942736|2021-08-27	hCoV-19/Peru/CAJ-INS-37374/2022	hCoV-19/Peru/MDD-INS-33762/2022|EPI_ISL_16025953|2022-11-09
hCoV-19/Peru/ANC-INS-10725/2021	hCoV-19/Argentina/PAIS-G0374/2021|EPI_ISL_4003474|2021-08-18	hCoV-19/USA/PA-CDC-QDX28277817/2021|EPI_ISL_4248758|2021-08-26	hCoV-19/Peru/CAJ-INS-37375/2022	hCoV-19/Peru/MDD-INS-33763/2022|EPI_ISL_16025954|2022-11-08
hCoV-19/Peru/ANC-INS-10726/2021	hCoV-19/Argentina/PAIS-G0395/2021|EPI_ISL_7546971|2021-10-13	hCoV-19/USA/RI-CDC-2-4849514/2021|EPI_ISL_4201399|2021-08-21	hCoV-19/Peru/CAJ-INS-37376/2022	hCoV-19/Peru/MDD-INS-34376/2022|EPI_ISL_16114028|2022-11-18
hCoV-19/Peru/ANC-INS-10727/2021	hCoV-19/Argentina/PAIS-G0401/2021|EPI_ISL_7546974|2021-09-01	hCoV-19/USA/RI-CDC-LC0257405/2021|EPI_ISL_4482611|2021-09-03	hCoV-19/Peru/CAJ-INS-37377/2022	hCoV-19/Peru/MDD-INS-34404/2022|EPI_ISL_16114003|2022-11-19
hCoV-19/Peru/ANC-INS-10728/2021	hCoV-19/Argentina/PAIS-G0405/2021|EPI_ISL_7546978|2021-11-01	hCoV-19/USA/RI-CDCBI-RIDOH_74AW5LHFUA6ONNEP/2021|EPI_ISL_3914043|2021-08-09	hCoV-19/Peru/CAJ-INS-37378/2022	hCoV-19/Peru/MDD-INS-34405/2022|EPI_ISL_16113989|2022-11-19
hCoV-19/Peru/ANC-INS-10729/2021	hCoV-19/Argentina/PAIS-G0409/2021|EPI_ISL_7546982|2021-09-01	hCoV-19/USA/RI-CDCBI-RIDOH_BF4F4SVJNDWRA36M/2021|EPI_ISL_3914091|2021-08-16	hCoV-19/Peru/CAJ-INS-37379/2022	hCoV-19/Peru/MDD-INS-34742/2022|EPI_ISL_16189527|2022-11-26
hCoV-19/Peru/ANC-INS-10730/2021	hCoV-19/Argentina/PAIS-G0411/2021|EPI_ISL_7546983|2021-10-04	hCoV-19/USA/RI-CDCBI-RIDOH_BJP7PZOGYLXPWCME/2021|EPI_ISL_4095801|2021-08-26	hCoV-19/Peru/CAJ-INS-37380/2022	hCoV-19/Peru/MDD-INS-34743/2022|EPI_ISL_16189528|2022-11-25
hCoV-19/Peru/ANC-INS-10731/2021	hCoV-19/Argentina/PAIS-G0413/2021|EPI_ISL_8408369|2021-10-21	hCoV-19/USA/RI-CDCBI-RIDOH_KKLFCZBNONMHIDER/2021|EPI_ISL_3914224|2021-08-15	hCoV-19/Peru/CAJ-INS-37381/2022	hCoV-19/Peru/MDD-INS-34744/2022|EPI_ISL_16189529|2022-11-23
hCoV-19/Peru/ANC-INS-10732/2021	hCoV-19/Argentina/PAIS-G0415/2021|EPI_ISL_7546986|2021-09-03	hCoV-19/USA/RI-CDCBI-RIDOH_VVUWJ5TLEEJZBIUT/2021|EPI_ISL_3914392|2021-08-20	hCoV-19/Peru/CAJ-INS-37383/2022	hCoV-19/Peru/MDD-INS-34780/2022|EPI_ISL_16189565|2022-11-26
hCoV-19/Peru/ANC-INS-10733/2021	hCoV-19/Argentina/PAIS-G0425/2021|EPI_ISL_7546994|2021-10-19	hCoV-19/USA/RI-CDCBI-RIDOH_X4DX24LBFSCVUDWP/2021|EPI_ISL_4096115|2021-08-25	hCoV-19/Peru/CAJ-INS-37384/2022	hCoV-19/Peru/MDD-INS-36488/2022|EPI_ISL_16449048|2022-12-03
hCoV-19/Peru/ANC-INS-10734/2021	hCoV-19/Argentina/PAIS-G0427/2021|EPI_ISL_7546996|2021-10-30	hCoV-19/USA/RI-CDCBI-RIDOH_XDEMEGSGS4Z2SLTZ/2021|EPI_ISL_5009730|2021-09-27	hCoV-19/Peru/CAJ-INS-37385/2022	hCoV-19/Peru/MDD-INS-36494/2022|EPI_ISL_16449049|2022-11-29
hCoV-19/Peru/ANC-INS-10735/2021	hCoV-19/Argentina/PAIS-G0428/2021|EPI_ISL_7546997|2021-10-18	hCoV-19/USA/RI-CDCBI-RIDOH_ZC727YKP4NWERQBO/2021|EPI_ISL_4096150|2021-08-25	hCoV-19/Peru/CAJ-INS-37387/2022	hCoV-19/Peru/MDD-INS-36495/2022|EPI_ISL_16449050|2022-12-02
hCoV-19/Peru/ANC-INS-10736/2021	hCoV-19/Argentina/PAIS-G0430/2021|EPI_ISL_8408372|2021-10-09	hCoV-19/USA/TX-BSWTemple-ILL-R16-0013/2021|EPI_ISL_3087022|2021-07-12	hCoV-19/Peru/CAJ-INS-37388/2022	hCoV-19/Peru/MDD-INS-36498/2022|EPI_ISL_16449053|2022-12-01
hCoV-19/Peru/ANC-INS-10737/2021	hCoV-19/Argentina/PAIS-G0434/2021|EPI_ISL_7547002|2021-09-15	hCoV-19/USA/TX-CDC-ASC210108081/2021|EPI_ISL_2687177|2021-06-06	hCoV-19/Peru/CAJ-INS-37389/2022	hCoV-19/Peru/MDD-INS-36896/2022|EPI_ISL_16505006|2022-12-07
hCoV-19/Peru/ANC-INS-10738/2021	hCoV-19/Argentina/PAIS-G0436/2021|EPI_ISL_7547004|2021-10-21	hCoV-19/USA/TX-CDC-ASC210113707/2021|EPI_ISL_3218412|2021-07-11	hCoV-19/Peru/CAJ-INS-37390/2022	hCoV-19/Peru/MDD-INS-37142/2022|EPI_ISL_16504594|2022-12-02
hCoV-19/Peru/ANC-INS-10739/2021	hCoV-19/Argentina/PAIS-G0439/2021|EPI_ISL_7547006|2021-09-01	hCoV-19/USA/TX-CDC-ASC210161582/2021|EPI_ISL_3813080|2021-07-20	hCoV-19/Peru/CAJ-INS-37393/2022	hCoV-19/Peru/MDD-INS-37180/2022|EPI_ISL_16504632|2022-12-06
hCoV-19/Peru/ANC-INS-10740/2021	hCoV-19/Argentina/PAIS-G0444/2021|EPI_ISL_7547010|2021-10-15	hCoV-19/USA/TX-CDC-ASC210187703/2021|EPI_ISL_3859263|2021-08-07	hCoV-19/Peru/CAJ-INS-37394/2022	hCoV-19/Peru/MDD-INS-37186/2022|EPI_ISL_16504638|2022-12-08
hCoV-19/Peru/ANC-INS-10741/2021	hCoV-19/Argentina/PAIS-G0445/2021|EPI_ISL_7547011|2021-10-13	hCoV-19/USA/TX-CDC-ASC210232474/2021|EPI_ISL_3842943|2021-07-28	hCoV-19/Peru/CAJ-INS-37411/2022	hCoV-19/Peru/MDD-INS-37228/2022|EPI_ISL_16504680|2022-11-28
hCoV-19/Peru/ANC-INS-10742/2021	hCoV-19/Argentina/PAIS-G0448/2021|EPI_ISL_7547014|2021-10-27	hCoV-19/USA/TX-CDC-ASC210275154/2021|EPI_ISL_4139073|2021-08-04	hCoV-19/Peru/CAJ-INS-37412/2022	hCoV-19/Peru/MOQ-INS-37641/2022|EPI_ISL_16605161|2022-11-30
hCoV-19/Peru/ANC-INS-10743/2021	hCoV-19/Argentina/PAIS-G0451/2021|EPI_ISL_8408376|2021-11-08	hCoV-19/USA/TX-CDC-FG-066558/2021|EPI_ISL_3522105|2021-08-02	hCoV-19/Peru/CAJ-INS-37413/2022	hCoV-19/Peru/MOQ-INS-37645/2022|EPI_ISL_16605165|2022-12-02
hCoV-19/Peru/ANC-INS-10744/2021	hCoV-19/Argentina/PAIS-G0455/2021|EPI_ISL_8408377|2021-11-08	hCoV-19/USA/TX-CDC-IBX062451320111/2021|EPI_ISL_4021170|2021-08-17	hCoV-19/Peru/CAJ-INS-37414/2022	hCoV-19/Peru/PAS-INS-35861/2022|EPI_ISL_16327699|2022-11-28
hCoV-19/Peru/ANC-INS-10745/2021	hCoV-19/Argentina/PAIS-G0469/2021|EPI_ISL_7547031|2021-10-19	hCoV-19/USA/TX-CDC-LC0068085/2021|EPI_ISL_2482209|2021-05-29	hCoV-19/Peru/CAJ-INS-37415/2022	hCoV-19/Peru/PAS-INS-42647/2022|EPI_ISL_17536440|2022-12-12
hCoV-19/Peru/ANC-INS-10746/2021	hCoV-19/Argentina/PAIS-G0476/2021|EPI_ISL_7547038|2021-09-16	hCoV-19/USA/TX-CDC-LC0079980/2021|EPI_ISL_2873236|2021-06-17	hCoV-19/Peru/CAJ-INS-37417/2022	hCoV-19/Peru/PIU-INS-24162/2022|EPI_ISL_14534944|2022-07-12
hCoV-19/Peru/ANC-INS-10777/2021	hCoV-19/Argentina/PAIS-G0477/2021|EPI_ISL_7547039|2021-09-16	hCoV-19/USA/TX-CDC-QDX25352557/2021|EPI_ISL_2463138|2021-05-28	hCoV-19/Peru/CAJ-INS-37418/2022	hCoV-19/Peru/PIU-INS-32873/2022|EPI_ISL_15934005|2022-09-16
hCoV-19/Peru/ANC-INS-10778/2021	hCoV-19/Argentina/PAIS-G0479/2021|EPI_ISL_7547041|2021-11-04	hCoV-19/USA/TX-CDC-QDX25352619/2021|EPI_ISL_2488852|2021-05-30	hCoV-19/Peru/CAJ-INS-37419/2022	hCoV-19/Peru/PIU-INS-32878/2022|EPI_ISL_15934010|2022-11-02
hCoV-19/Peru/ANC-INS-10779/2021	hCoV-19/Argentina/PAIS-G0483/2021|EPI_ISL_7547044|2021-09-01	hCoV-19/USA/TX-CDC-QDX25497692/2021|EPI_ISL_2529170|2021-06-02	hCoV-19/Peru/CAJ-INS-37445/2022	hCoV-19/Peru/PIU-INS-32924/2022|EPI_ISL_15935023|2022-11-03
hCoV-19/Peru/ANC-INS-10780/2021	hCoV-19/Argentina/PAIS-G0504/2021|EPI_ISL_8371939|2021-11-08	hCoV-19/USA/TX-CDC-QDX25662804/2021|EPI_ISL_2686369|2021-06-07	hCoV-19/Peru/CAJ-INS-37446/2022	hCoV-19/Peru/PIU-INS-37131/2022|EPI_ISL_16504583|2022-11-30
hCoV-19/Peru/ANC-INS-10781/2021	hCoV-19/Argentina/PAIS-G0505/2021|EPI_ISL_8371940|2021-11-08	hCoV-19/USA/TX-CDC-QDX25662814/2021|EPI_ISL_2686372|2021-06-06	hCoV-19/Peru/CAJ-INS-37825/2022	hCoV-19/Peru/PIU-INS-38793/2022|EPI_ISL_16875755|2022-12-14
hCoV-19/Peru/ANC-INS-10782/2021	hCoV-19/Argentina/PAIS-G0506/2021|EPI_ISL_8151826|2021-11-08	hCoV-19/USA/TX-CDC-QDX25726293/2021|EPI_ISL_2876156|2021-06-09	hCoV-19/Peru/CAJ-INS-37826/2022	hCoV-19/Peru/PIU-INS-39780/2022|EPI_ISL_16914584|2022-12-11
hCoV-19/Peru/ANC-INS-10783/2021	hCoV-19/Argentina/PAIS-G0507/2021|EPI_ISL_8371941|2021-11-09	hCoV-19/USA/TX-CDC-QDX25806175/2021|EPI_ISL_2876151|2021-06-11	hCoV-19/Peru/CAJ-INS-37827/2022	hCoV-19/Peru/PIU-INS-39793/2022|EPI_ISL_16907608|2022-12-11
hCoV-19/Peru/ANC-INS-10784/2021	hCoV-19/Argentina/PAIS-G0508/2021|EPI_ISL_8371942|2021-11-09	hCoV-19/USA/TX-CDC-QDX25808074/2021|EPI_ISL_2876144|2021-06-08	hCoV-19/Peru/CAJ-INS-37828/2022	hCoV-19/Peru/PIU-INS-39794/2022|EPI_ISL_16907609|2022-12-11
hCoV-19/Peru/ANC-INS-10785/2021	hCoV-19/Argentina/PAIS-G0509/2021|EPI_ISL_8151827|2021-11-10	hCoV-19/USA/TX-CDC-QDX26032110/2021|EPI_ISL_4371928|2021-06-19	hCoV-19/Peru/CAJ-INS-37830/2022	hCoV-19/Peru/PIU-INS-39843/2022|EPI_ISL_16943712|2022-12-05
hCoV-19/Peru/ANC-INS-10786/2021	hCoV-19/Argentina/PAIS-G0510/2021|EPI_ISL_8371943|2021-11-10	hCoV-19/USA/TX-CDC-QDX26115858/2021|EPI_ISL_2876805|2021-06-20	hCoV-19/Peru/CAJ-INS-37833/2022	hCoV-19/Peru/PIU-INS-39857/2022|EPI_ISL_16943726|2022-11-24
hCoV-19/Peru/ANC-INS-10787/2021	hCoV-19/Argentina/PAIS-G0511/2021|EPI_ISL_8371944|2021-11-12	hCoV-19/USA/TX-CDC-QDX26632953/2021|EPI_ISL_3303895|2021-07-07	hCoV-19/Peru/CAJ-INS-37834/2022	hCoV-19/Peru/PIU-INS-39861/2022|EPI_ISL_16943730|2022-11-24
hCoV-19/Peru/ANC-INS-10788/2021	hCoV-19/Argentina/PAIS-G0512/2021|EPI_ISL_8151828|2021-11-12	hCoV-19/USA/TX-HHD-2108313127/2021|EPI_ISL_4260907|2021-08-05	hCoV-19/Peru/CAJ-INS-37835/2022	hCoV-19/Peru/PIU-INS-39874/2022|EPI_ISL_16943743|2022-12-07
hCoV-19/Peru/ANC-INS-10789/2021	hCoV-19/Argentina/PAIS-G0513/2021|EPI_ISL_8151829|2021-11-12	hCoV-19/USA/TX-HMH-MCoV-50834/2021|EPI_ISL_5340047|2021-07-19	hCoV-19/Peru/CAJ-INS-37836/2022	hCoV-19/Peru/PIU-INS-39891/2022|EPI_ISL_16943760|2022-12-21
hCoV-19/Peru/ANC-INS-10790/2021	hCoV-19/Argentina/PAIS-G0514/2021|EPI_ISL_8151830|2021-11-12	hCoV-19/USA/TX-HMH-MCoV-50862/2021|EPI_ISL_5340076|2021-07-20	hCoV-19/Peru/CAJ-INS-37837/2022	hCoV-19/Peru/PIU-INS-41657/2022|EPI_ISL_17304370|2022-12-07
hCoV-19/Peru/ANC-INS-10791/2021	hCoV-19/Argentina/PAIS-G0515/2021|EPI_ISL_8371945|2021-11-13	hCoV-19/USA/TX-TAMGHRC-L-65282/2021|EPI_ISL_13295050|2021-07-23	hCoV-19/Peru/CAJ-INS-37839/2022	hCoV-19/Peru/PIU-INS-41663/2022|EPI_ISL_17304376|2022-12-05
hCoV-19/Peru/ANC-INS-10792/2021	hCoV-19/Argentina/PAIS-G0516/2021|EPI_ISL_8371946|2021-11-13	hCoV-19/USA/UT-UPHL-2105157006/2021|EPI_ISL_2290485|2021-03-20	hCoV-19/Peru/CAJ-INS-37840/2022	hCoV-19/Peru/PIU-INS-41669/2022|EPI_ISL_17304382|2022-12-06
hCoV-19/Peru/ANC-INS-11130/2021	hCoV-19/Argentina/PAIS-G0517/2021|EPI_ISL_8151831|2021-11-15	hCoV-19/USA/WA-CDC-IBX677383232098/2021|EPI_ISL_1702287|2021-03-26	hCoV-19/Peru/CAJ-INS-37841/2022	hCoV-19/Peru/PIU-INS-41674/2022|EPI_ISL_17304387|2022-12-03
hCoV-19/Peru/ANC-INS-1132/2021	hCoV-19/Argentina/PAIS-G0518/2021|EPI_ISL_8371947|2021-11-15	hCoV-19/USA/WA-S8485/2021|EPI_ISL_2692514|2021-05-21	hCoV-19/Peru/CAJ-INS-37842/2022	hCoV-19/Peru/PUN-INS-34377/2022|EPI_ISL_16114127|2022-11-22
hCoV-19/Peru/ANC-INS-11581/2021	hCoV-19/Argentina/PAIS-G0519/2021|EPI_ISL_8371948|2021-11-16	hCoV-19/USA/WI-MHDL-202109230022/2021|EPI_ISL_4520457|2021-08-09	hCoV-19/Peru/CAJ-INS-37843/2022	hCoV-19/Peru/PUN-INS-34378/2022|EPI_ISL_16114311|2022-11-18
hCoV-19/Peru/ANC-INS-11591/2021	hCoV-19/Argentina/PAIS-G0520/2021|EPI_ISL_8371949|2021-11-16		hCoV-19/Peru/CAJ-INS-37852/2022	hCoV-19/Peru/PUN-INS-38042/2022|EPI_ISL_16606865|2022-12-19
hCoV-19/Peru/ANC-INS-11592/2021	hCoV-19/Argentina/PAIS-G0521/2021|EPI_ISL_8371950|2021-11-17		hCoV-19/Peru/CAJ-INS-37880/2022	hCoV-19/Peru/PUN-INS-42086/2022|EPI_ISL_17405085|2022-12-17
hCoV-19/Peru/ANC-INS-11593/2021	hCoV-19/Argentina/PAIS-G0522/2021|EPI_ISL_8371951|2021-11-18		hCoV-19/Peru/CAJ-INS-37884/2022	hCoV-19/Peru/PUN-INS-42274/2022|EPI_ISL_17404754|2022-12-21
hCoV-19/Peru/ANC-INS-11594/2021	hCoV-19/Argentina/PAIS-G0523/2021|EPI_ISL_8371952|2021-11-19		hCoV-19/Peru/CAJ-INS-37886/2022	hCoV-19/Peru/SAM-INS-34399/2022|EPI_ISL_16114178|2022-11-19
hCoV-19/Peru/ANC-INS-11596/2021	hCoV-19/Argentina/PAIS-G0524/2021|EPI_ISL_8371953|2021-11-26		hCoV-19/Peru/CAJ-INS-37887/2022	hCoV-19/Peru/SAM-INS-34400/2022|EPI_ISL_16114037|2022-11-22
hCoV-19/Peru/ANC-INS-11648/2021	hCoV-19/Argentina/PAIS-G0525/2021|EPI_ISL_8371954|2021-11-26		hCoV-19/Peru/CAJ-INS-37888/2022	hCoV-19/Peru/SAM-INS-35601/2022|EPI_ISL_16337494|2022-11-28
hCoV-19/Peru/ANC-INS-11652/2021	hCoV-19/Argentina/PAIS-G0589/2021|EPI_ISL_8318063|2021-12-11		hCoV-19/Peru/CAJ-INS-37889/2022	hCoV-19/Peru/SAM-INS-35602/2022|EPI_ISL_16337552|2022-11-23
hCoV-19/Peru/ANC-INS-11653/2021	hCoV-19/Argentina/PAIS-G0635/2021|EPI_ISL_8207585|2021-12-03		hCoV-19/Peru/CAJ-INS-37890/2022	hCoV-19/Peru/SAM-INS-35979/2022|EPI_ISL_16327816|2022-11-25
hCoV-19/Peru/ANC-INS-11701/2021	hCoV-19/Argentina/PAIS-G0636/2021|EPI_ISL_8318064|2021-12-03		hCoV-19/Peru/CAJ-INS-37891/2022	hCoV-19/Peru/SAM-INS-37235/2022|EPI_ISL_16504687|2022-12-05
hCoV-19/Peru/ANC-INS-11756/2021	hCoV-19/Argentina/PAIS-G0638/2021|EPI_ISL_8318065|2021-12-07		hCoV-19/Peru/CAJ-INS-37892/2022	hCoV-19/Peru/SAM-INS-37237/2022|EPI_ISL_16504689|2022-12-01
hCoV-19/Peru/ANC-INS-11757/2021	hCoV-19/Argentina/PAIS-G0655/2021|EPI_ISL_8318066|2021-12-13		hCoV-19/Peru/CAJ-INS-37893/2022	hCoV-19/Peru/SAM-INS-37240/2022|EPI_ISL_16504692|2022-11-30
hCoV-19/Peru/ANC-INS-11758/2021	hCoV-19/Argentina/PAIS-G0790/2021|EPI_ISL_9507692|2021-11-09		hCoV-19/Peru/CAJ-INS-37894/2022	hCoV-19/Peru/TAC-INS-27826/2022|EPI_ISL_15116114|2022-08-19
hCoV-19/Peru/ANC-INS-11759/2021	hCoV-19/Argentina/PAIS-G0985/2021|EPI_ISL_12891324|2021-07-01		hCoV-19/Peru/CAJ-INS-37895/2022	hCoV-19/Peru/TAC-INS-28472/2022|EPI_ISL_15202191|2022-08-23
hCoV-19/Peru/ANC-INS-11828/2021	hCoV-19/Argentina/PAIS-G0986/2021|EPI_ISL_12891325|2021-07-26		hCoV-19/Peru/CAJ-INS-37896/2022	hCoV-19/Peru/TAC-INS-34295/2022|EPI_ISL_16114569|2022-11-10
hCoV-19/Peru/ANC-INS-11829/2021	hCoV-19/Argentina/PAIS-G0987/2021|EPI_ISL_12891326|2021-07-26		hCoV-19/Peru/CAJ-INS-37897/2022	hCoV-19/Peru/TAC-INS-34746/2022|EPI_ISL_16189531|2022-11-21
hCoV-19/Peru/ANC-INS-11859/2021	hCoV-19/Argentina/PAIS-G0988/2021|EPI_ISL_12891327|2021-07-01		hCoV-19/Peru/CAJ-INS-37898/2022	hCoV-19/Peru/TAC-INS-34747/2022|EPI_ISL_16189532|2022-11-22
hCoV-19/Peru/ANC-INS-11860/2021	hCoV-19/Argentina/PAIS-G0990/2021|EPI_ISL_12891329|2021-07-06		hCoV-19/Peru/CAJ-INS-37899/2022	hCoV-19/Peru/TAC-INS-34749/2022|EPI_ISL_16189534|2022-11-23
hCoV-19/Peru/ANC-INS-11861/2021	hCoV-19/Argentina/PAIS-G0991/2021|EPI_ISL_12891330|2021-07-07		hCoV-19/Peru/CAJ-INS-37902/2022	hCoV-19/Peru/TAC-INS-34751/2022|EPI_ISL_16189536|2022-11-24
hCoV-19/Peru/ANC-INS-11947/2021	hCoV-19/Argentina/PAIS-G0992/2021|EPI_ISL_12891331|2021-07-30		hCoV-19/Peru/CAJ-INS-37903/2022	hCoV-19/Peru/TAC-INS-34752/2022|EPI_ISL_16189537|2022-11-25
hCoV-19/Peru/ANC-INS-11948/2021	hCoV-19/Argentina/PAIS-G0993/2021|EPI_ISL_12891332|2021-08-04		hCoV-19/Peru/CAJ-INS-37904/2022	hCoV-19/Peru/TAC-INS-34753/2022|EPI_ISL_16189538|2022-11-23
hCoV-19/Peru/ANC-INS-11949/2021	hCoV-19/Argentina/PAIS-G0994/2021|EPI_ISL_12891333|2021-08-06		hCoV-19/Peru/CAJ-INS-37905/2022	hCoV-19/Peru/TAC-INS-34754/2022|EPI_ISL_16189539|2022-11-23
hCoV-19/Peru/ANC-INS-11967/2021	hCoV-19/Argentina/PAIS-G0996/2021|EPI_ISL_12891335|2021-08-13		hCoV-19/Peru/CAJ-INS-37906/2022	hCoV-19/Peru/TAC-INS-34755/2022|EPI_ISL_16189540|2022-11-21
hCoV-19/Peru/ANC-INS-11972/2021	hCoV-19/Argentina/PAIS-G0998/2021|EPI_ISL_12891337|2021-08-08		hCoV-19/Peru/CAJ-INS-37907/2022	hCoV-19/Peru/TAC-INS-34756/2022|EPI_ISL_16189541|2022-11-24
hCoV-19/Peru/ANC-INS-11981/2021	hCoV-19/Argentina/PAIS-G1002/2021|EPI_ISL_12891338|2021-10-15		hCoV-19/Peru/CAJ-INS-37908/2022	hCoV-19/Peru/TAC-INS-34757/2022|EPI_ISL_16189542|2022-11-21
hCoV-19/Peru/ANC-INS-12051/2021	hCoV-19/Argentina/PAIS-G1003/2021|EPI_ISL_12891339|2021-10-15		hCoV-19/Peru/CAJ-INS-37909/2022	hCoV-19/Peru/TAC-INS-34781/2022|EPI_ISL_16189566|2022-11-20
hCoV-19/Peru/ANC-INS-12057/2021	hCoV-19/Argentina/PAIS-G1004/2021|EPI_ISL_12891340|2021-10-21		hCoV-19/Peru/CAJ-INS-37910/2022	hCoV-19/Peru/TAC-INS-36315/2022|EPI_ISL_16450292|2022-12-06
hCoV-19/Peru/ANC-INS-12058/2021	hCoV-19/Argentina/PAIS-G1007/2021|EPI_ISL_12891342|2021-05-04		hCoV-19/Peru/CAJ-INS-37911/2022	hCoV-19/Peru/TAC-INS-36316/2022|EPI_ISL_16450293|2022-12-07
hCoV-19/Peru/ANC-INS-12059/2021	hCoV-19/Argentina/PAIS-G1016/2021|EPI_ISL_12891350|2021-05-05		hCoV-19/Peru/CAJ-INS-37912/2022	hCoV-19/Peru/TAC-INS-36317/2022|EPI_ISL_16450294|2022-12-06
hCoV-19/Peru/ANC-INS-12060/2021	hCoV-19/Argentina/PAIS-G1018/2021|EPI_ISL_12891351|2021-06-01		hCoV-19/Peru/CAJ-INS-37913/2022	hCoV-19/Peru/TAC-INS-36318/2022|EPI_ISL_16450295|2022-12-07
hCoV-19/Peru/ANC-INS-12063/2021	hCoV-19/Argentina/PAIS-G1019/2021|EPI_ISL_12891352|2021-06-01		hCoV-19/Peru/CAJ-INS-37914/2022	hCoV-19/Peru/TAC-INS-36331/2022|EPI_ISL_16450308|2022-12-06
hCoV-19/Peru/ANC-INS-12072/2021	hCoV-19/Argentina/PAIS-G1021/2021|EPI_ISL_12891354|2021-06-24		hCoV-19/Peru/CAJ-INS-37915/2022	hCoV-19/Peru/TAC-INS-36332/2022|EPI_ISL_16450309|2022-12-07
hCoV-19/Peru/ANC-INS-12094/2021	hCoV-19/Argentina/PAIS-G1023/2021|EPI_ISL_12891356|2021-06-02		hCoV-19/Peru/CAJ-INS-37949/2022	hCoV-19/Peru/TAC-INS-36333/2022|EPI_ISL_16450310|2022-12-09
hCoV-19/Peru/ANC-INS-12099/2021	hCoV-19/Argentina/PAIS-G1025/2021|EPI_ISL_12891358|2021-06-16		hCoV-19/Peru/CAJ-INS-37950/2022	hCoV-19/Peru/TAC-INS-36516/2022|EPI_ISL_16449065|2022-12-01
hCoV-19/Peru/ANC-INS-12100/2021	hCoV-19/Argentina/PAIS-J00028/2021|EPI_ISL_3388831|2021-06-01		hCoV-19/Peru/CAJ-INS-37951/2022	hCoV-19/Peru/TAC-INS-36519/2022|EPI_ISL_16449068|2022-11-29
hCoV-19/Peru/ANC-INS-12102/2021	hCoV-19/Argentina/PAIS-J00034/2021|EPI_ISL_3149737|2021-05-29		hCoV-19/Peru/CAJ-INS-37952/2022	hCoV-19/Peru/TAC-INS-36524/2022|EPI_ISL_16449073|2022-11-30
hCoV-19/Peru/ANC-INS-12103/2021	hCoV-19/Argentina/PAIS-J00039/2021|EPI_ISL_3149729|2021-05-28		hCoV-19/Peru/CAJ-INS-37953/2022	hCoV-19/Peru/TAC-INS-36527/2022|EPI_ISL_16449076|2022-12-01
hCoV-19/Peru/ANC-INS-12253/2021	hCoV-19/Argentina/PAIS-J00051/2021|EPI_ISL_3825479|2021-07-30		hCoV-19/Peru/CAJ-INS-37954/2022	hCoV-19/Peru/TAC-INS-36536/2022|EPI_ISL_16449078|2022-11-29
hCoV-19/Peru/ANC-INS-12408/2021	hCoV-19/Argentina/PAIS-J00054/2021|EPI_ISL_3825482|2021-08-02		hCoV-19/Peru/CAJ-INS-37955/2022	hCoV-19/Peru/TAC-INS-36555/2022|EPI_ISL_16449090|2022-11-29
hCoV-19/Peru/ANC-INS-12409/2021	hCoV-19/Argentina/PAIS-J00056/2021|EPI_ISL_3825484|2021-08-02		hCoV-19/Peru/CAJ-INS-37956/2022	hCoV-19/Peru/TAC-INS-36557/2022|EPI_ISL_16449092|2022-11-29
hCoV-19/Peru/ANC-INS-12410/2021	hCoV-19/Argentina/PAIS-J00094/2021|EPI_ISL_6010010|2021-09-23		hCoV-19/Peru/CAJ-INS-37957/2022	hCoV-19/Peru/TAC-INS-36900/2022|EPI_ISL_16505010|2022-12-15
hCoV-19/Peru/ANC-INS-12411/2021	hCoV-19/Argentina/PAIS-J00095/2021|EPI_ISL_6010011|2021-09-23		hCoV-19/Peru/CAJ-INS-37958/2022	hCoV-19/Peru/TAC-INS-36901/2022|EPI_ISL_16505011|2022-12-16
hCoV-19/Peru/ANC-INS-12556/2021	hCoV-19/Argentina/PAIS-J00099/2021|EPI_ISL_6010013|2021-10-08		hCoV-19/Peru/CAJ-INS-37959/2022	hCoV-19/Peru/TAC-INS-36936/2022|EPI_ISL_16505046|2022-12-02
hCoV-19/Peru/ANC-INS-12557/2021	hCoV-19/Argentina/PAIS-J00101/2021|EPI_ISL_6010015|2021-09-26		hCoV-19/Peru/CAJ-INS-37960/2022	hCoV-19/Peru/TAC-INS-36960/2022|EPI_ISL_16505070|2022-12-06
hCoV-19/Peru/ANC-INS-12558/2021	hCoV-19/Argentina/PAIS-J00102/2021|EPI_ISL_6010016|2021-10-02		hCoV-19/Peru/CAJ-INS-37961/2022	hCoV-19/Peru/TAC-INS-37050/2022|EPI_ISL_16504502|2022-11-29
hCoV-19/Peru/ANC-INS-12559/2021	hCoV-19/Argentina/PAIS-J00106/2021|EPI_ISL_6507895|2021-10-20		hCoV-19/Peru/CAJ-INS-38232/2022	hCoV-19/Peru/TAC-INS-37585/2022|EPI_ISL_16491366|2022-12-12
hCoV-19/Peru/ANC-INS-12560/2021	hCoV-19/Argentina/PAIS-J00107/2021|EPI_ISL_6507896|2021-10-19		hCoV-19/Peru/CAJ-INS-38233/2022	hCoV-19/Peru/TAC-INS-37586/2022|EPI_ISL_16491367|2022-12-13
hCoV-19/Peru/ANC-INS-12561/2021	hCoV-19/Argentina/PAIS-J00108/2021|EPI_ISL_6507897|2021-10-18		hCoV-19/Peru/CAJ-INS-38234/2022	hCoV-19/Peru/TAC-INS-37587/2022|EPI_ISL_16491368|2022-12-13
hCoV-19/Peru/ANC-INS-12562/2021	hCoV-19/Argentina/PAIS-J00109/2021|EPI_ISL_6507898|2021-10-15		hCoV-19/Peru/CAJ-INS-38249/2022	hCoV-19/Peru/TAC-INS-37588/2022|EPI_ISL_16491369|2022-12-15
hCoV-19/Peru/ANC-INS-12563/2021	hCoV-19/Argentina/PAIS-J00114/2021|EPI_ISL_6507902|2021-11-05		hCoV-19/Peru/CAJ-INS-38285/2022	hCoV-19/Peru/TAC-INS-37589/2022|EPI_ISL_16491370|2022-12-13
hCoV-19/Peru/ANC-INS-12564/2021	hCoV-19/Argentina/PAIS-J00114/2021|EPI_ISL_6507904|2021-11-05		hCoV-19/Peru/CAJ-INS-38523/2023	hCoV-19/Peru/TAC-INS-38041/2022|EPI_ISL_16606864|2022-12-12
hCoV-19/Peru/ANC-INS-12565/2021	hCoV-19/Argentina/UW-0181077/2021|EPI_ISL_17744886|2021-05-01		hCoV-19/Peru/CAJ-INS-38571/2022	hCoV-19/Peru/TAC-INS-38047/2022|EPI_ISL_16606870|2022-12-19
hCoV-19/Peru/ANC-INS-12567/2021	hCoV-19/Argentina/UW-0186611/2021|EPI_ISL_17744887|2021-05-01		hCoV-19/Peru/CAJ-INS-38572/2022	hCoV-19/Peru/TAC-INS-38051/2022|EPI_ISL_16606874|2022-12-18
hCoV-19/Peru/ANC-INS-12568/2021	hCoV-19/Argentina/UW-0191565/2021|EPI_ISL_17744888|2021-05-01		hCoV-19/Peru/CAJ-INS-38574/2023	hCoV-19/Peru/TAC-INS-38052/2022|EPI_ISL_16606875|2022-12-19
hCoV-19/Peru/ANC-INS-12569/2021	hCoV-19/Argentina/UW-0255001/2021|EPI_ISL_17744842|2021-04-02		hCoV-19/Peru/CAJ-INS-38624/2023	hCoV-19/Peru/TAC-INS-38417/2022|EPI_ISL_16725184|2022-12-27
hCoV-19/Peru/ANC-INS-1263/2021	hCoV-19/Argentina/UW-0461265/2021|EPI_ISL_17744893|2021-05-04		hCoV-19/Peru/CAJ-INS-38625/2022	hCoV-19/Peru/TAC-INS-38418/2022|EPI_ISL_16725029|2022-12-28
hCoV-19/Peru/ANC-INS-1264/2021	hCoV-19/Argentina/UW-0556197/2021|EPI_ISL_17744918|2021-07-05		hCoV-19/Peru/CAJ-INS-38626/2023	hCoV-19/Peru/TAC-INS-38419/2022|EPI_ISL_16725174|2022-12-29
hCoV-19/Peru/ANC-INS-1265/2021	hCoV-19/Argentina/UW-0783586/2021|EPI_ISL_17744897|2021-05-07		hCoV-19/Peru/CAJ-INS-38627/2023	hCoV-19/Peru/TAC-INS-38420/2022|EPI_ISL_16725140|2022-12-27
hCoV-19/Peru/ANC-INS-12735/2021	hCoV-19/Argentina/UW-1336153/2021|EPI_ISL_17744851|2021-04-13		hCoV-19/Peru/CAJ-INS-38628/2023	hCoV-19/Peru/TAC-INS-38850/2023|EPI_ISL_16875812|2023-01-02
hCoV-19/Peru/ANC-INS-12736/2021	hCoV-19/Argentina/UW-1338432/2021|EPI_ISL_17744902|2021-05-13		hCoV-19/Peru/CAJ-INS-38836/2023	hCoV-19/Peru/TAC-INS-39549/2022|EPI_ISL_16870305|2022-12-19
hCoV-19/Peru/ANC-INS-12737/2021	hCoV-19/Argentina/UW-1435404/2021|EPI_ISL_17744856|2021-04-14		hCoV-19/Peru/CAJ-INS-38837/2023	hCoV-19/Peru/TAC-INS-39550/2022|EPI_ISL_16870306|2022-12-31
hCoV-19/Peru/ANC-INS-1283/2021	hCoV-19/Argentina/UW-1505440/2021|EPI_ISL_17744857|2021-04-15		hCoV-19/Peru/CAJ-INS-38838/2023	hCoV-19/Peru/TAC-INS-39552/2023|EPI_ISL_16870308|2023-01-05
hCoV-19/Peru/ANC-INS-1291/2021	hCoV-19/Argentina/UW-1518642/2021|EPI_ISL_17744858|2021-04-15		hCoV-19/Peru/CAJ-INS-38948/2022	hCoV-19/Peru/TAC-INS-39554/2022|EPI_ISL_16870310|2022-12-16
hCoV-19/Peru/ANC-INS-12911/2021	hCoV-19/Argentina/UW-1667891/2021|EPI_ISL_17744859|2021-04-16		hCoV-19/Peru/CAJ-INS-38949/2022	hCoV-19/Peru/TUM-INS-29650/2022|EPI_ISL_15273499|2022-08-22
hCoV-19/Peru/ANC-INS-12912/2021	hCoV-19/Argentina/UW-1736726/2021|EPI_ISL_17744903|2021-05-17		hCoV-19/Peru/CAJ-INS-38950/2022	hCoV-19/Peru/TUM-INS-34739/2022|EPI_ISL_16189524|2022-11-16
hCoV-19/Peru/ANC-INS-12913/2021	hCoV-19/Argentina/UW-1742731/2021|EPI_ISL_17744904|2021-05-17		hCoV-19/Peru/CAJ-INS-38951/2022	hCoV-19/Peru/TUM-INS-34740/2022|EPI_ISL_16189525|2022-11-10
hCoV-19/Peru/ANC-INS-12914/2021	hCoV-19/Argentina/UW-1827374/2021|EPI_ISL_17744861|2021-04-18		hCoV-19/Peru/CAJ-INS-38952/2022	hCoV-19/Peru/TUM-INS-34792/2022|EPI_ISL_16189577|2022-11-15
hCoV-19/Peru/ANC-INS-12915/2021	hCoV-19/Argentina/UW-1958464/2021|EPI_ISL_17744866|2021-04-19		hCoV-19/Peru/CAJ-INS-39020/2022	hCoV-19/Peru/TUM-INS-36902/2022|EPI_ISL_16505012|2022-11-28
hCoV-19/Peru/ANC-INS-12916/2021	hCoV-19/Argentina/UW-1986352/2021|EPI_ISL_17744867|2021-04-19		hCoV-19/Peru/CAJ-INS-39026/2023	hCoV-19/Peru/TUM-INS-36903/2022|EPI_ISL_16505013|2022-11-29
hCoV-19/Peru/ANC-INS-12917/2021	hCoV-19/Argentina/UW-2067456/2021|EPI_ISL_17744869|2021-04-20		hCoV-19/Peru/CAJ-INS-39027/2022	hCoV-19/Peru/TUM-INS-37126/2022|EPI_ISL_16504578|2022-11-30
hCoV-19/Peru/ANC-INS-1296/2021	hCoV-19/Argentina/UW-2130887/2021|EPI_ISL_17744870|2021-04-21		hCoV-19/Peru/CAJ-INS-39078/2022	hCoV-19/Peru/TUM-INS-37128/2022|EPI_ISL_16504580|2022-11-30
hCoV-19/Peru/ANC-INS-1297/2021	hCoV-19/Argentina/UW-2223501/2021|EPI_ISL_17744871|2021-04-22		hCoV-19/Peru/CAJ-INS-39079/2023	hCoV-19/Peru/TUM-INS-37129/2022|EPI_ISL_16504581|2022-11-30
hCoV-19/Peru/ANC-INS-1301/2021	hCoV-19/Argentina/UW-2281681/2021|EPI_ISL_17744873|2021-04-22		hCoV-19/Peru/CAJ-INS-39081/2023	hCoV-19/Peru/TUM-INS-37130/2022|EPI_ISL_16504582|2022-11-30
hCoV-19/Peru/ANC-INS-1302/2021	hCoV-19/Argentina/UW-2294639/2021|EPI_ISL_17744875|2021-04-22		hCoV-19/Peru/CAJ-INS-39082/2023	hCoV-19/Peru/TUM-INS-37133/2022|EPI_ISL_16504585|2022-12-01
hCoV-19/Peru/ANC-INS-1303/2021	hCoV-19/Argentina/UW-2571804/2021|EPI_ISL_17744910|2021-05-25		hCoV-19/Peru/CAJ-INS-39083/2023	hCoV-19/Peru/TUM-INS-37134/2022|EPI_ISL_16504586|2022-12-01
hCoV-19/Peru/ANC-INS-13097/2022	hCoV-19/Argentina/UW-2622583/2021|EPI_ISL_17744880|2021-04-26		hCoV-19/Peru/CAJ-INS-39328/2022	hCoV-19/Peru/TUM-INS-37137/2022|EPI_ISL_16504589|2022-12-01
hCoV-19/Peru/ANC-INS-13098/2022	hCoV-19/Argentina/UW-2693073/2021|EPI_ISL_17744881|2021-04-26		hCoV-19/Peru/CAJ-INS-39329/2022	hCoV-19/Peru/TUM-INS-37138/2022|EPI_ISL_16504590|2022-12-01
hCoV-19/Peru/ANC-INS-13099/2022	hCoV-19/Argentina/UW-2913799/2021|EPI_ISL_17744912|2021-05-29		hCoV-19/Peru/CAJ-INS-39331/2022	hCoV-19/Peru/TUM-INS-37151/2022|EPI_ISL_16504603|2022-12-01
hCoV-19/Peru/ANC-INS-13100/2022	hCoV-19/Argentina/UW21031288403/2021|EPI_ISL_10515230|2021-03-12		hCoV-19/Peru/CAJ-INS-39332/2022	hCoV-19/Peru/TUM-INS-37152/2022|EPI_ISL_16504604|2022-12-01
hCoV-19/Peru/ANC-INS-13101/2022	hCoV-19/Argentina/UW21031850104/2021|EPI_ISL_10515150|2021-03-18		hCoV-19/Peru/CAJ-INS-39333/2022	hCoV-19/Peru/TUM-INS-37156/2022|EPI_ISL_16504608|2022-11-30
hCoV-19/Peru/ANC-INS-13102/2021	hCoV-19/Argentina/UW21040143381/2021|EPI_ISL_10515196|2021-04-01		hCoV-19/Peru/CAJ-INS-39334/2022	hCoV-19/Peru/TUM-INS-37157/2022|EPI_ISL_16504609|2022-11-30
hCoV-19/Peru/ANC-INS-13103/2021	hCoV-19/Argentina/UW21040533540/2021|EPI_ISL_10515129|2021-04-05		hCoV-19/Peru/CAJ-INS-39335/2022	hCoV-19/Peru/TUM-INS-37158/2022|EPI_ISL_16504610|2022-11-30
hCoV-19/Peru/ANC-INS-13104/2021	hCoV-19/Argentina/UW21040544940/2021|EPI_ISL_10515201|2021-04-05		hCoV-19/Peru/CAJ-INS-39336/2022	hCoV-19/Peru/TUM-INS-37167/2022|EPI_ISL_16504619|2022-12-02
hCoV-19/Peru/ANC-INS-13106/2022	hCoV-19/Argentina/UW21040595404/2021|EPI_ISL_10515197|2021-04-05		hCoV-19/Peru/CAJ-INS-39337/2022	hCoV-19/Peru/TUM-INS-37219/2022|EPI_ISL_16504671|2022-12-03
hCoV-19/Peru/ANC-INS-132/2020	hCoV-19/Argentina/UW21040617700/2021|EPI_ISL_10515195|2021-04-06		hCoV-19/Peru/CAJ-INS-39346/2022	hCoV-19/Peru/TUM-INS-38415/2022|EPI_ISL_16724902|2022-12-20
hCoV-19/Peru/ANC-INS-1344/2021	hCoV-19/Argentina/UW21040627250/2021|EPI_ISL_10515225|2021-04-06		hCoV-19/Peru/CAJ-INS-39347/2022	hCoV-19/Peru/TUM-INS-38772/2022|EPI_ISL_16726337|2022-12-13
hCoV-19/Peru/ANC-INS-13927/2022	hCoV-19/Argentina/UW21040633014/2021|EPI_ISL_10515213|2021-04-06		hCoV-19/Peru/CAJ-INS-39348/2022	hCoV-19/Peru/TUM-INS-38773/2022|EPI_ISL_16726540|2022-12-12
hCoV-19/Peru/ANC-INS-13928/2022	hCoV-19/Argentina/UW21040775949/2021|EPI_ISL_10515218|2021-04-07		hCoV-19/Peru/CAJ-INS-39349/2022	hCoV-19/Peru/TUM-INS-38777/2022|EPI_ISL_16726346|2022-12-13
hCoV-19/Peru/ANC-INS-13929/2022	hCoV-19/Argentina/UW21040928417/2021|EPI_ISL_10515127|2021-04-09		hCoV-19/Peru/CAJ-INS-39350/2022	hCoV-19/Peru/TUM-INS-38779/2022|EPI_ISL_16726637|2022-12-14
hCoV-19/Peru/ANC-INS-13930/2022	hCoV-19/Argentina/UW21040959653/2021|EPI_ISL_10515137|2021-04-09		hCoV-19/Peru/CAJ-INS-39352/2022	hCoV-19/Peru/TUM-INS-39055/2022|EPI_ISL_16870542|2022-12-08
hCoV-19/Peru/ANC-INS-14013/2022	hCoV-19/Argentina/UW21041296445/2021|EPI_ISL_10515198|2021-04-12		hCoV-19/Peru/CAJ-INS-39353/2022	hCoV-19/Peru/TUM-INS-39057/2022|EPI_ISL_16870544|2022-12-07
hCoV-19/Peru/ANC-INS-14014/2022	hCoV-19/Argentina/UW21041345068/2021|EPI_ISL_10515228|2021-04-13		hCoV-19/Peru/CAJ-INS-39355/2022	hCoV-19/Peru/TUM-INS-39536/2022|EPI_ISL_16870356|2022-12-05
hCoV-19/Peru/ANC-INS-14015/2022	hCoV-19/Argentina/UW21042639450/2021|EPI_ISL_10515161|2021-04-26		hCoV-19/Peru/CAJ-INS-39356/2022	hCoV-19/Peru/TUM-INS-39537/2022|EPI_ISL_16870357|2022-12-05
hCoV-19/Peru/ANC-INS-14023/2022	hCoV-19/Argentina/UW21051709076/2021|EPI_ISL_10515180|2021-05-17		hCoV-19/Peru/CAJ-INS-39357/2022	hCoV-19/Peru/TUM-INS-39574/2022|EPI_ISL_16870358|2022-12-06
hCoV-19/Peru/ANC-INS-1407/2021	hCoV-19/Argentina/UW21051825255/2021|EPI_ISL_10515179|2021-05-18		hCoV-19/Peru/CAJ-INS-39358/2022	hCoV-19/Peru/TUM-INS-39575/2022|EPI_ISL_16870359|2022-12-06
hCoV-19/Peru/ANC-INS-1408/2021	hCoV-19/Argentina/UW21052367429/2021|EPI_ISL_10515181|2021-05-23		hCoV-19/Peru/CAJ-INS-39359/2022	hCoV-19/Peru/TUM-INS-39577/2022|EPI_ISL_16870361|2022-12-06
hCoV-19/Peru/ANC-INS-1409/2021	hCoV-19/Argentina/UW21052663641/2021|EPI_ISL_10515174|2021-05-26		hCoV-19/Peru/CAJ-INS-39360/2022	hCoV-19/Peru/UCA-INS-22736/2022|EPI_ISL_14241792|2022-06-28
hCoV-19/Peru/ANC-INS-1410/2021	hCoV-19/Argentina/UW21052854408/2021|EPI_ISL_10515162|2021-05-28		hCoV-19/Peru/CAJ-INS-39361/2022	hCoV-19/Peru/UCA-INS-24240/2022|EPI_ISL_14534942|2022-07-12
hCoV-19/Peru/ANC-INS-1411/2021	hCoV-19/Argentina/UW21052873584/2021|EPI_ISL_10515176|2021-05-28		hCoV-19/Peru/CAJ-INS-39362/2022	hCoV-19/Peru/UCA-INS-24558/2022|EPI_ISL_14569095|2022-07-14
hCoV-19/Peru/ANC-INS-1496/2021	hCoV-19/Argentina/UW21052964497/2021|EPI_ISL_10515177|2021-05-29		hCoV-19/Peru/CAJ-INS-39363/2022	hCoV-19/Peru/UCA-INS-24562/2022|EPI_ISL_14569099|2022-07-15
hCoV-19/Peru/ANC-INS-15654/2022	hCoV-19/Argentina/UW21052965990/2021|EPI_ISL_10515193|2021-05-29		hCoV-19/Peru/CAJ-INS-39364/2022	hCoV-19/Peru/UCA-INS-24565/2022|EPI_ISL_14569102|2022-07-15
hCoV-19/Peru/ANC-INS-15655/2022	hCoV-19/Argentina/UW21060209489/2021|EPI_ISL_10515168|2021-06-02		hCoV-19/Peru/CAJ-INS-39365/2022	hCoV-19/Peru/UCA-INS-24566/2022|EPI_ISL_14569103|2022-07-15
hCoV-19/Peru/ANC-INS-15656/2022	hCoV-19/Argentina/UW21060276963/2021|EPI_ISL_10515191|2021-06-02		hCoV-19/Peru/CAJ-INS-39366/2022	hCoV-19/Peru/UCA-INS-24570/2022|EPI_ISL_14569107|2022-07-16
hCoV-19/Peru/ANC-INS-15657/2022	hCoV-19/Argentina/UW21060694581/2021|EPI_ISL_10515190|2021-06-06		hCoV-19/Peru/CAJ-INS-39367/2022	hCoV-19/Peru/UCA-INS-24572/2022|EPI_ISL_14569109|2022-07-16
hCoV-19/Peru/ANC-INS-15658/2022	hCoV-19/Argentina/UW21061090451/2021|EPI_ISL_10515165|2021-06-10		hCoV-19/Peru/CAJ-INS-39368/2022	hCoV-19/Peru/UCA-INS-24911/2022|EPI_ISL_14721868|2022-07-15
hCoV-19/Peru/ANC-INS-15740/2022	hCoV-19/Argentina/UW21061160542/2021|EPI_ISL_10515122|2021-06-11		hCoV-19/Peru/CAJ-INS-39369/2022	hCoV-19/Peru/UCA-INS-25175/2022|EPI_ISL_14734974|2022-07-11
hCoV-19/Peru/ANC-INS-15741/2022	hCoV-19/Argentina/UW21061425902/2021|EPI_ISL_10515164|2021-06-14		hCoV-19/Peru/CAJ-INS-39370/2022	hCoV-19/Peru/UCA-INS-25177/2022|EPI_ISL_14734976|2022-07-11
hCoV-19/Peru/ANC-INS-15742/2022	hCoV-19/Argentina/UW21061726306/2021|EPI_ISL_10515115|2021-06-17		hCoV-19/Peru/CAJ-INS-39372/2022	hCoV-19/Peru/UCA-INS-25239/2022|EPI_ISL_14745821|2022-07-19
hCoV-19/Peru/ANC-INS-15919/2022	hCoV-19/Argentina/UW21062396019/2021|EPI_ISL_10515120|2021-06-23		hCoV-19/Peru/CAJ-INS-39373/2022	hCoV-19/Peru/UCA-INS-25264/2022|EPI_ISL_14745857|2022-07-19
hCoV-19/Peru/ANC-INS-15920/2022	hCoV-19/Argentina/UW21062593963/2021|EPI_ISL_10515158|2021-06-25		hCoV-19/Peru/CAJ-INS-39375/2022	hCoV-19/Peru/UCA-INS-25919/2022|EPI_ISL_14816078|2022-07-14
hCoV-19/Peru/ANC-INS-15921/2022	hCoV-19/Aruba/AW-RIVM-29788/2021|EPI_ISL_1962943|2021-04-24		hCoV-19/Peru/CAJ-INS-39376/2022	hCoV-19/Peru/UCA-INS-27017/2022|EPI_ISL_14956939|2022-07-27
hCoV-19/Peru/ANC-INS-15922/2022	hCoV-19/Australia/NSW4431/2021|EPI_ISL_1494722|2021-04-03		hCoV-19/Peru/CAJ-INS-39377/2022	hCoV-19/Peru/UCA-INS-27021/2022|EPI_ISL_14956934|2022-07-27
hCoV-19/Peru/ANC-INS-15923/2022	hCoV-19/Belgium/MBLGPF035244/2021|EPI_ISL_2778044|2021-06-20		hCoV-19/Peru/CAJ-INS-39378/2022	hCoV-19/Peru/UCA-INS-27024/2022|EPI_ISL_14956931|2022-07-29
hCoV-19/Peru/ANC-INS-15997/2022	hCoV-19/Belgium/rega-11536/2021|EPI_ISL_2878193|2021-06-24		hCoV-19/Peru/CAJ-INS-39379/2022	hCoV-19/Peru/UCA-INS-27302/2022|EPI_ISL_15017712|2022-08-06
hCoV-19/Peru/ANC-INS-15998/2022	hCoV-19/Bolivia/LaPaz_GM3-4/2021|EPI_ISL_2802859|2021-06-02		hCoV-19/Peru/CAJ-INS-39380/2022	hCoV-19/Peru/UCA-INS-27367/2022|EPI_ISL_15017714|2022-08-05
hCoV-19/Peru/ANC-INS-15999/2022	hCoV-19/Bolivia/SAN-CABANA-PE-UPCH-2236/2021|EPI_ISL_8800589|2021-06-22		hCoV-19/Peru/CAJ-INS-39381/2022	hCoV-19/Peru/UCA-INS-27373/2022|EPI_ISL_15017720|2022-08-08
hCoV-19/Peru/ANC-INS-16005/2022	hCoV-19/Bolivia/SAN-UPCH-0979/2021|EPI_ISL_5147113|2021-02-03		hCoV-19/Peru/CAJ-INS-39382/2022	hCoV-19/Peru/UCA-INS-27375/2022|EPI_ISL_15017722|2022-08-09
hCoV-19/Peru/ANC-INS-16021/2022	hCoV-19/Brazil/AC-LNCC-00013/2021|EPI_ISL_5926816|2021-05-18		hCoV-19/Peru/CAJ-INS-39383/2022	hCoV-19/Peru/UCA-INS-27376/2022|EPI_ISL_15017723|2022-08-10
hCoV-19/Peru/ANC-INS-16216/2022	hCoV-19/Brazil/AC-LNCC-00014/2021|EPI_ISL_5926817|2021-05-18		hCoV-19/Peru/CAJ-INS-39384/2022	hCoV-19/Peru/UCA-INS-27382/2022|EPI_ISL_15017729|2022-08-08
hCoV-19/Peru/ANC-INS-16217/2022	hCoV-19/Brazil/AC-LNCC-00017/2021|EPI_ISL_5926820|2021-05-18		hCoV-19/Peru/CAJ-INS-39385/2022	hCoV-19/Peru/UCA-INS-27383/2022|EPI_ISL_15017730|2022-08-08
hCoV-19/Peru/ANC-INS-16218/2022	hCoV-19/Brazil/AC-LNCC-00021/2021|EPI_ISL_5926824|2021-05-18		hCoV-19/Peru/CAJ-INS-39386/2022	hCoV-19/Peru/UCA-INS-27388/2022|EPI_ISL_15017735|2022-08-10
hCoV-19/Peru/ANC-INS-16219/2022	hCoV-19/Brazil/AC-LNCC-00022/2021|EPI_ISL_5926825|2021-05-18		hCoV-19/Peru/CAJ-INS-39387/2022	hCoV-19/Peru/UCA-INS-27570/2022|EPI_ISL_15017316|2022-08-23
hCoV-19/Peru/ANC-INS-16220/2022	hCoV-19/Brazil/AC-LNCC-00023/2021|EPI_ISL_5926826|2021-05-18		hCoV-19/Peru/CAJ-INS-39388/2022	hCoV-19/Peru/UCA-INS-27573/2022|EPI_ISL_15017319|2022-08-26
hCoV-19/Peru/ANC-INS-16262/2022	hCoV-19/Brazil/AC-LNCC-00033/2021|EPI_ISL_5926836|2021-06-22		hCoV-19/Peru/CAJ-INS-39389/2022	hCoV-19/Peru/UCA-INS-27599/2022|EPI_ISL_15017343|2022-08-24
hCoV-19/Peru/ANC-INS-16379/2022	hCoV-19/Brazil/AC-LNCC-00079/2021|EPI_ISL_5926879|2021-05-31		hCoV-19/Peru/CAJ-INS-39390/2022	hCoV-19/Peru/UCA-INS-27600/2022|EPI_ISL_15017344|2022-08-26
hCoV-19/Peru/ANC-INS-16380/2022	hCoV-19/Brazil/PR-FIOCRUZ-HF464/2021|EPI_ISL_3914321|2021-07-09		hCoV-19/Peru/CAJ-INS-39425/2022	hCoV-19/Peru/UCA-INS-27901/2022|EPI_ISL_15116140|2022-08-16
hCoV-19/Peru/ANC-INS-16381/2022	hCoV-19/Brazil/RS-FIOCRUZ-33274-1P/2021|EPI_ISL_3751410|2021-06-10		hCoV-19/Peru/CAJ-INS-39426/2022	hCoV-19/Peru/UCA-INS-27907/2022|EPI_ISL_15116146|2022-08-17
hCoV-19/Peru/ANC-INS-16382/2022	hCoV-19/Brazil/RS-FIOCRUZ-33274/2021|EPI_ISL_3751412|2021-06-10		hCoV-19/Peru/CAJ-INS-39427/2022	hCoV-19/Peru/UCA-INS-27909/2022|EPI_ISL_15116148|2022-08-18
hCoV-19/Peru/ANC-INS-16522/2022	hCoV-19/Brazil/RS-FIOCRUZ-42173/2021|EPI_ISL_3539866|2021-06-28		hCoV-19/Peru/CAJ-INS-39428/2022	hCoV-19/Peru/UCA-INS-27913/2022|EPI_ISL_15116151|2022-08-18
hCoV-19/Peru/ANC-INS-16692/2022	hCoV-19/Brazil/RS-FIOCRUZ-53150/2021|EPI_ISL_6940648|2021-08-10		hCoV-19/Peru/CAJ-INS-39429/2022	hCoV-19/Peru/UCA-INS-28461/2022|EPI_ISL_15202202|2022-08-22
hCoV-19/Peru/ANC-INS-16723/2022	hCoV-19/Brazil/RS-FIOCRUZ-IAM11772/2021|EPI_ISL_14952939|2021-06-07		hCoV-19/Peru/CAJ-INS-39430/2022	hCoV-19/Peru/UCA-INS-29434/2022|EPI_ISL_15274741|2022-09-06
hCoV-19/Peru/ANC-INS-16727/2022	hCoV-19/Brazil/SP-HIAE-ID054/2021|EPI_ISL_2674368|2021-06-06		hCoV-19/Peru/CAJ-INS-39431/2022	hCoV-19/Peru/UCA-INS-30392/2022|EPI_ISL_15621581|2022-09-21
hCoV-19/Peru/ANC-INS-16923/2022	hCoV-19/Brazil/SP-HIAE-ID202/2021|EPI_ISL_3010903|2021-06-06		hCoV-19/Peru/CAJ-INS-39432/2022	hCoV-19/Peru/UCA-INS-30393/2022|EPI_ISL_15621582|2022-09-22
hCoV-19/Peru/ANC-INS-1739/2021	hCoV-19/Brazil/SP-HIAE-ID2618/2021|EPI_ISL_17473932|2021-06-06		hCoV-19/Peru/CAJ-INS-39433/2022	hCoV-19/Peru/UCA-INS-30394/2022|EPI_ISL_15621583|2022-09-22
hCoV-19/Peru/ANC-INS-1740/2021	hCoV-19/Brazil/SP-IAL-721591-NBD20/2021|EPI_ISL_1445272|2021-02-23		hCoV-19/Peru/CAJ-INS-39434/2022	hCoV-19/Peru/UCA-INS-31545/2022|EPI_ISL_15745338|2022-07-20
hCoV-19/Peru/ANC-INS-17411/2022	hCoV-19/Brazil/SP-IB_100038/2021|EPI_ISL_1966094|2021-02-26		hCoV-19/Peru/CAJ-INS-39435/2022	hCoV-19/Peru/UCA-INS-31582/2022|EPI_ISL_15745350|2022-07-18
hCoV-19/Peru/ANC-INS-17813/2022	hCoV-19/Brazil/SP-IB_112628/2021|EPI_ISL_5645590|2021-05-31		hCoV-19/Peru/CAJ-INS-39436/2022	hCoV-19/Peru/UCA-INS-31872/2022|EPI_ISL_15805975|2022-07-16
hCoV-19/Peru/ANC-INS-17814/2022	hCoV-19/Brazil/SP-IB_121844/2021|EPI_ISL_5650499|2021-07-20		hCoV-19/Peru/CAJ-INS-39438/2022	hCoV-19/Peru/UCA-INS-31893/2022|EPI_ISL_15805996|2022-07-20
hCoV-19/Peru/ANC-INS-17815/2022	hCoV-19/Brazil/SP-IB_21_128310/2021|EPI_ISL_16371041|2021-08-13		hCoV-19/Peru/CAJ-INS-39439/2022	hCoV-19/Peru/UCA-INS-31901/2022|EPI_ISL_15806004|2022-07-14
hCoV-19/Peru/ANC-INS-17816/2022	hCoV-19/Brazil/SP-IB_RP82131/2021|EPI_ISL_14204502|2021-06-15		hCoV-19/Peru/CAJ-INS-39440/2022	hCoV-19/Peru/UCA-INS-31909/2022|EPI_ISL_15806012|2022-07-18
hCoV-19/Peru/ANC-INS-17817/2022	hCoV-19/Brazil/SP-IB_RP83842/2021|EPI_ISL_14204501|2021-06-16		hCoV-19/Peru/CAJ-INS-40308/2022	hCoV-19/Peru/UCA-INS-31910/2022|EPI_ISL_15806013|2022-07-19
hCoV-19/Peru/ANC-INS-17818/2022	hCoV-19/Brazil/SP-IB_RP85093/2021|EPI_ISL_14204530|2021-06-19		hCoV-19/Peru/CAJ-INS-40382/2023	hCoV-19/Peru/UCA-INS-31912/2022|EPI_ISL_15806015|2022-07-20
hCoV-19/Peru/ANC-INS-17830/2022	hCoV-19/Brazil/SP-reBUT_721591/2021|EPI_ISL_5801758|2021-02-26		hCoV-19/Peru/CAJ-INS-40392/2022	hCoV-19/Peru/UCA-INS-31913/2022|EPI_ISL_15806016|2022-07-20
hCoV-19/Peru/ANC-INS-17831/2022	hCoV-19/Brazil/SP-RP-89551/2021|EPI_ISL_2928137|2021-06-21		hCoV-19/Peru/CAJ-INS-40394/2022	hCoV-19/Peru/UCA-INS-32290/2022|EPI_ISL_15934160|2022-11-04
hCoV-19/Peru/ANC-INS-17832/2022	hCoV-19/Canada/AB-ABPHL-17863/2021|EPI_ISL_2941193|2021-02-24		hCoV-19/Peru/CAJ-INS-40395/2022	hCoV-19/Peru/UCA-INS-32552/2022|EPI_ISL_15934957|2022-07-23
hCoV-19/Peru/ANC-INS-1805/2021	hCoV-19/Canada/AB-ABPHL-17879/2021|EPI_ISL_2941206|2021-05-09		hCoV-19/Peru/CAJ-INS-40396/2022	hCoV-19/Peru/UCA-INS-32554/2022|EPI_ISL_15934959|2022-07-23
hCoV-19/Peru/ANC-INS-1837/2021	hCoV-19/Canada/AB-ABPHL-20778/2021|EPI_ISL_2939512|2021-06-21		hCoV-19/Peru/CAJ-INS-40397/2022	hCoV-19/Peru/UCA-INS-32557/2022|EPI_ISL_15934962|2022-07-18
hCoV-19/Peru/ANC-INS-1838/2021	hCoV-19/Canada/BC-BCCDC-26334/2021|EPI_ISL_2523104|2021-02-15		hCoV-19/Peru/CAJ-INS-40398/2022	hCoV-19/Peru/UCA-INS-32998/2022|EPI_ISL_15934614|2022-08-16
hCoV-19/Peru/ANC-INS-1839/2021	hCoV-19/Canada/QC-1nDJXP-8143336914/2021|EPI_ISL_7551647|2021-03-15		hCoV-19/Peru/CAJ-INS-40399/2022	hCoV-19/Peru/UCA-INS-33358/2022|EPI_ISL_15943124|2022-08-04
hCoV-19/Peru/ANC-INS-1840/2021	hCoV-19/Canada/QC-1nDJXP-8143348375/2021|EPI_ISL_2976310|2021-03-18		hCoV-19/Peru/CAJ-INS-40400/2022	hCoV-19/Peru/UCA-INS-33368/2022|EPI_ISL_15943134|2022-08-03
hCoV-19/Peru/ANC-INS-1841/2021	hCoV-19/Canada/QC-1nDJXP-8143422667/2021|EPI_ISL_2976412|2021-03-28		hCoV-19/Peru/CAJ-INS-40447/2022	hCoV-19/Peru/UCA-INS-33369/2022|EPI_ISL_15943135|2022-08-03
hCoV-19/Peru/ANC-INS-1842/2021	hCoV-19/Canada/QC-1nDJXP-8143424290/2021|EPI_ISL_2969845|2021-03-28		hCoV-19/Peru/CAJ-INS-40448/2022	hCoV-19/Peru/UCA-INS-33374/2022|EPI_ISL_15943140|2022-08-12
hCoV-19/Peru/ANC-INS-1843/2021	hCoV-19/Canada/QC-1nDJXP-8143433873/2021|EPI_ISL_2976414|2021-03-29		hCoV-19/Peru/CAJ-INS-40449/2022	hCoV-19/Peru/UCA-INS-33375/2022|EPI_ISL_15943141|2022-08-05
hCoV-19/Peru/ANC-INS-1844/2021	hCoV-19/Canada/QC-1nDJXP-8146882881/2021|EPI_ISL_2976413|2021-03-28		hCoV-19/Peru/CAJ-INS-40450/2022	hCoV-19/Peru/UCA-INS-33761/2022|EPI_ISL_16025955|2022-11-14
hCoV-19/Peru/ANC-INS-1845/2021	hCoV-19/Canada/QC-1nIEOQ-1041748200/2021|EPI_ISL_7686838|2021-04-10		hCoV-19/Peru/CAJ-INS-40452/2022	hCoV-19/Peru/UCA-INS-34401/2022|EPI_ISL_16114302|2022-11-17
hCoV-19/Peru/ANC-INS-1846/2021	hCoV-19/Canada/QC-1nIUH-5524338182/2021|EPI_ISL_7691200|2021-03-18		hCoV-19/Peru/CAJ-INS-40453/2023	hCoV-19/Peru/UCA-INS-34402/2022|EPI_ISL_16114038|2022-11-16
hCoV-19/Peru/ANC-INS-1847/2021	hCoV-19/Canada/QC-1nIUH-5524341619_2/2021|EPI_ISL_3207815|2021-03-22		hCoV-19/Peru/CAJ-INS-40454/2023	hCoV-19/Peru/UCA-INS-35597/2022|EPI_ISL_16337269|2022-11-22
hCoV-19/Peru/ANC-INS-1859/2021	hCoV-19/Canada/QC-1nIUH-5524359940/2021|EPI_ISL_2975479|2021-04-05		hCoV-19/Peru/CAJ-INS-41843/2023	hCoV-19/Peru/UCA-INS-35598/2022|EPI_ISL_16337451|2022-11-22
hCoV-19/Peru/ANC-INS-1860/2021	hCoV-19/Canada/QC-1nIUH-5524361133/2021|EPI_ISL_2975480|2021-04-06		hCoV-19/Peru/CAJ-INS-41844/2023	hCoV-19/Peru/UCA-INS-35599/2022|EPI_ISL_16337596|2022-11-23
hCoV-19/Peru/ANC-INS-1861/2021	hCoV-19/Canada/QC-1nIUH-5524362336/2021|EPI_ISL_2975482|2021-04-07		hCoV-19/Peru/CAJ-INS-41899/2023	hCoV-19/Peru/UCA-INS-35600/2022|EPI_ISL_16337401|2022-11-22
hCoV-19/Peru/ANC-INS-1862/2021	hCoV-19/Canada/QC-1nIUH-5524406973/2021|EPI_ISL_2975937|2021-05-09		hCoV-19/Peru/CAJ-INS-41900/2023	hCoV-19/Peru/UCA-INS-35906/2022|EPI_ISL_16327744|2022-11-22
hCoV-19/Peru/ANC-INS-1863/2021	hCoV-19/Canada/QC-1nIUH-5524408145/2021|EPI_ISL_2975941|2021-05-10		hCoV-19/Peru/CAJ-INS-41919/2023	hCoV-19/Peru/UCA-INS-35907/2022|EPI_ISL_16327745|2022-11-22
hCoV-19/Peru/ANC-INS-18703/2022	hCoV-19/Canada/QC-1nQUP-9964070265/2021|EPI_ISL_2975726|2021-04-21		hCoV-19/Peru/CAJ-INS-42319/2023	hCoV-19/Peru/UCA-INS-36326/2022|EPI_ISL_16450303|2022-11-30
hCoV-19/Peru/ANC-INS-18704/2022	hCoV-19/Canada/QC-CHUL-8143348559/2021|EPI_ISL_3457819|2021-03-18		hCoV-19/Peru/CAJ-INS-44587/2023	hCoV-19/Peru/UCA-INS-36327/2022|EPI_ISL_16450304|2022-11-30
hCoV-19/Peru/ANC-INS-18705/2022	hCoV-19/Canada/QC-L00337510001/2021|EPI_ISL_3458261|2021-03-17		hCoV-19/Peru/CAL-CITBM-CC11_04/2022	hCoV-19/Peru/UCA-INS-36954/2022|EPI_ISL_16505064|2022-11-30
hCoV-19/Peru/ANC-INS-18706/2022	hCoV-19/Canada/QC-L00344022/2021|EPI_ISL_3458299|2021-04-06		hCoV-19/Peru/CAL-CITBM-CC11_05/2022	hCoV-19/Peru/UCA-INS-36962/2022|EPI_ISL_16505072|2022-11-30
hCoV-19/Peru/ANC-INS-18707/2022	hCoV-19/Canada/QC-L00344360/2021|EPI_ISL_3458318|2021-04-07		hCoV-19/Peru/CAL-CITBM-CC11_07/2022	hCoV-19/Peru/UCA-INS-40965/2022|EPI_ISL_17088159|2022-11-28
hCoV-19/Peru/ANC-INS-18708/2022	hCoV-19/Canada/QC-L00345698/2021|EPI_ISL_5873251|2021-04-13		hCoV-19/Peru/CAL-CITBM-CC11_08/2022	hCoV-19/Portugal/INSA-46236/2023|EPI_ISL_17096127|2023-02-14
hCoV-19/Peru/ANC-INS-18709/2022	hCoV-19/Canada/QC-L00346317001/2021|EPI_ISL_5891599|2021-04-13		hCoV-19/Peru/CAL-CITBM-CC11_09/2022	hCoV-19/Portugal/PT44217/2022|EPI_ISL_16006702|2022-11-17
hCoV-19/Peru/ANC-INS-18710/2022	hCoV-19/Canada/QC-L00348692001/2021|EPI_ISL_3021531|2021-04-23		hCoV-19/Peru/CAL-CITBM-CC11_10/2022	hCoV-19/Portugal/PT44225/2022|EPI_ISL_16006709|2022-11-21
hCoV-19/Peru/ANC-INS-1874/2021	hCoV-19/Canada/QC-L00348695001/2021|EPI_ISL_3021533|2021-04-23		hCoV-19/Peru/CAL-CITBM-CC11_11/2022	hCoV-19/Portugal/PT45616/2023|EPI_ISL_16618115|2023-01-05
hCoV-19/Peru/ANC-INS-18765/2022	hCoV-19/Canary_Islands/CN-HUNSC_ITER_900216282/2021|EPI_ISL_14092455|2021-04-28		hCoV-19/Peru/CAL-CITBM-CC11_12/2022	hCoV-19/South_Korea/KDCA179416/2022|EPI_ISL_16338227|2022-12-01
hCoV-19/Peru/ANC-INS-18766/2022	hCoV-19/Canary_Islands/CN-HUNSC_ITER_900216304/2021|EPI_ISL_14092375|2021-04-28		hCoV-19/Peru/CAL-CITBM-CC11_14/2022	hCoV-19/South_Korea/KDCA179417/2022|EPI_ISL_16338228|2022-12-01
hCoV-19/Peru/ANC-INS-18771/2022	hCoV-19/Chile-MA/CADIUMAG-00903/2021|EPI_ISL_3128152|2021-07-06		hCoV-19/Peru/CAL-CITBM-CC11_16/2022	hCoV-19/Spain/AN-CBA-29902/2022|EPI_ISL_16977327|2022-10-05
hCoV-19/Peru/ANC-INS-18772/2022	hCoV-19/Chile-MA/CADIUMAG-00905/2021|EPI_ISL_3128522|2021-07-06		hCoV-19/Peru/CAL-CITBM-CC11_17/2022	hCoV-19/Spain/AN-PMC-31180/2022|EPI_ISL_17200226|2022-11-28
hCoV-19/Peru/ANC-INS-18773/2022	hCoV-19/Chile-MA/CADIUMAG-00909/2021|EPI_ISL_3128525|2021-07-07		hCoV-19/Peru/CAL-CITBM-CC11_18/2022	hCoV-19/Spain/AN-PMC-31592/2022|EPI_ISL_17214323|2022-11-23
hCoV-19/Peru/ANC-INS-18774/2022	hCoV-19/Chile-MA/CADIUMAG-00910/2021|EPI_ISL_3128526|2021-07-07		hCoV-19/Peru/CAL-CITBM-CC11_19/2022	hCoV-19/Spain/AN-PMC-32022/2022|EPI_ISL_17214761|2022-12-29
hCoV-19/Peru/ANC-INS-19526/2022	hCoV-19/Chile-MA/CADIUMAG-00917/2021|EPI_ISL_3128532|2021-07-11		hCoV-19/Peru/CAL-CITBM-CC11_21/2022	hCoV-19/Spain/IB-HUSE-07300/2022|EPI_ISL_16009250|2022-11-24
hCoV-19/Peru/ANC-INS-19527/2022	hCoV-19/Chile-MA/CADIUMAG-00918/2021|EPI_ISL_3128533|2021-07-11		hCoV-19/Peru/CAL-CITBM-CC11_22/2022	hCoV-19/Spain/VC-CVA_GRAL-115784/2022|EPI_ISL_16248097|2022-11-29
hCoV-19/Peru/ANC-INS-19528/2022	hCoV-19/Chile-MA/CADIUMAG-00921/2021|EPI_ISL_3128537|2021-07-11		hCoV-19/Peru/CAL-CITBM-CC11_23/2022	hCoV-19/Sweden/01_SE100_22CS107595/2022|EPI_ISL_15933198|2022-11-14
hCoV-19/Peru/ANC-INS-19530/2022	hCoV-19/Chile-MA/CADIUMAG-00924/2021|EPI_ISL_3164256|2021-07-12		hCoV-19/Peru/CAL-CITBM-CC11_24/2022	hCoV-19/Sweden/01_SE100_22CS107827/2022|EPI_ISL_16104637|2022-11-22
hCoV-19/Peru/ANC-INS-19531/2022	hCoV-19/Chile-MA/CADIUMAG-00936/2021|EPI_ISL_3164267|2021-06-09		hCoV-19/Peru/CAL-CITBM-CC12_01/2022	hCoV-19/Sweden/01_SE100_22CS107962/2022|EPI_ISL_16104571|2022-11-23
hCoV-19/Peru/ANC-INS-19532/2022	hCoV-19/Chile/AI-100211/2021|EPI_ISL_2543618|2021-05-21		hCoV-19/Peru/CAL-CITBM-CC12_02/2022	hCoV-19/Sweden/01_SE100_22CS108004/2022|EPI_ISL_16104421|2022-11-30
hCoV-19/Peru/ANC-INS-19533/2022	hCoV-19/Chile/AI-100216/2021|EPI_ISL_2543621|2021-05-21		hCoV-19/Peru/CAL-CITBM-CC12_03/2022	hCoV-19/Sweden/01_SE100_22CS108007/2022|EPI_ISL_16104407|2022-11-30
hCoV-19/Peru/ANC-INS-19534/2022	hCoV-19/Chile/AI-101445/2021|EPI_ISL_12144286|2021-05-25		hCoV-19/Peru/CAL-CITBM-CC12_04/2022	hCoV-19/Sweden/01_SE100_22CS108009/2022|EPI_ISL_16104406|2022-11-30
hCoV-19/Peru/ANC-INS-19535/2022	hCoV-19/Chile/AI-110265/2021|EPI_ISL_2892719|2021-06-10		hCoV-19/Peru/CAL-CITBM-CC12_06/2022	hCoV-19/Sweden/01_SE100_22CS108024/2022|EPI_ISL_16104428|2022-11-28
hCoV-19/Peru/ANC-INS-19536/2022	hCoV-19/Chile/AI-113869/2021|EPI_ISL_2892723|2021-06-16		hCoV-19/Peru/CAL-CITBM-CC12_07/2022	hCoV-19/Sweden/01_SE100_22CS108081/2022|EPI_ISL_16104157|2022-12-02
hCoV-19/Peru/ANC-INS-19610/2022	hCoV-19/Chile/AI-116961/2021|EPI_ISL_2892712|2021-06-23		hCoV-19/Peru/CAL-CITBM-CC12_08/2022	hCoV-19/Sweden/01_SE100_22CS108112/2022|EPI_ISL_16104171|2022-12-04
hCoV-19/Peru/ANC-INS-19611/2022	hCoV-19/Chile/AI-116962/2021|EPI_ISL_2892713|2021-06-23		hCoV-19/Peru/CAL-CITBM-CC12_11/2022	hCoV-19/Sweden/01_SE100_22CS108209/2022|EPI_ISL_16250829|2022-12-05
hCoV-19/Peru/ANC-INS-19612/2022	hCoV-19/Chile/AI-116965/2021|EPI_ISL_12144287|2021-06-23		hCoV-19/Peru/CAL-CITBM-CC12_13/2022	hCoV-19/Sweden/01_SE100_22CS108219/2022|EPI_ISL_16250827|2022-12-05
hCoV-19/Peru/ANC-INS-19616/2022	hCoV-19/Chile/AI-116966/2021|EPI_ISL_2892714|2021-06-23		hCoV-19/Peru/CAL-CITBM-CC12_14/2022	hCoV-19/Sweden/01_SE100_22CS108233/2022|EPI_ISL_16250836|2022-12-05
hCoV-19/Peru/ANC-INS-19617/2022	hCoV-19/Chile/AI-116970/2021|EPI_ISL_2892716|2021-06-23		hCoV-19/Peru/CAL-CITBM-CC12_18/2022	hCoV-19/Sweden/01_SE100_22CS108394/2022|EPI_ISL_16295216|2022-12-14
hCoV-19/Peru/ANC-INS-19618/2022	hCoV-19/Chile/AI-116971/2021|EPI_ISL_2892717|2021-06-23		hCoV-19/Peru/CAL-CITBM-CC12_19/2022	hCoV-19/Sweden/01_SE100_22CS108481/2022|EPI_ISL_16464885|2022-12-27
hCoV-19/Peru/ANC-INS-1968/2021	hCoV-19/Chile/AI-119620/2021|EPI_ISL_3132229|2021-06-27		hCoV-19/Peru/CAL-CITBM-CC12_20/2022	hCoV-19/Sweden/01_SE100_22CS108511/2022|EPI_ISL_16464871|2022-12-27
hCoV-19/Peru/ANC-INS-1981/2021	hCoV-19/Chile/AI-119929/2021|EPI_ISL_3144902|2021-06-29		hCoV-19/Peru/CAL-CITBM-CC12_21/2022	hCoV-19/Sweden/01_SE100_22CS510048/2022|EPI_ISL_15933041|2022-11-16
hCoV-19/Peru/ANC-INS-19863/2022	hCoV-19/Chile/AI-119932/2021|EPI_ISL_3144941|2021-06-30		hCoV-19/Peru/CAL-CITBM-CC12_22/2022	hCoV-19/Sweden/01_SE100_22CS510358/2022|EPI_ISL_16104333|2022-11-28
hCoV-19/Peru/ANC-INS-19864/2022	hCoV-19/Chile/AI-119938/2021|EPI_ISL_3144942|2021-07-01		hCoV-19/Peru/CAL-CITBM-CC12_23/2022	hCoV-19/Sweden/01_SE100_22CS510400/2022|EPI_ISL_16104313|2022-11-28
hCoV-19/Peru/ANC-INS-19865/2022	hCoV-19/Chile/AI-120100/2021|EPI_ISL_3144906|2021-06-30		hCoV-19/Peru/CAL-CITBM-CC12_24/2022	hCoV-19/Sweden/01_SE100_22CS510436/2022|EPI_ISL_16104207|2022-11-30
hCoV-19/Peru/ANC-INS-19866/2022	hCoV-19/Chile/AI-121140/2021|EPI_ISL_3149138|2021-07-04		hCoV-19/Peru/CAL-CITBM-CC13_10/2022	hCoV-19/Sweden/01_SE100_22CS510474/2022|EPI_ISL_16104251|2022-12-01
hCoV-19/Peru/ANC-INS-19867/2022	hCoV-19/Chile/AI-121680/2021|EPI_ISL_3185474|2021-07-02		hCoV-19/Peru/CAL-CITBM-CC13_14/2022	hCoV-19/Sweden/01_SE100_22CS510698/2022|EPI_ISL_16250869|2022-12-09
hCoV-19/Peru/ANC-INS-19868/2022	hCoV-19/Chile/AI-121681/2021|EPI_ISL_3185475|2021-07-02		hCoV-19/Peru/CAL-CITBM-CC13_15/2022	hCoV-19/Sweden/01_SE100_22CS510825/2022|EPI_ISL_16295297|2022-12-10
hCoV-19/Peru/ANC-INS-19869/2022	hCoV-19/Chile/AI-129390/2021|EPI_ISL_3368466|2021-07-19		hCoV-19/Peru/CAL-CITBM-CC13_21/2022	hCoV-19/Sweden/01_SE100_22CS510834/2022|EPI_ISL_16295693|2022-12-13
hCoV-19/Peru/ANC-INS-19870/2022	hCoV-19/Chile/AI-133922/2021|EPI_ISL_3537183|2021-08-02		hCoV-19/Peru/CAL-CITBM-CC13_22/2022	hCoV-19/Sweden/01_SE100_22CS510863/2022|EPI_ISL_16295736|2022-12-14
hCoV-19/Peru/ANC-INS-19871/2022	hCoV-19/Chile/AI-140653/2021|EPI_ISL_4632632|2021-08-16		hCoV-19/Peru/CAL-CITBM-CC13_23/2022	hCoV-19/Sweden/01_SE100_22CS510898/2022|EPI_ISL_16295802|2022-12-14
hCoV-19/Peru/ANC-INS-19872/2022	hCoV-19/Chile/AI-141528/2021|EPI_ISL_12144290|2021-08-18		hCoV-19/Peru/CAL-CITBM-CC13_24/2022	hCoV-19/Sweden/01_SE100_22CS511091/2022|EPI_ISL_16464948|2022-12-26
hCoV-19/Peru/ANC-INS-19873/2022	hCoV-19/Chile/AI-75399/2021|EPI_ISL_1633401|2021-04-06		hCoV-19/Peru/CAL-CITBM-CC14_02/2022	hCoV-19/Sweden/01_SE100_22CS511104/2022|EPI_ISL_16464956|2022-12-24
hCoV-19/Peru/ANC-INS-19874/2022	hCoV-19/Chile/AI-75403/2021|EPI_ISL_1633403|2021-04-05		hCoV-19/Peru/CAL-CITBM-CC14_03/2022	hCoV-19/Sweden/01_SE100_22CS511133/2022|EPI_ISL_16464907|2022-12-23
hCoV-19/Peru/ANC-INS-19875/2022	hCoV-19/Chile/AI-75405/2021|EPI_ISL_1633404|2021-04-07		hCoV-19/Peru/CAL-CITBM-CC14_08/2022	hCoV-19/Sweden/01_SE100_22CS511135/2022|EPI_ISL_16464898|2022-12-23
hCoV-19/Peru/ANC-INS-1990/2021	hCoV-19/Chile/AI-83324/2021|EPI_ISL_2597303|2021-04-19		hCoV-19/Peru/CAL-CITBM-CC14_10/2022	hCoV-19/Sweden/01_SE100_23CS100033/2023|EPI_ISL_16889241|2023-01-01
hCoV-19/Peru/ANC-INS-2005/2021	hCoV-19/Chile/AI-83325/2021|EPI_ISL_2597304|2021-04-21		hCoV-19/Peru/CAL-CITBM-CC14_14/2022	hCoV-19/Sweden/01_SE100_23CS100042/2023|EPI_ISL_16889255|2023-01-02
hCoV-19/Peru/ANC-INS-20139/2022	hCoV-19/Chile/AI-83334/2021|EPI_ISL_2597307|2021-04-17		hCoV-19/Peru/CAL-CITBM-CC14_15/2022	hCoV-19/Sweden/01_SE100_23CS100072/2023|EPI_ISL_16889246|2023-01-01
hCoV-19/Peru/ANC-INS-2030/2021	hCoV-19/Chile/AI-83335/2021|EPI_ISL_2597308|2021-04-18		hCoV-19/Peru/CAL-CITBM-CC14_16/2022	hCoV-19/Sweden/01_SE100_23CS100117/2023|EPI_ISL_16889287|2023-01-04
hCoV-19/Peru/ANC-INS-2031/2021	hCoV-19/Chile/AI-86401/2021|EPI_ISL_12144292|2021-04-27		hCoV-19/Peru/CAL-CITBM-CC14_17/2022	hCoV-19/Sweden/01_SE100_23CS100208/2023|EPI_ISL_16640766|2023-01-09
hCoV-19/Peru/ANC-INS-2032/2021	hCoV-19/Chile/AI-86404/2021|EPI_ISL_2391050|2021-04-27		hCoV-19/Peru/CAL-CITBM-CC14_19/2022	hCoV-19/Sweden/01_SE100_23CS100474/2023|EPI_ISL_16909133|2023-02-02
hCoV-19/Peru/ANC-INS-2033/2021	hCoV-19/Chile/AI-86411/2021|EPI_ISL_2391055|2021-04-27		hCoV-19/Peru/CAL-CITBM-CC14_20/2022	hCoV-19/Sweden/01_SE100_23CS100508/2023|EPI_ISL_17036581|2023-02-10
hCoV-19/Peru/ANC-INS-2034/2021	hCoV-19/Chile/AI-86417/2021|EPI_ISL_12144293|2021-04-27		hCoV-19/Peru/CAL-CITBM-CC14_22/2023	hCoV-19/Sweden/01_SE100_23CS100516/2023|EPI_ISL_17036575|2023-02-16
hCoV-19/Peru/ANC-INS-2046/2021	hCoV-19/Chile/AI-86418/2021|EPI_ISL_2391060|2021-04-28		hCoV-19/Peru/CAL-CITBM-CC14_23/2023	hCoV-19/Sweden/01_SE100_23CS100542/2023|EPI_ISL_17194560|2023-03-01
hCoV-19/Peru/ANC-INS-2047/2021	hCoV-19/Chile/AI-86422/2021|EPI_ISL_2391063|2021-04-27		hCoV-19/Peru/CAL-CITBM-CC14_24/2023	hCoV-19/Sweden/01_SE100_23CS100547/2023|EPI_ISL_17194575|2023-03-01
hCoV-19/Peru/ANC-INS-2048/2021	hCoV-19/Chile/AI-90768/2021|EPI_ISL_2391464|2021-05-05		hCoV-19/Peru/CAL-CITBM-CC15_05/2022	hCoV-19/Sweden/01_SE100_23CS500042/2022|EPI_ISL_16553466|2022-12-29
hCoV-19/Peru/ANC-INS-2049/2021	hCoV-19/Chile/AI-90769/2021|EPI_ISL_2391465|2021-05-05		hCoV-19/Peru/CAL-CITBM-CC15_06/2022	hCoV-19/Sweden/01_SE100_23CS500050/2023|EPI_ISL_16553454|2023-01-02
hCoV-19/Peru/ANC-INS-20684/2022	hCoV-19/Chile/AI-90771/2021|EPI_ISL_2391466|2021-05-05		hCoV-19/Peru/CAL-CITBM-CC15_08/2022	hCoV-19/Sweden/01_SE100_23CS500063/2023|EPI_ISL_16553412|2023-01-01
hCoV-19/Peru/ANC-INS-20685/2022	hCoV-19/Chile/AI-90778/2021|EPI_ISL_2391469|2021-05-05		hCoV-19/Peru/CAL-CITBM-CC15_10/2022	hCoV-19/Sweden/01_SE100_23CS500075/2022|EPI_ISL_16553399|2022-12-30
hCoV-19/Peru/ANC-INS-20686/2022	hCoV-19/Chile/AI-93128/2021|EPI_ISL_2391358|2021-05-07		hCoV-19/Peru/CAL-CITBM-CC15_13/2022	hCoV-19/Sweden/01_SE100_23CS500083/2022|EPI_ISL_16553418|2022-12-21
hCoV-19/Peru/ANC-INS-20687/2022	hCoV-19/Chile/AI-93132/2021|EPI_ISL_2391360|2021-05-07		hCoV-19/Peru/CAL-CITBM-CC15_14/2022	hCoV-19/Sweden/01_SE100_23CS500821/2023|EPI_ISL_16987114|2023-02-07
hCoV-19/Peru/ANC-INS-20688/2022	hCoV-19/Chile/AI-93769/2021|EPI_ISL_2508565|2021-05-11		hCoV-19/Peru/CAL-CITBM-CC15_17/2022	hCoV-19/Sweden/01_SE100_23CS500823/2023|EPI_ISL_16987107|2023-02-09
hCoV-19/Peru/ANC-INS-20689/2022	hCoV-19/Chile/AI-93771/2021|EPI_ISL_2508566|2021-05-10		hCoV-19/Peru/CAL-CITBM-CC15_20/2022	hCoV-19/Sweden/01_SE100_23CS500841/2023|EPI_ISL_17036543|2023-02-14
hCoV-19/Peru/ANC-INS-20690/2022	hCoV-19/Chile/AI-93775/2021|EPI_ISL_2508568|2021-05-10		hCoV-19/Peru/CAL-CITBM-CC15_23/2022	hCoV-19/Sweden/01_SE100_23CS500908/2023|EPI_ISL_17099814|2023-02-26
hCoV-19/Peru/ANC-INS-20691/2022	hCoV-19/Chile/AI-93777/2021|EPI_ISL_2508569|2021-05-10		hCoV-19/Peru/CAL-CITBM-CC17_02/2022	hCoV-19/Sweden/03_SE600_000200503620N2/2022|EPI_ISL_16555548|2022-12-09
hCoV-19/Peru/ANC-INS-20693/2022	hCoV-19/Chile/AI-93785/2021|EPI_ISL_2508573|2021-05-12		hCoV-19/Peru/CAL-CITBM-CC17_03/2022	hCoV-19/Sweden/03_SE600_000200510302N2/2022|EPI_ISL_16555591|2022-12-21
hCoV-19/Peru/ANC-INS-20694/2022	hCoV-19/Chile/AI-93787/2021|EPI_ISL_2508574|2021-05-11		hCoV-19/Peru/CAL-CITBM-CC17_11/2022	hCoV-19/Sweden/03_SE600_500000209552SP/2022|EPI_ISL_17248275|2022-12-27
hCoV-19/Peru/ANC-INS-20695/2022	hCoV-19/Chile/AI-96819/2021|EPI_ISL_2509295|2021-05-17		hCoV-19/Peru/CAL-CITBM-CC17_19/2022	hCoV-19/Sweden/1260767979VN/2023|EPI_ISL_16811283|2023-01-17
hCoV-19/Peru/ANC-INS-20696/2022	hCoV-19/Chile/AI-96825/2021|EPI_ISL_2509298|2021-05-18		hCoV-19/Peru/CAL-CITBM-CC17_20/2022	hCoV-19/Sweden/1260768185VN/2023|EPI_ISL_16880055|2023-01-17
hCoV-19/Peru/ANC-INS-20697/2022	hCoV-19/Chile/AI-ISPC-123152/2021|EPI_ISL_17028553|2021-07-06		hCoV-19/Peru/CAL-CITBM-CC17_21/2022	hCoV-19/Sweden/1260769886R4/2023|EPI_ISL_16880036|2023-01-20
hCoV-19/Peru/ANC-INS-20699/2022	hCoV-19/Chile/AI-ISPC-123162/2021|EPI_ISL_17028557|2021-07-07		hCoV-19/Peru/CAL-CITBM-CC18_10/2022	hCoV-19/Sweden/1260771220VN/2023|EPI_ISL_16880051|2023-01-24
hCoV-19/Peru/ANC-INS-20700/2022	hCoV-19/Chile/AI-ISPC-123621/2021|EPI_ISL_17028621|2021-07-08		hCoV-19/Peru/CAL-CITBM-CC18_15/2022	hCoV-19/Sweden/1260771360VN/2023|EPI_ISL_16955594|2023-01-24
hCoV-19/Peru/ANC-INS-2071/2021	hCoV-19/Chile/AN-100649/2021|EPI_ISL_2557253|2021-05-25		hCoV-19/Peru/CAL-CITBM-CC18_17/2022	hCoV-19/Sweden/1260772219R4/2023|EPI_ISL_16955570|2023-01-26
hCoV-19/Peru/ANC-INS-2072/2021	hCoV-19/Chile/AN-101012/2021|EPI_ISL_2557266|2021-05-23		hCoV-19/Peru/CAL-CITBM-CC18_20/2022	hCoV-19/Sweden/1260772455R4/2023|EPI_ISL_16955562|2023-01-26
hCoV-19/Peru/ANC-INS-20757/2022	hCoV-19/Chile/AN-101013/2021|EPI_ISL_2557267|2021-05-22		hCoV-19/Peru/CAL-CITBM-CC18_24/2022	hCoV-19/Sweden/1260773260R4/2023|EPI_ISL_16955552|2023-01-28
hCoV-19/Peru/ANC-INS-20758/2022	hCoV-19/Chile/AN-105378/2021|EPI_ISL_2659168|2021-05-30		hCoV-19/Peru/CAL-CITBM-CC19_01/2022	hCoV-19/Sweden/1260775039R4/2023|EPI_ISL_17018740|2023-02-01
hCoV-19/Peru/ANC-INS-20759/2022	hCoV-19/Chile/AN-109389/2021|EPI_ISL_2756102|2021-06-08		hCoV-19/Peru/CAL-CITBM-CC19_08/2022	hCoV-19/Sweden/14_SE300_DC22-076486/2023|EPI_ISL_17096722|2023-01-13
hCoV-19/Peru/ANC-INS-20760/2022	hCoV-19/Chile/AN-109391/2021|EPI_ISL_2756103|2021-06-08		hCoV-19/Peru/CAL-CITBM-CC19_10/2022	hCoV-19/Sweden/14_SE300_DC23-000993/2023|EPI_ISL_17096808|2023-01-13
hCoV-19/Peru/ANC-INS-20761/2022	hCoV-19/Chile/AN-109408/2021|EPI_ISL_2756107|2021-06-07		hCoV-19/Peru/CAL-CITBM-CC19_12/2022	hCoV-19/Sweden/14_SE300_DC23-001604/2023|EPI_ISL_17097908|2023-01-19
hCoV-19/Peru/ANC-INS-20765/2022	hCoV-19/Chile/AN-109423/2021|EPI_ISL_2756113|2021-06-09		hCoV-19/Peru/CAL-CITBM-CC19_13/2022	hCoV-19/Sweden/14446328X5/2022|EPI_ISL_16727369|2022-12-05
hCoV-19/Peru/ANC-INS-20766/2022	hCoV-19/Chile/AN-116076/2021|EPI_ISL_2892593|2021-05-18		hCoV-19/Peru/CAL-CITBM-CC19_14/2022	hCoV-19/Sweden/14451505X5/2023|EPI_ISL_16811499|2023-01-10
hCoV-19/Peru/ANC-INS-20767/2022	hCoV-19/Chile/AN-116078/2021|EPI_ISL_2892594|2021-05-19		hCoV-19/Peru/CAL-CITBM-CC19_16/2023	hCoV-19/Sweden/1592496963/2023|EPI_ISL_16954634|2023-01-30
hCoV-19/Peru/ANC-INS-20768/2022	hCoV-19/Chile/AN-116083/2021|EPI_ISL_2892597|2021-06-20		hCoV-19/Peru/CAL-CITBM-CC19_18/2023	hCoV-19/Sweden/1592497063/2023|EPI_ISL_16954619|2023-01-30
hCoV-19/Peru/ANC-INS-20769/2022	hCoV-19/Chile/AN-116088/2021|EPI_ISL_2892600|2021-06-21		hCoV-19/Peru/CAL-CITBM-CC19_19/2023	hCoV-19/Sweden/1596019363/2023|EPI_ISL_16954628|2023-02-09
hCoV-19/Peru/ANC-INS-20771/2022	hCoV-19/Chile/AN-116090/2021|EPI_ISL_2892602|2021-05-16		hCoV-19/Peru/CAL-CITBM-CC19_20/2023	hCoV-19/Sweden/1596451463/2023|EPI_ISL_16830456|2023-01-18
hCoV-19/Peru/ANC-INS-20772/2022	hCoV-19/Chile/AN-116092/2021|EPI_ISL_2892603|2021-06-10		hCoV-19/Peru/CAL-CITBM-CC19_22/2023	hCoV-19/Sweden/1598735964/2023|EPI_ISL_16954627|2023-02-01
hCoV-19/Peru/ANC-INS-20796/2022	hCoV-19/Chile/AN-116093/2021|EPI_ISL_2892604|2021-06-10		hCoV-19/Peru/CAL-CITBM-CC19_23/2023	hCoV-19/Sweden/1599523364/2023|EPI_ISL_16954629|2023-01-30
hCoV-19/Peru/ANC-INS-2094/2021	hCoV-19/Chile/AN-116094/2021|EPI_ISL_2892605|2021-06-14		hCoV-19/Peru/CAL-CITBM-CC19_24/2023	hCoV-19/Sweden/1601781864/2023|EPI_ISL_16830461|2023-01-24
hCoV-19/Peru/ANC-INS-2106/2021	hCoV-19/Chile/AN-116095/2021|EPI_ISL_2892606|2021-06-12		hCoV-19/Peru/CAL-CITBM-CC20_05/2023	hCoV-19/Sweden/1602184264/2023|EPI_ISL_16954626|2023-02-01
hCoV-19/Peru/ANC-INS-2124/2021	hCoV-19/Chile/AN-116609/2021|EPI_ISL_12144303|2021-06-21		hCoV-19/Peru/CAL-CITBM-CC20_08/2023	hCoV-19/Sweden/1603475364/2023|EPI_ISL_16954631|2023-02-08
hCoV-19/Peru/ANC-INS-2139/2021	hCoV-19/Chile/AN-116614/2021|EPI_ISL_3220109|2021-06-21		hCoV-19/Peru/CAL-CITBM-CC20_09/2023	hCoV-19/Sweden/1603476664/2023|EPI_ISL_16954623|2023-02-07
hCoV-19/Peru/ANC-INS-21623/2022	hCoV-19/Chile/AN-119309/2021|EPI_ISL_3144934|2021-06-23		hCoV-19/Peru/CAL-CITBM-CC20_10/2023	hCoV-19/Sweden/1606427264/2023|EPI_ISL_16830459|2023-01-17
hCoV-19/Peru/ANC-INS-21765/2022	hCoV-19/Chile/AN-119310/2021|EPI_ISL_3144935|2021-06-23		hCoV-19/Peru/CAL-CITBM-CC20_11/2023	hCoV-19/Sweden/1610776763/2023|EPI_ISL_17084396|2023-02-16
hCoV-19/Peru/ANC-INS-22367/2022	hCoV-19/Chile/AN-119311/2021|EPI_ISL_3144936|2021-06-22		hCoV-19/Peru/CAL-CITBM-CC21_24/2022	hCoV-19/Sweden/1611607463/2023|EPI_ISL_17084383|2023-02-22
hCoV-19/Peru/ANC-INS-22368/2022	hCoV-19/Chile/AN-119317/2021|EPI_ISL_3144937|2021-06-25		hCoV-19/Peru/CAL-CITBM-CC21_25/2022	hCoV-19/Sweden/1611669263/2023|EPI_ISL_16954625|2023-01-30
hCoV-19/Peru/ANC-INS-22369/2022	hCoV-19/Chile/AN-119319/2021|EPI_ISL_3132636|2021-06-22		hCoV-19/Peru/CAL-CITBM-CC21_27/2022	hCoV-19/Sweden/1611671663/2023|EPI_ISL_16957173|2023-02-01
hCoV-19/Peru/ANC-INS-22370/2022	hCoV-19/Chile/AN-119321/2021|EPI_ISL_3132637|2021-06-22		hCoV-19/Peru/CAL-CITBM-CC21_29/2022	hCoV-19/Sweden/1700071763/2023|EPI_ISL_16830453|2023-01-19
hCoV-19/Peru/ANC-INS-22371/2022	hCoV-19/Chile/AN-122657/2021|EPI_ISL_3185581|2021-07-01		hCoV-19/Peru/CAL-CITBM-CC21_30/2022	hCoV-19/Sweden/1700076663/2023|EPI_ISL_16830460|2023-01-19
hCoV-19/Peru/ANC-INS-22372/2022	hCoV-19/Chile/AN-122662/2021|EPI_ISL_3185586|2021-07-03		hCoV-19/Peru/CAL-CITBM-CC21_34/2022	hCoV-19/Sweden/1700093763/2023|EPI_ISL_16830458|2023-01-16
hCoV-19/Peru/ANC-INS-22373/2022	hCoV-19/Chile/AN-125780/2021|EPI_ISL_3185781|2021-07-09		hCoV-19/Peru/CAL-CITBM-CC21_35/2022	hCoV-19/Sweden/22M19651/2022|EPI_ISL_16956668|2022-12-27
hCoV-19/Peru/ANC-INS-22374/2022	hCoV-19/Chile/AN-125781/2021|EPI_ISL_3185782|2021-07-12		hCoV-19/Peru/CAL-CITBM-CC21_36/2022	hCoV-19/Sweden/22M19652/2022|EPI_ISL_16956652|2022-12-27
hCoV-19/Peru/ANC-INS-22375/2022	hCoV-19/Chile/AN-125785/2021|EPI_ISL_3185786|2021-07-09		hCoV-19/Peru/CAL-CITBM-CC21_37/2022	hCoV-19/Sweden/23-040052/2023|EPI_ISL_16813791|2023-01-08
hCoV-19/Peru/ANC-INS-22376/2022	hCoV-19/Chile/AN-125786/2021|EPI_ISL_3185787|2021-07-10		hCoV-19/Peru/CAL-CITBM-CC21_39/2022	hCoV-19/Sweden/261763490411/2023|EPI_ISL_16811561|2023-01-09
hCoV-19/Peru/ANC-INS-22377/2022	hCoV-19/Chile/AN-125789/2021|EPI_ISL_3185790|2021-07-12		hCoV-19/Peru/CAL-CITBM-CC21_40/2022	hCoV-19/Sweden/2A679276521/2023|EPI_ISL_17077523|2023-02-16
hCoV-19/Peru/ANC-INS-22378/2022	hCoV-19/Chile/AN-125790/2021|EPI_ISL_3185791|2021-07-13		hCoV-19/Peru/CAL-CITBM-CC21_42/2022	hCoV-19/Sweden/2A78237930000/2023|EPI_ISL_17077702|2023-02-08
hCoV-19/Peru/ANC-INS-22379/2022	hCoV-19/Chile/AN-125986/2021|EPI_ISL_3368898|2021-07-08		hCoV-19/Peru/CAL-CITBM-CC21_43/2022	hCoV-19/Sweden/2A78377130000/2023|EPI_ISL_17077710|2023-02-13
hCoV-19/Peru/ANC-INS-22380/2022	hCoV-19/Chile/AN-126164/2021|EPI_ISL_3369434|2021-07-12		hCoV-19/Peru/CAL-CITBM-CC21_44/2022	hCoV-19/Sweden/2A78377430000/2023|EPI_ISL_17077701|2023-02-13
hCoV-19/Peru/ANC-INS-22381/2022	hCoV-19/Chile/AN-126743/2021|EPI_ISL_11976064|2021-07-09		hCoV-19/Peru/CAL-CITBM-CC21_48/2022	hCoV-19/Sweden/2A79883930000/2023|EPI_ISL_17556096|2023-03-31
hCoV-19/Peru/ANC-INS-22382/2022	hCoV-19/Chile/AN-126752/2021|EPI_ISL_3368902|2021-07-12		hCoV-19/Peru/CAL-CITBM-CC21_50/2022	hCoV-19/Sweden/3028050063/2023|EPI_ISL_16954635|2023-02-10
hCoV-19/Peru/ANC-INS-22383/2022	hCoV-19/Chile/AN-126756/2021|EPI_ISL_11976058|2021-07-07		hCoV-19/Peru/CAL-CITBM-CC21_53/2022	hCoV-19/Sweden/3028136863/2023|EPI_ISL_17084373|2023-02-13
hCoV-19/Peru/ANC-INS-22384/2022	hCoV-19/Chile/AN-126762/2021|EPI_ISL_3368903|2021-07-07		hCoV-19/Peru/CAL-CITBM-CC21_57/2022	hCoV-19/Sweden/3029310163/2023|EPI_ISL_17084355|2023-02-24
hCoV-19/Peru/ANC-INS-22385/2022	hCoV-19/Chile/AN-126763/2021|EPI_ISL_3368904|2021-07-12		hCoV-19/Peru/CAL-CITBM-CC21_66/2023	hCoV-19/Sweden/3691706463/2023|EPI_ISL_16830450|2023-01-17
hCoV-19/Peru/ANC-INS-22386/2022	hCoV-19/Chile/AN-126766/2021|EPI_ISL_3368849|2021-07-09		hCoV-19/Peru/CAL-CITBM-CC21_71/2023	hCoV-19/Sweden/38569265XXP/2022|EPI_ISL_16477194|2022-12-05
hCoV-19/Peru/ANC-INS-22387/2022	hCoV-19/Chile/AN-127755/2021|EPI_ISL_11976021|2021-07-19		hCoV-19/Peru/CAL-CITBM-CC21_76/2023	hCoV-19/Sweden/38579268XXP/2022|EPI_ISL_16477398|2022-12-08
hCoV-19/Peru/ANC-INS-22388/2022	hCoV-19/Chile/AN-127756/2021|EPI_ISL_3368810|2021-07-19		hCoV-19/Peru/CAL-INS-34009/2022	hCoV-19/Sweden/38586182XXP/2022|EPI_ISL_16476743|2022-12-12
hCoV-19/Peru/ANC-INS-22389/2022	hCoV-19/Chile/AN-127757/2021|EPI_ISL_3368772|2021-07-19		hCoV-19/Peru/CAL-INS-34107/2022	hCoV-19/Sweden/38586887XXP/2022|EPI_ISL_16476735|2022-12-12
hCoV-19/Peru/ANC-INS-22390/2022	hCoV-19/Chile/AN-129122/2021|EPI_ISL_3365045|2021-07-14		hCoV-19/Peru/CAL-INS-34111/2022	hCoV-19/Sweden/38590794XXP/2022|EPI_ISL_16476788|2022-12-13
hCoV-19/Peru/ANC-INS-22391/2022	hCoV-19/Chile/AN-129183/2021|EPI_ISL_3365049|2021-07-20		hCoV-19/Peru/CAL-INS-34645/2022	hCoV-19/Sweden/38590919XXP/2022|EPI_ISL_16476799|2022-12-13
hCoV-19/Peru/ANC-INS-22392/2022	hCoV-19/Chile/AN-129184/2021|EPI_ISL_3365052|2021-07-20		hCoV-19/Peru/CAL-INS-34653/2022	hCoV-19/Sweden/38593254XXP/2022|EPI_ISL_16476685|2022-12-15
hCoV-19/Peru/ANC-INS-22393/2022	hCoV-19/Chile/AN-129198/2021|EPI_ISL_3365056|2021-07-16		hCoV-19/Peru/CAL-INS-34708/2022	hCoV-19/Sweden/38593933XXP/2022|EPI_ISL_16476775|2022-12-14
hCoV-19/Peru/ANC-INS-22394/2022	hCoV-19/Chile/AN-130179/2021|EPI_ISL_3369328|2021-07-23		hCoV-19/Peru/CAL-INS-34709/2022	hCoV-19/Sweden/38594448XXP/2022|EPI_ISL_16476697|2022-12-14
hCoV-19/Peru/ANC-INS-22395/2022	hCoV-19/Chile/AN-135164/2021|EPI_ISL_3537349|2021-07-31		hCoV-19/Peru/CAL-INS-34889/2022	hCoV-19/Sweden/38598193XXP/2022|EPI_ISL_16476715|2022-12-15
hCoV-19/Peru/ANC-INS-22396/2022	hCoV-19/Chile/AN-135166/2021|EPI_ISL_3537357|2021-07-30		hCoV-19/Peru/CAL-INS-34932/2022	hCoV-19/Sweden/38598291XXP/2022|EPI_ISL_16476674|2022-12-15
hCoV-19/Peru/ANC-INS-22397/2022	hCoV-19/Chile/AN-135170/2021|EPI_ISL_3537358|2021-08-02		hCoV-19/Peru/CAL-INS-34934/2022	hCoV-19/Sweden/38601613XXP/2022|EPI_ISL_16476725|2022-12-16
hCoV-19/Peru/ANC-INS-22398/2022	hCoV-19/Chile/AN-135490/2021|EPI_ISL_3537359|2021-08-03		hCoV-19/Peru/CAL-INS-34941/2022	hCoV-19/Sweden/38606025XXP/2022|EPI_ISL_16476091|2022-12-19
hCoV-19/Peru/ANC-INS-22399/2022	hCoV-19/Chile/AN-138272/2021|EPI_ISL_3987921|2021-08-06		hCoV-19/Peru/CAL-INS-35497/2022	hCoV-19/Sweden/38609947XXP/2022|EPI_ISL_16476102|2022-12-20
hCoV-19/Peru/ANC-INS-22400/2022	hCoV-19/Chile/AN-152085/2021|EPI_ISL_4655535|2021-09-11		hCoV-19/Peru/CAL-INS-35780/2022	hCoV-19/Sweden/38609971XXP/2022|EPI_ISL_16476108|2022-12-20
hCoV-19/Peru/ANC-INS-22401/2022	hCoV-19/Chile/AN-55192/2021|EPI_ISL_2391373|2021-03-17		hCoV-19/Peru/CAL-INS-35782/2022	hCoV-19/Sweden/38617063XXP/2022|EPI_ISL_16727997|2022-12-22
hCoV-19/Peru/ANC-INS-22402/2022	hCoV-19/Chile/AN-62870/2021|EPI_ISL_2391376|2021-03-22		hCoV-19/Peru/CAL-INS-36221/2022	hCoV-19/Sweden/38624900XXP/2022|EPI_ISL_16727959|2022-12-28
hCoV-19/Peru/ANC-INS-22403/2022	hCoV-19/Chile/AN-67457/2021|EPI_ISL_1633413|2021-03-22		hCoV-19/Peru/CAL-INS-36222/2022	hCoV-19/Sweden/38629129XXP/2022|EPI_ISL_16727990|2022-12-29
hCoV-19/Peru/ANC-INS-22404/2022	hCoV-19/Chile/AN-67459/2021|EPI_ISL_2391379|2021-03-22		hCoV-19/Peru/CAL-INS-36223/2022	hCoV-19/Sweden/38629496XXP/2022|EPI_ISL_16727967|2022-12-29
hCoV-19/Peru/ANC-INS-22405/2022	hCoV-19/Chile/AN-82009/2021|EPI_ISL_2597257|2021-04-20		hCoV-19/Peru/CAL-INS-36224/2022	hCoV-19/Sweden/38635398XXP/2023|EPI_ISL_16728050|2023-01-02
hCoV-19/Peru/ANC-INS-22406/2022	hCoV-19/Chile/AN-82010/2021|EPI_ISL_2597258|2021-04-20		hCoV-19/Peru/CAL-INS-36232/2022	hCoV-19/Sweden/38639136XXP/2023|EPI_ISL_16728035|2023-01-03
hCoV-19/Peru/ANC-INS-22407/2022	hCoV-19/Chile/AN-82011/2021|EPI_ISL_2597259|2021-04-19		hCoV-19/Peru/CAL-INS-36233/2022	hCoV-19/Sweden/38639687XXP/2023|EPI_ISL_16728032|2023-01-03
hCoV-19/Peru/ANC-INS-22408/2022	hCoV-19/Chile/AN-82773/2021|EPI_ISL_2597277|2021-04-21		hCoV-19/Peru/CAL-INS-36886/2022	hCoV-19/Sweden/38640807XXP/2023|EPI_ISL_16728038|2023-01-04
hCoV-19/Peru/ANC-INS-22409/2022	hCoV-19/Chile/AN-85048/2021|EPI_ISL_2009561|2021-04-26		hCoV-19/Peru/CAL-INS-36927/2022	hCoV-19/Sweden/38642562XXP/2023|EPI_ISL_16728024|2023-01-04
hCoV-19/Peru/ANC-INS-22410/2022	hCoV-19/Chile/AN-85127/2021|EPI_ISL_2009562|2021-04-24		hCoV-19/Peru/CAL-INS-37455/2022	hCoV-19/Sweden/38650984XXP/2023|EPI_ISL_16727470|2023-01-09
hCoV-19/Peru/ANC-INS-22411/2022	hCoV-19/Chile/AN-88356/2021|EPI_ISL_2391149|2021-05-02		hCoV-19/Peru/CAL-INS-37456/2022	hCoV-19/Sweden/38653236XXP/2023|EPI_ISL_16727450|2023-01-10
hCoV-19/Peru/ANC-INS-22412/2022	hCoV-19/Chile/AN-88357/2021|EPI_ISL_2391150|2021-04-27		hCoV-19/Peru/CAL-INS-37457/2022	hCoV-19/Sweden/38701081XXP/2023|EPI_ISL_16880160|2023-01-26
hCoV-19/Peru/ANC-INS-22413/2022	hCoV-19/Chile/AN-92195/2021|EPI_ISL_2391324|2021-05-05		hCoV-19/Peru/CAL-INS-38240/2022	hCoV-19/Sweden/38726700XXP/2023|EPI_ISL_17018747|2023-02-06
hCoV-19/Peru/ANC-INS-22414/2022	hCoV-19/Chile/AN-95702/2021|EPI_ISL_2543567|2021-05-17		hCoV-19/Peru/CAL-INS-38244/2022	hCoV-19/Sweden/38737739XXP/2023|EPI_ISL_17018759|2023-02-09
hCoV-19/Peru/ANC-INS-22415/2022	hCoV-19/Chile/AN-ISPC-123178/2021|EPI_ISL_17028560|2021-07-06		hCoV-19/Peru/CAL-INS-38299/2022	hCoV-19/Sweden/38746154XXP/2023|EPI_ISL_17079539|2023-02-13
hCoV-19/Peru/ANC-INS-22416/2022	hCoV-19/Chile/AN-ISPC-123179/2021|EPI_ISL_17028561|2021-07-02		hCoV-19/Peru/CAL-INS-38349/2022	hCoV-19/Sweden/4021074697VN/2023|EPI_ISL_16811258|2023-01-16
hCoV-19/Peru/ANC-INS-22417/2022	hCoV-19/Chile/AN-ISPC-123180/2021|EPI_ISL_17028562|2021-07-02		hCoV-19/Peru/CAL-INS-38350/2022	hCoV-19/Sweden/4021091922VN/2023|EPI_ISL_16880047|2023-01-18
hCoV-19/Peru/ANC-INS-22418/2022	hCoV-19/Chile/AN-ISPC-123181/2021|EPI_ISL_17028563|2021-07-07		hCoV-19/Peru/CAL-INS-38364/2022	hCoV-19/Sweden/4021102144VN/2023|EPI_ISL_16880059|2023-01-22
hCoV-19/Peru/ANC-INS-22419/2022	hCoV-19/Chile/AN-ISPC-123182/2021|EPI_ISL_17028564|2021-07-07		hCoV-19/Peru/CAL-INS-38649/2023	hCoV-19/Sweden/4021102694VN/2023|EPI_ISL_17079428|2023-02-08
hCoV-19/Peru/ANC-INS-22420/2022	hCoV-19/Chile/AN-ISPC-123187/2021|EPI_ISL_17028569|2021-07-06		hCoV-19/Peru/CAL-INS-38663/2023	hCoV-19/Sweden/4021103832VN/2023|EPI_ISL_17079432|2023-02-13
hCoV-19/Peru/ANC-INS-22421/2022	hCoV-19/Chile/AN-ISPC-123188/2021|EPI_ISL_17028570|2021-07-06		hCoV-19/Peru/CAL-INS-39104/2023	hCoV-19/Sweden/4021103988VN/2023|EPI_ISL_17077791|2023-01-30
hCoV-19/Peru/ANC-INS-22422/2022	hCoV-19/Chile/AN-ISPC-123192/2021|EPI_ISL_17028574|2021-07-05		hCoV-19/Peru/CAL-INS-39160/2023	hCoV-19/Sweden/4021106359VN/2023|EPI_ISL_16880054|2023-01-24
hCoV-19/Peru/ANC-INS-22423/2022	hCoV-19/Chile/AN-ISPC-123197/2021|EPI_ISL_17028578|2021-07-07		hCoV-19/Peru/CAL-INS-39222/2023	hCoV-19/Sweden/4021109230VN/2023|EPI_ISL_16880065|2023-01-24
hCoV-19/Peru/ANC-INS-22424/2022	hCoV-19/Chile/AN-ISPC-123251/2021|EPI_ISL_17028588|2021-07-07		hCoV-19/Peru/CAL-INS-39608/2023	hCoV-19/Sweden/4021112485VN/2023|EPI_ISL_16955561|2023-01-25
hCoV-19/Peru/ANC-INS-22425/2022	hCoV-19/Chile/AN-ISPC-132212/2021|EPI_ISL_17028799|2021-07-28		hCoV-19/Peru/CAL-INS-39611/2023	hCoV-19/Sweden/42016559PK/2022|EPI_ISL_16724551|2022-12-27
hCoV-19/Peru/ANC-INS-22426/2022	hCoV-19/Chile/AN-ISPC-86720/2021|EPI_ISL_17028382|2021-04-22		hCoV-19/Peru/CAL-INS-39724/2022	hCoV-19/Sweden/461848100778/2022|EPI_ISL_16045435|2022-11-21
hCoV-19/Peru/ANC-INS-22427/2022	hCoV-19/Chile/AN-PUC_MVL_1063/2021|EPI_ISL_3066992|2021-04-21		hCoV-19/Peru/CAL-INS-40233/2022	hCoV-19/Sweden/461848107141/2022|EPI_ISL_16046596|2022-11-05
hCoV-19/Peru/ANC-INS-22428/2022	hCoV-19/Chile/AN-PUC_MVL_1123/2021|EPI_ISL_3133673|2021-04-21		hCoV-19/Peru/CAL-INS-40500/2022	hCoV-19/Sweden/461848109730/2022|EPI_ISL_16046284|2022-11-07
hCoV-19/Peru/ANC-INS-22429/2022	hCoV-19/Chile/AN-PUC_MVL_1138/2021|EPI_ISL_3066991|2021-04-25		hCoV-19/Peru/CAL-INS-40825/2022	hCoV-19/Sweden/48891331X5/2022|EPI_ISL_16045535|2022-11-18
hCoV-19/Peru/ANC-INS-22430/2022	hCoV-19/Chile/AN-PUC_MVL_974/2021|EPI_ISL_3332888|2021-03-24		hCoV-19/Peru/CAL-INS-40863/2022	hCoV-19/Sweden/48948968X5/2022|EPI_ISL_16727436|2022-12-13
hCoV-19/Peru/ANC-INS-22431/2022	hCoV-19/Chile/AP-100362/2021|EPI_ISL_2543637|2021-05-24		hCoV-19/Peru/CAL-INS-41352/2022	hCoV-19/Sweden/48950783X5/2022|EPI_ISL_16727445|2022-12-14
hCoV-19/Peru/ANC-INS-22432/2022	hCoV-19/Chile/AP-104559/2021|EPI_ISL_2659121|2021-05-31		hCoV-19/Peru/CAL-INS-41516/2022	hCoV-19/Sweden/48958280X5/2022|EPI_ISL_16727349|2022-12-16
hCoV-19/Peru/ANC-INS-22433/2022	hCoV-19/Chile/AP-104561/2021|EPI_ISL_2659123|2021-05-31		hCoV-19/Peru/CAL-INS-41829/2022	hCoV-19/Sweden/48959899X5/2022|EPI_ISL_16727350|2022-12-18
hCoV-19/Peru/ANC-INS-22434/2022	hCoV-19/Chile/AP-104573/2021|EPI_ISL_2659134|2021-05-31		hCoV-19/Peru/CAL-INS-41884/2023	hCoV-19/Sweden/48959948X5/2022|EPI_ISL_16811385|2022-12-19
hCoV-19/Peru/ANC-INS-22435/2022	hCoV-19/Chile/AP-104574/2021|EPI_ISL_2659135|2021-05-31		hCoV-19/Peru/CAL-INS-41926/2023	hCoV-19/Sweden/48960470X5/2022|EPI_ISL_16811369|2022-12-19
hCoV-19/Peru/ANC-INS-22436/2022	hCoV-19/Chile/AP-109856/2021|EPI_ISL_2892662|2021-06-07		hCoV-19/Peru/CAL-INS-41928/2022	hCoV-19/Sweden/48983000X5/2022|EPI_ISL_16811513|2022-12-29
hCoV-19/Peru/ANC-INS-22437/2022	hCoV-19/Chile/AP-109857/2021|EPI_ISL_2892663|2021-06-07		hCoV-19/Peru/CAL-INS-41930/2022	hCoV-19/Sweden/63341232/2022|EPI_ISL_16814056|2022-12-29
hCoV-19/Peru/ANC-INS-22438/2022	hCoV-19/Chile/AP-109860/2021|EPI_ISL_2892666|2021-06-08		hCoV-19/Peru/CAL-INS-41931/2022	hCoV-19/Sweden/6450343476/2023|EPI_ISL_16830387|2023-01-16
hCoV-19/Peru/ANC-INS-22439/2022	hCoV-19/Chile/AP-109864/2021|EPI_ISL_2892670|2021-06-08		hCoV-19/Peru/CAL-INS-41932/2022	hCoV-19/Sweden/721920/2023|EPI_ISL_17077595|2023-01-23
hCoV-19/Peru/ANC-INS-22440/2022	hCoV-19/Chile/AP-113047/2021|EPI_ISL_2892637|2021-06-14		hCoV-19/Peru/CAL-INS-41933/2022	hCoV-19/Sweden/9464535576/2023|EPI_ISL_16532024|2023-01-03
hCoV-19/Peru/ANC-INS-22441/2022	hCoV-19/Chile/AP-113050/2021|EPI_ISL_2892640|2021-06-14		hCoV-19/Peru/CAL-INS-41934/2022	hCoV-19/Sweden/9464670163/2023|EPI_ISL_16532022|2023-01-04
hCoV-19/Peru/ANC-INS-22442/2022	hCoV-19/Chile/AP-113319/2021|EPI_ISL_2892647|2021-06-15		hCoV-19/Peru/CAL-INS-41935/2022	hCoV-19/Sweden/9464697287/2023|EPI_ISL_16532025|2023-01-04
hCoV-19/Peru/ANC-INS-22443/2022	hCoV-19/Chile/AP-113321/2021|EPI_ISL_12144318|2021-06-15		hCoV-19/Peru/CAL-INS-41936/2022	hCoV-19/Sweden/9464709876/2023|EPI_ISL_16532023|2023-01-04
hCoV-19/Peru/ANC-INS-22444/2022	hCoV-19/Chile/AP-113324/2021|EPI_ISL_2892650|2021-06-15		hCoV-19/Peru/CAL-INS-41937/2022	hCoV-19/Sweden/9464966976/2023|EPI_ISL_16532026|2023-01-08
hCoV-19/Peru/ANC-INS-22445/2022	hCoV-19/Chile/AP-113325/2021|EPI_ISL_2892651|2021-06-15		hCoV-19/Peru/CAL-INS-42055/2022	hCoV-19/Sweden/9465137563/2023|EPI_ISL_16585271|2023-01-09
hCoV-19/Peru/ANC-INS-22446/2022	hCoV-19/Chile/AP-115488/2021|EPI_ISL_2892658|2021-06-17		hCoV-19/Peru/CAL-INS-42064/2022	hCoV-19/Sweden/9465191976/2023|EPI_ISL_16585270|2023-01-10
hCoV-19/Peru/ANC-INS-22447/2022	hCoV-19/Chile/AP-116072/2021|EPI_ISL_2892659|2021-06-21		hCoV-19/Peru/CAL-INS-42065/2022	hCoV-19/Sweden/9465231663/2023|EPI_ISL_16585269|2023-01-10
hCoV-19/Peru/ANC-INS-22448/2022	hCoV-19/Chile/AP-116560/2021|EPI_ISL_3220081|2021-06-22		hCoV-19/Peru/CAL-INS-42197/2023	hCoV-19/Sweden/9465545976/2023|EPI_ISL_16585268|2023-01-13
hCoV-19/Peru/ANC-INS-22449/2022	hCoV-19/Chile/AP-116561/2021|EPI_ISL_3220083|2021-06-22		hCoV-19/Peru/CAL-INS-42205/2022	hCoV-19/Sweden/9465845263/2023|EPI_ISL_16830452|2023-01-23
hCoV-19/Peru/ANC-INS-22450/2022	hCoV-19/Chile/AP-116685/2021|EPI_ISL_2894909|2021-06-16		hCoV-19/Peru/CAL-INS-42358/2022	hCoV-19/Sweden/9465972063/2023|EPI_ISL_16830455|2023-01-18
hCoV-19/Peru/ANC-INS-22451/2022	hCoV-19/Chile/AP-118987/2021|EPI_ISL_2930521|2021-06-27		hCoV-19/Peru/CAL-INS-42392/2022	hCoV-19/Sweden/9466143863/2023|EPI_ISL_16830462|2023-01-27
hCoV-19/Peru/ANC-INS-22452/2022	hCoV-19/Chile/AP-118989/2021|EPI_ISL_2930523|2021-06-27		hCoV-19/Peru/CAL-INS-42394/2022	hCoV-19/Sweden/9466230363/2023|EPI_ISL_16830454|2023-01-20
hCoV-19/Peru/ANC-INS-22453/2022	hCoV-19/Chile/AP-120429/2021|EPI_ISL_3185403|2021-06-26		hCoV-19/Peru/CAL-INS-42395/2022	hCoV-19/Sweden/9466718763/2023|EPI_ISL_16954624|2023-02-02
hCoV-19/Peru/ANC-INS-22454/2022	hCoV-19/Chile/AP-120430/2021|EPI_ISL_3185404|2021-06-26		hCoV-19/Peru/CAL-INS-42396/2022	hCoV-19/Sweden/9466929076/2023|EPI_ISL_16830463|2023-01-27
hCoV-19/Peru/ANC-INS-22455/2022	hCoV-19/Chile/AP-120442/2021|EPI_ISL_3185412|2021-06-29		hCoV-19/Peru/CAL-INS-42397/2022	hCoV-19/Sweden/9466998176/2023|EPI_ISL_16830451|2023-01-29
hCoV-19/Peru/ANC-INS-22456/2022	hCoV-19/Chile/AP-120452/2021|EPI_ISL_3185418|2021-06-29		hCoV-19/Peru/CAL-INS-42400/2022	hCoV-19/Sweden/9467011476/2023|EPI_ISL_16830457|2023-01-29
hCoV-19/Peru/ANC-INS-22458/2022	hCoV-19/Chile/AP-120475/2021|EPI_ISL_3185438|2021-06-29		hCoV-19/Peru/CAL-INS-42402/2022	hCoV-19/Sweden/9467217576/2023|EPI_ISL_16954622|2023-01-31
hCoV-19/Peru/ANC-INS-22459/2022	hCoV-19/Chile/AP-120479/2021|EPI_ISL_12144330|2021-06-29		hCoV-19/Peru/CAL-INS-42403/2022	hCoV-19/Sweden/9467660576/2023|EPI_ISL_16954620|2023-02-04
hCoV-19/Peru/ANC-INS-22460/2022	hCoV-19/Chile/AP-121207/2021|EPI_ISL_3132653|2021-07-01		hCoV-19/Peru/CAL-INS-42404/2022	hCoV-19/Sweden/9467729076/2023|EPI_ISL_16954636|2023-02-06
hCoV-19/Peru/ANC-INS-22461/2022	hCoV-19/Chile/AP-121841/2021|EPI_ISL_12144333|2021-07-04		hCoV-19/Peru/CAL-INS-42405/2022	hCoV-19/Sweden/9467896063/2023|EPI_ISL_16954637|2023-02-07
hCoV-19/Peru/ANC-INS-22462/2022	hCoV-19/Chile/AP-121896/2021|EPI_ISL_12144334|2021-07-02		hCoV-19/Peru/CAL-INS-42406/2022	hCoV-19/Sweden/9467920276/2023|EPI_ISL_16954621|2023-02-07
hCoV-19/Peru/ANC-INS-22463/2022	hCoV-19/Chile/AP-121899/2021|EPI_ISL_3185553|2021-07-02		hCoV-19/Peru/CAL-INS-42408/2022	hCoV-19/Sweden/9468080276/2023|EPI_ISL_16954632|2023-02-09
hCoV-19/Peru/ANC-INS-22464/2022	hCoV-19/Chile/AP-123997/2021|EPI_ISL_3185604|2021-07-06		hCoV-19/Peru/CAL-INS-42409/2022	hCoV-19/Sweden/9468686563/2023|EPI_ISL_17084352|2023-02-15
hCoV-19/Peru/ANC-INS-22465/2022	hCoV-19/Chile/AP-124014/2021|EPI_ISL_12144335|2021-07-05		hCoV-19/Peru/CAL-INS-42410/2022	hCoV-19/Sweden/AC-COR000518/2022|EPI_ISL_17969162|2022-12-27
hCoV-19/Peru/ANC-INS-23011/2022	hCoV-19/Chile/AP-124032/2021|EPI_ISL_3132187|2021-07-03		hCoV-19/Peru/CAL-INS-42411/2022	hCoV-19/Sweden/AC-COR000553/2022|EPI_ISL_17969146|2022-12-29
hCoV-19/Peru/ANC-INS-23012/2022	hCoV-19/Chile/AP-126728/2021|EPI_ISL_3368901|2021-07-13		hCoV-19/Peru/CAL-INS-42502/2022	hCoV-19/Sweden/AC-COR037474/2022|EPI_ISL_17968474|2022-11-07
hCoV-19/Peru/ANC-INS-23013/2022	hCoV-19/Chile/AP-127861/2021|EPI_ISL_3368819|2021-07-15		hCoV-19/Peru/CAL-INS-42550/2022	hCoV-19/Sweden/AC-COR037576/2022|EPI_ISL_17968496|2022-11-09
hCoV-19/Peru/ANC-INS-23014/2022	hCoV-19/Chile/AP-129194/2021|EPI_ISL_3365067|2021-07-20		hCoV-19/Peru/CAL-INS-42574/2022	hCoV-19/Sweden/AC-COR037640/2022|EPI_ISL_17968587|2022-11-09
hCoV-19/Peru/ANC-INS-23015/2022	hCoV-19/Chile/AP-130274/2021|EPI_ISL_3369329|2021-07-22		hCoV-19/Peru/CAL-INS-42580/2022	hCoV-19/Sweden/AC-COR039082/2022|EPI_ISL_17968629|2022-11-24
hCoV-19/Peru/ANC-INS-23016/2022	hCoV-19/Chile/AP-136813/2021|EPI_ISL_3981997|2021-08-06		hCoV-19/Peru/CAL-INS-42588/2022	hCoV-19/Sweden/AC-COR039996/2022|EPI_ISL_17968681|2022-11-24
hCoV-19/Peru/ANC-INS-23017/2022	hCoV-19/Chile/AP-136814/2021|EPI_ISL_4005128|2021-08-06		hCoV-19/Peru/CAL-INS-42818/2023	hCoV-19/Sweden/AC-COR040562/2022|EPI_ISL_17968739|2022-12-06
hCoV-19/Peru/ANC-INS-23018/2022	hCoV-19/Chile/AP-139289/2021|EPI_ISL_4628779|2021-08-11		hCoV-19/Peru/CAL-INS-42970/2022	hCoV-19/Sweden/AC-COR041014/2022|EPI_ISL_17968756|2022-12-02
hCoV-19/Peru/ANC-INS-23019/2022	hCoV-19/Chile/AP-139994/2021|EPI_ISL_4005199|2021-08-13		hCoV-19/Peru/CAL-INS-42974/2022	hCoV-19/Sweden/AC-COR041045/2022|EPI_ISL_17968766|2022-12-05
hCoV-19/Peru/ANC-INS-23020/2022	hCoV-19/Chile/AP-139995/2021|EPI_ISL_4005200|2021-08-13		hCoV-19/Peru/CAL-INS-43069/2022	hCoV-19/Sweden/AC-COR041970/2022|EPI_ISL_17968811|2022-12-08
hCoV-19/Peru/ANC-INS-23021/2022	hCoV-19/Chile/AP-145519/2021|EPI_ISL_4636055|2021-08-27		hCoV-19/Peru/CAL-INS-43432/2022	hCoV-19/Sweden/AC-COR041980/2022|EPI_ISL_17968830|2022-12-10
hCoV-19/Peru/ANC-INS-23022/2022	hCoV-19/Chile/AP-178797/2021|EPI_ISL_6675473|2021-11-06		hCoV-19/Peru/CAL-INS-43433/2022	hCoV-19/Sweden/AC-COR042793/2022|EPI_ISL_17968934|2022-12-19
hCoV-19/Peru/ANC-INS-23023/2022	hCoV-19/Chile/AP-178798/2021|EPI_ISL_6675474|2021-11-06		hCoV-19/Peru/CAL-INS-43434/2022	hCoV-19/Sweden/AC-COR042794/2022|EPI_ISL_17968967|2022-12-19
hCoV-19/Peru/ANC-INS-23024/2022	hCoV-19/Chile/AP-71149/2021|EPI_ISL_1534609|2021-03-31		hCoV-19/Peru/CAL-INS-43481/2022	hCoV-19/Sweden/AC-COR042795/2022|EPI_ISL_17968935|2022-12-19
hCoV-19/Peru/ANC-INS-23025/2022	hCoV-19/Chile/AP-72869/2021|EPI_ISL_1541057|2021-04-05		hCoV-19/Peru/CAL-INS-43482/2022	hCoV-19/Sweden/AC-COR042796/2022|EPI_ISL_17968936|2022-12-19
hCoV-19/Peru/ANC-INS-23026/2022	hCoV-19/Chile/AP-72874/2021|EPI_ISL_1541061|2021-04-05		hCoV-19/Peru/CAL-INS-43524/2022	hCoV-19/Sweden/AC-COR042799/2022|EPI_ISL_17968964|2022-12-19
hCoV-19/Peru/ANC-INS-23027/2022	hCoV-19/Chile/AP-73416/2021|EPI_ISL_1633534|2021-04-05		hCoV-19/Peru/CAL-INS-43570/2022	hCoV-19/Sweden/B020143263/2023|EPI_ISL_16954638|2023-01-31
hCoV-19/Peru/ANC-INS-23028/2022	hCoV-19/Chile/AP-74590/2021|EPI_ISL_1633380|2021-04-06		hCoV-19/Peru/CAL-INS-43594/2022	hCoV-19/Sweden/B032945663/2022|EPI_ISL_16352790|2022-12-19
hCoV-19/Peru/ANC-INS-23029/2022	hCoV-19/Chile/AP-74591/2021|EPI_ISL_1633381|2021-04-07		hCoV-19/Peru/CAL-INS-43678/2022	hCoV-19/Sweden/B038333363/2023|EPI_ISL_16954633|2023-02-06
hCoV-19/Peru/ANC-INS-23030/2022	hCoV-19/Chile/AP-74593/2021|EPI_ISL_1633383|2021-04-07		hCoV-19/Peru/CAL-INS-43679/2022	hCoV-19/Sweden/B038333963/2023|EPI_ISL_16954630|2023-02-02
hCoV-19/Peru/ANC-INS-23031/2022	hCoV-19/Chile/AP-74609/2021|EPI_ISL_1633386|2021-04-06		hCoV-19/Peru/CAL-INS-43847/2023	hCoV-19/Sweden/C-03_SE600_500000195655SP/2022|EPI_ISL_17781237|2022-12-12
hCoV-19/Peru/ANC-INS-23032/2022	hCoV-19/Chile/AP-74613/2021|EPI_ISL_1633390|2021-04-06		hCoV-19/Peru/CAL-INS-43888/2022	hCoV-19/Sweden/DA10425208/2022|EPI_ISL_16727829|2022-12-27
hCoV-19/Peru/ANC-INS-23033/2022	hCoV-19/Chile/AP-74614/2021|EPI_ISL_1633391|2021-04-06		hCoV-19/Peru/CAL-INS-43971/2023	hCoV-19/Sweden/DA10426193/2022|EPI_ISL_16475930|2022-12-19
hCoV-19/Peru/ANC-INS-23034/2022	hCoV-19/Chile/AP-76085/2021|EPI_ISL_1633423|2021-04-08		hCoV-19/Peru/CAL-INS-44204/2022	hCoV-19/Sweden/DA10430821/2022|EPI_ISL_16727771|2022-12-22
hCoV-19/Peru/ANC-INS-23035/2022	hCoV-19/Chile/AP-76087/2021|EPI_ISL_1633424|2021-04-08		hCoV-19/Peru/CAL-INS-44205/2022	hCoV-19/Sweden/DA10573615/2022|EPI_ISL_16477025|2022-12-09
hCoV-19/Peru/ANC-INS-23036/2022	hCoV-19/Chile/AP-76091/2021|EPI_ISL_1633428|2021-04-08		hCoV-19/Peru/CAL-INS-44206/2022	hCoV-19/Sweden/DA10818234/2023|EPI_ISL_16727312|2023-01-10
hCoV-19/Peru/ANC-INS-23037/2022	hCoV-19/Chile/AP-76579/2021|EPI_ISL_1712314|2021-04-09		hCoV-19/Peru/CAL-INS-44207/2022	hCoV-19/Sweden/EP1011519/2023|EPI_ISL_16956302|2023-01-19
hCoV-19/Peru/ANC-INS-23038/2022	hCoV-19/Chile/AP-76580/2021|EPI_ISL_1712315|2021-04-09		hCoV-19/Peru/CAL-INS-44208/2022	hCoV-19/Sweden/pcr-000-108-688-0/2022|EPI_ISL_16475770|2022-12-16
hCoV-19/Peru/ANC-INS-23039/2022	hCoV-19/Chile/AP-79010/2021|EPI_ISL_2009244|2021-04-14		hCoV-19/Peru/CAL-INS-44210/2022	hCoV-19/Sweden/pcr-000-111-691-8/2022|EPI_ISL_16476163|2022-12-13
hCoV-19/Peru/ANC-INS-23040/2022	hCoV-19/Chile/AP-79015/2021|EPI_ISL_2009246|2021-04-14		hCoV-19/Peru/CAL-INS-44211/2022	hCoV-19/Sweden/pcr-000-113-663-1/2022|EPI_ISL_16475781|2022-12-21
hCoV-19/Peru/ANC-INS-23041/2022	hCoV-19/Chile/AP-79018/2021|EPI_ISL_2009249|2021-04-14		hCoV-19/Peru/CAL-INS-44213/2022	hCoV-19/Sweden/pcr-000-113-689-3/2022|EPI_ISL_16475775|2022-12-20
hCoV-19/Peru/ANC-INS-23042/2022	hCoV-19/Chile/AP-79019/2021|EPI_ISL_2009250|2021-04-14		hCoV-19/Peru/CAL-INS-44215/2022	hCoV-19/Sweden/PEP110126/2023|EPI_ISL_16880389|2023-01-24
hCoV-19/Peru/ANC-INS-23043/2022	hCoV-19/Chile/AP-81411/2021|EPI_ISL_2009629|2021-04-19		hCoV-19/Peru/CAL-INS-44218/2022	hCoV-19/Sweden/SUS0019919/2023|EPI_ISL_16529140|2023-01-04
hCoV-19/Peru/ANC-INS-23044/2022	hCoV-19/Chile/AP-81412/2021|EPI_ISL_2009630|2021-04-19		hCoV-19/Peru/CAL-INS-44286/2023	hCoV-19/Sweden/SUS0020000/2023|EPI_ISL_16678747|2023-01-08
hCoV-19/Peru/ANC-INS-23045/2022	hCoV-19/Chile/AP-81415/2021|EPI_ISL_2009631|2021-04-19		hCoV-19/Peru/CAL-INS-44303/2023	hCoV-19/Sweden/SUS0020096/2023|EPI_ISL_16678843|2023-01-10
hCoV-19/Peru/ANC-INS-23046/2022	hCoV-19/Chile/AP-81417/2021|EPI_ISL_2009632|2021-04-19		hCoV-19/Peru/CUS-INS-35322/2022	hCoV-19/Sweden/Z-COR001945/2023|EPI_ISL_18208788|2023-02-12
hCoV-19/Peru/ANC-INS-23047/2022	hCoV-19/Chile/AP-81418/2021|EPI_ISL_2009633|2021-04-19		hCoV-19/Peru/CUS-INS-35334/2022	hCoV-19/USA/AZ-CDC-LC0908449/2022|EPI_ISL_15414370|2022-10-04
hCoV-19/Peru/ANC-INS-23048/2022	hCoV-19/Chile/AP-81419/2021|EPI_ISL_2009634|2021-04-19		hCoV-19/Peru/CUS-INS-35345/2022	hCoV-19/USA/AZ-CDC-LC0912158/2022|EPI_ISL_15482180|2022-10-07
hCoV-19/Peru/ANC-INS-23049/2022	hCoV-19/Chile/AP-85677/2021|EPI_ISL_2391031|2021-04-25		hCoV-19/Peru/CUS-INS-35361/2022	hCoV-19/USA/AZ-CDC-STM-6G5CG8ZUS/2022|EPI_ISL_15583032|2022-10-15
hCoV-19/Peru/ANC-INS-23050/2022	hCoV-19/Chile/AP-85680/2021|EPI_ISL_2391034|2021-04-26		hCoV-19/Peru/CUS-INS-35362/2022	hCoV-19/USA/AZ-CDC-STM-CB5DQXFEQ/2022|EPI_ISL_15582987|2022-10-15
hCoV-19/Peru/ANC-INS-23051/2022	hCoV-19/Chile/AP-85681/2021|EPI_ISL_2391035|2021-04-26		hCoV-19/Peru/CUS-INS-35370/2022	hCoV-19/USA/CA-ASC-210805970/2022|EPI_ISL_16068032|2022-10-29
hCoV-19/Peru/ANC-INS-23052/2022	hCoV-19/Chile/AP-85684/2021|EPI_ISL_2391038|2021-04-26		hCoV-19/Peru/CUS-INS-36345/2022	hCoV-19/USA/CA-CDC-LC0947985/2022|EPI_ISL_16131307|2022-11-30
hCoV-19/Peru/ANC-INS-23053/2022	hCoV-19/Chile/AP-85685/2021|EPI_ISL_2391039|2021-04-25		hCoV-19/Peru/CUS-INS-36347/2022	hCoV-19/USA/CA-CDC-LC0956815/2022|EPI_ISL_16206048|2022-12-05
hCoV-19/Peru/ANC-INS-23054/2022	hCoV-19/Chile/AP-88798/2021|EPI_ISL_2391184|2021-05-03		hCoV-19/Peru/CUS-INS-36349/2022	hCoV-19/USA/CA-CDC-LC0965891/2022|EPI_ISL_16361228|2022-12-18
hCoV-19/Peru/ANC-INS-23055/2022	hCoV-19/Chile/AP-88800/2021|EPI_ISL_2391186|2021-05-03		hCoV-19/Peru/CUS-INS-36352/2022	hCoV-19/USA/CA-CDC-QDX44484174/2022|EPI_ISL_16316419|2022-12-06
hCoV-19/Peru/ANC-INS-23056/2022	hCoV-19/Chile/AP-88806/2021|EPI_ISL_2391188|2021-05-03		hCoV-19/Peru/CUS-INS-36374/2022	hCoV-19/USA/CA-CDC-STM-3C2RPPT89/2022|EPI_ISL_16080724|2022-11-22
hCoV-19/Peru/ANC-INS-23057/2022	hCoV-19/Chile/AP-91189/2021|EPI_ISL_2391290|2021-05-04		hCoV-19/Peru/CUS-INS-36377/2022	hCoV-19/USA/CA-CDC-STM-ACT5HPW4A/2023|EPI_ISL_16664525|2023-01-11
hCoV-19/Peru/ANC-INS-23058/2022	hCoV-19/Chile/AP-91191/2021|EPI_ISL_2391292|2021-05-04		hCoV-19/Peru/CUS-INS-36378/2022	hCoV-19/USA/CA-CDC-STM-FEBPYE88A/2022|EPI_ISL_16080914|2022-11-23
hCoV-19/Peru/ANC-INS-23059/2022	hCoV-19/Chile/AP-91193/2021|EPI_ISL_2391294|2021-05-04		hCoV-19/Peru/CUS-INS-36399/2022	hCoV-19/USA/CA-CDC-STM-MJJ4HQ5A9/2022|EPI_ISL_16652705|2022-12-30
hCoV-19/Peru/ANC-INS-23060/2022	hCoV-19/Chile/AP-91194/2021|EPI_ISL_2391295|2021-05-04		hCoV-19/Peru/CUS-INS-36403/2022	hCoV-19/USA/CA-CDC-STM-XTETA6PYC/2022|EPI_ISL_16082737|2022-11-28
hCoV-19/Peru/ANC-INS-23061/2022	hCoV-19/Chile/AP-93279/2021|EPI_ISL_2509143|2021-05-10		hCoV-19/Peru/CUS-INS-36430/2022	hCoV-19/USA/CA-CDPH-500100159/2023|EPI_ISL_17228402|2023-01-04
hCoV-19/Peru/ANC-INS-23062/2022	hCoV-19/Chile/AP-96481/2021|EPI_ISL_2509293|2021-05-16		hCoV-19/Peru/CUS-INS-39929/2022	hCoV-19/USA/CA-CDPH-7000021148/2023|EPI_ISL_17287695|2023-02-08
hCoV-19/Peru/ANC-INS-23063/2022	hCoV-19/Chile/AP-98109/2021|EPI_ISL_2543459|2021-05-18		hCoV-19/Peru/CUS-INS-39947/2022	hCoV-19/USA/CA-CDPH-A4056145277/2022|EPI_ISL_16246864|2022-12-07
hCoV-19/Peru/ANC-INS-23064/2022	hCoV-19/Chile/AP-98110/2021|EPI_ISL_2543460|2021-05-18		hCoV-19/Peru/CUS-INS-39950/2022	hCoV-19/USA/CA-CDPH-FS47040487/2022|EPI_ISL_16226541|2022-12-05
hCoV-19/Peru/ANC-INS-23065/2022	hCoV-19/Chile/AP-98113/2021|EPI_ISL_2543463|2021-05-18		hCoV-19/Peru/CUS-INS-39952/2022	hCoV-19/USA/CA-CDPH-FS48079371/2022|EPI_ISL_16228235|2022-12-01
hCoV-19/Peru/ANC-INS-23626/2022	hCoV-19/Chile/AP-98116/2021|EPI_ISL_2543466|2021-05-18		hCoV-19/Peru/CUS-INS-39967/2022	hCoV-19/USA/CA-CDPH-FS48079387/2022|EPI_ISL_16228246|2022-12-02
hCoV-19/Peru/ANC-INS-23627/2022	hCoV-19/Chile/AP-98118/2021|EPI_ISL_2543468|2021-05-18		hCoV-19/Peru/CUS-INS-39997/2022	hCoV-19/USA/CA-CDPH-FS48079419/2022|EPI_ISL_16228267|2022-11-30
hCoV-19/Peru/ANC-INS-23628/2022	hCoV-19/Chile/AP-98789/2021|EPI_ISL_2543550|2021-05-19		hCoV-19/Peru/CUS-INS-39998/2022	hCoV-19/USA/CA-CDPH-FS48080164/2023|EPI_ISL_16754977|2023-01-07
hCoV-19/Peru/ANC-INS-23629/2022	hCoV-19/Chile/AP-ISPC-127384/2021|EPI_ISL_17028691|2021-07-14		hCoV-19/Peru/CUS-INS-39999/2022	hCoV-19/USA/CA-CDPH-FS48082407/2022|EPI_ISL_16227945|2022-11-18
hCoV-19/Peru/ANC-INS-23630/2022	hCoV-19/Chile/AP-ISPC-87450/2021|EPI_ISL_17028405|2021-04-29		hCoV-19/Peru/CUS-INS-41023/2022	hCoV-19/USA/CA-CDPH-FS48100513/2022|EPI_ISL_16227308|2022-11-10
hCoV-19/Peru/ANC-INS-23631/2022	hCoV-19/Chile/AP-ISPC-88137/2021|EPI_ISL_17028414|2021-04-30		hCoV-19/Peru/CUS-INS-41024/2022	hCoV-19/USA/CA-CDPH-FS48101672/2022|EPI_ISL_16246942|2022-12-07
hCoV-19/Peru/ANC-INS-23632/2022	hCoV-19/Chile/AP-ISPC-88138/2021|EPI_ISL_17028415|2021-05-02		hCoV-19/Peru/CUS-INS-41029/2022	hCoV-19/USA/CA-CDPH-FS48102659/2022|EPI_ISL_16228385|2022-11-27
hCoV-19/Peru/ANC-INS-23633/2022	hCoV-19/Chile/AP-ISPC-88139/2021|EPI_ISL_17028416|2021-05-02		hCoV-19/Peru/CUS-INS-41030/2022	hCoV-19/USA/CA-HLX-STM-GMVJVC52Y/2022|EPI_ISL_16705214|2022-12-25
hCoV-19/Peru/ANC-INS-23634/2022	hCoV-19/Chile/AP-PUC_MVL_1436/2021|EPI_ISL_3944427|2021-08-16		hCoV-19/Peru/CUS-INS-41034/2022	hCoV-19/USA/CA-HLX-STM-R37T4BPE3/2022|EPI_ISL_16512756|2022-12-04
hCoV-19/Peru/ANC-INS-23635/2022	hCoV-19/Chile/AR-101057/2021|EPI_ISL_12144339|2021-05-24		hCoV-19/Peru/CUS-INS-41039/2022	hCoV-19/USA/CA-HLX-STM-TJM2CPKNP/2022|EPI_ISL_15952116|2022-10-31
hCoV-19/Peru/ANC-INS-23636/2022	hCoV-19/Chile/AR-101058/2021|EPI_ISL_2557292|2021-05-24		hCoV-19/Peru/CUS-INS-41058/2022	hCoV-19/USA/CA-LACPHL-AF17335/2022|EPI_ISL_16300866|2022-12-14
hCoV-19/Peru/ANC-INS-23637/2022	hCoV-19/Chile/AR-101061/2021|EPI_ISL_2557293|2021-05-25		hCoV-19/Peru/CUS-INS-41066/2022	hCoV-19/USA/CA-LACPHL-AF17975/2022|EPI_ISL_16543758|2022-12-31
hCoV-19/Peru/ANC-INS-23638/2022	hCoV-19/Chile/AR-102809/2021|EPI_ISL_2663423|2021-05-30		hCoV-19/Peru/CUS-INS-41074/2022	hCoV-19/USA/CA-SEARCH-131392/2022|EPI_ISL_17074400|2022-12-09
hCoV-19/Peru/ANC-INS-23639/2022	hCoV-19/Chile/AR-104983/2021|EPI_ISL_2659151|2021-06-01		hCoV-19/Peru/CUS-INS-41695/2022	hCoV-19/USA/CA-SEARCH-131713/2022|EPI_ISL_17074624|2022-12-24
hCoV-19/Peru/ANC-INS-23640/2022	hCoV-19/Chile/AR-104984/2021|EPI_ISL_12144341|2021-06-01		hCoV-19/Peru/CUS-INS-41700/2023	hCoV-19/USA/CA-SEARCH-218149/2022|EPI_ISL_16756573|2022-11-29
hCoV-19/Peru/ANC-INS-23641/2022	hCoV-19/Chile/AR-104985/2021|EPI_ISL_2659152|2021-06-01		hCoV-19/Peru/CUS-INS-41704/2022	hCoV-19/USA/CA-SEARCH-219374/2022|EPI_ISL_16892893|2022-12-06
hCoV-19/Peru/ANC-INS-23642/2022	hCoV-19/Chile/AR-104987/2021|EPI_ISL_2659154|2021-05-31		hCoV-19/Peru/CUS-INS-41707/2022	hCoV-19/USA/CA-Stanford-126_S38/2022|EPI_ISL_16437575|2022-12-27
hCoV-19/Peru/ANC-INS-23643/2022	hCoV-19/Chile/AR-105391/2021|EPI_ISL_2659176|2021-05-31		hCoV-19/Peru/CUS-INS-41709/2023	hCoV-19/USA/CO-CDC-LC0975024/2022|EPI_ISL_16569603|2022-12-20
hCoV-19/Peru/ANC-INS-23644/2022	hCoV-19/Chile/AR-108210/2021|EPI_ISL_2756320|2021-06-05		hCoV-19/Peru/CUS-INS-41726/2023	hCoV-19/USA/CT-CDC-LC0943667/2022|EPI_ISL_16089718|2022-11-28
hCoV-19/Peru/ANC-INS-23645/2022	hCoV-19/Chile/AR-108217/2021|EPI_ISL_2756324|2021-06-05		hCoV-19/Peru/CUS-INS-41727/2023	hCoV-19/USA/CT-CDC-LC0944028/2022|EPI_ISL_16088970|2022-11-26
hCoV-19/Peru/ANC-INS-23646/2022	hCoV-19/Chile/AR-109885/2021|EPI_ISL_2892625|2021-06-08		hCoV-19/Peru/CUS-INS-44437/2023	hCoV-19/USA/CT-CDC-LC0988376/2023|EPI_ISL_16665904|2023-01-09
hCoV-19/Peru/ANC-INS-23647/2022	hCoV-19/Chile/AR-109886/2021|EPI_ISL_2892626|2021-06-09		hCoV-19/Peru/CUS-INS-44451/2023	hCoV-19/USA/CT-YPL22-43506/2022|EPI_ISL_16091859|2022-11-28
hCoV-19/Peru/ANC-INS-23648/2022	hCoV-19/Chile/AR-109887/2021|EPI_ISL_2892614|2021-06-07		hCoV-19/Peru/CUS-INS-44453/2023	hCoV-19/USA/DC-CDC-LC0936932/2022|EPI_ISL_15948699|2022-11-20
hCoV-19/Peru/ANC-INS-23649/2022	hCoV-19/Chile/AR-112362/2021|EPI_ISL_2892618|2021-06-13		hCoV-19/Peru/GIHSN-HCL023026628201/2022	hCoV-19/USA/DC-CDC-LC0955255/2022|EPI_ISL_16206347|2022-12-05
hCoV-19/Peru/ANC-INS-23650/2022	hCoV-19/Chile/AR-112364/2021|EPI_ISL_2892620|2021-06-09		hCoV-19/Peru/GIHSN-HCL023026800401/2022	hCoV-19/USA/DC-CDC-LC0957806/2022|EPI_ISL_16268510|2022-12-12
hCoV-19/Peru/ANC-INS-23889/2022	hCoV-19/Chile/AR-113715/2021|EPI_ISL_2892613|2021-06-15		hCoV-19/Peru/GIHSN-HCL023026839701/2022	hCoV-19/USA/DC-CDC-LC0976963/2022|EPI_ISL_16573743|2022-12-29
hCoV-19/Peru/ANC-INS-23890/2022	hCoV-19/Chile/AR-113760/2021|EPI_ISL_2892615|2021-06-16		hCoV-19/Peru/GIHSN-HCL023027458001/2022	hCoV-19/USA/FL-CDC-LC1001986/2023|EPI_ISL_16860793|2023-01-26
hCoV-19/Peru/ANC-INS-23891/2022	hCoV-19/Chile/AR-115503/2021|EPI_ISL_2892621|2021-06-21		hCoV-19/Peru/GIHSN-HCL023027474401/2022	hCoV-19/USA/FL-CDC-QDX43916449/2022|EPI_ISL_16049449|2022-11-21
hCoV-19/Peru/ANC-INS-23892/2022	hCoV-19/Chile/AR-115506/2021|EPI_ISL_2892623|2021-06-18		hCoV-19/Peru/GIHSN-HCL023027479701/2022	hCoV-19/USA/FL-CDC-QDX43991203/2022|EPI_ISL_16090751|2022-11-25
hCoV-19/Peru/ANC-INS-23893/2022	hCoV-19/Chile/AR-116649/2021|EPI_ISL_3220125|2021-06-20		hCoV-19/Peru/HUC-INS-35741/2022	hCoV-19/USA/FL-CDC-QDX44129480/2022|EPI_ISL_16185254|2022-11-29
hCoV-19/Peru/ANC-INS-23894/2022	hCoV-19/Chile/AR-116650/2021|EPI_ISL_3220127|2021-06-22		hCoV-19/Peru/HUC-INS-35745/2022	hCoV-19/USA/FL-CDC-QDX44244713/2022|EPI_ISL_16205212|2022-12-03
hCoV-19/Peru/ANC-INS-23895/2022	hCoV-19/Chile/AR-116658/2021|EPI_ISL_2894893|2021-06-23		hCoV-19/Peru/HUC-INS-35748/2022	hCoV-19/USA/GA-CDC-QDX43725054/2022|EPI_ISL_16011232|2022-11-16
hCoV-19/Peru/ANC-INS-23896/2022	hCoV-19/Chile/AR-116749/2021|EPI_ISL_2892611|2021-06-23		hCoV-19/Peru/HUC-INS-35749/2022	hCoV-19/USA/IL-C23WGS0707/2023|EPI_ISL_18241167|2023-01-24
hCoV-19/Peru/ANC-INS-23897/2022	hCoV-19/Chile/AR-118049/2021|EPI_ISL_3220140|2021-06-24		hCoV-19/Peru/HUC-INS-36654/2022	hCoV-19/USA/IL-CDC-LC0974614/2022|EPI_ISL_16570150|2022-12-26
hCoV-19/Peru/ANC-INS-23898/2022	hCoV-19/Chile/AR-118053/2021|EPI_ISL_2896147|2021-06-25		hCoV-19/Peru/HUC-INS-36655/2022	hCoV-19/USA/IL-CDC-QDX47272503/2023|EPI_ISL_17191641|2023-02-24
hCoV-19/Peru/ANC-INS-23899/2022	hCoV-19/Chile/AR-119582/2021|EPI_ISL_3144904|2021-06-29		hCoV-19/Peru/HUC-INS-36656/2022	hCoV-19/USA/IL-IDPH-S23WGS0176/2023|EPI_ISL_17073283|2023-01-09
hCoV-19/Peru/ANC-INS-23900/2022	hCoV-19/Chile/AR-119585/2021|EPI_ISL_3144903|2021-06-29		hCoV-19/Peru/HUC-INS-36657/2022	hCoV-19/USA/IN-CDC-QDX44940525/2022|EPI_ISL_16657127|2022-12-24
hCoV-19/Peru/ANC-INS-23901/2022	hCoV-19/Chile/AR-121692/2021|EPI_ISL_3185479|2021-07-03		hCoV-19/Peru/HUC-INS-36658/2022	hCoV-19/USA/IN-CDC-QDX44940525/2022|EPI_ISL_16657128|2022-12-24
hCoV-19/Peru/ANC-INS-23902/2022	hCoV-19/Chile/AR-124412/2021|EPI_ISL_3185646|2021-07-09		hCoV-19/Peru/HUC-INS-36659/2022	hCoV-19/USA/IN-CDC-STM-769NSZSYP/2022|EPI_ISL_16267068|2022-12-07
hCoV-19/Peru/ANC-INS-23903/2022	hCoV-19/Chile/AR-125912/2021|EPI_ISL_3369363|2021-07-12		hCoV-19/Peru/HUC-INS-36660/2022	hCoV-19/USA/IN-CDC-STM-8RAS2G82N/2022|EPI_ISL_16398975|2022-12-21
hCoV-19/Peru/ANC-INS-23904/2022	hCoV-19/Chile/AR-125914/2021|EPI_ISL_3369364|2021-07-12		hCoV-19/Peru/HUC-INS-36858/2022	hCoV-19/USA/IN-CDC-STM-AQ8ENJ65M/2022|EPI_ISL_16267297|2022-12-08
hCoV-19/Peru/ANC-INS-23905/2022	hCoV-19/Chile/AR-125922/2021|EPI_ISL_3369365|2021-07-10		hCoV-19/Peru/HUC-INS-36860/2022	hCoV-19/USA/IN-CDC-STM-JYZFJQ66A/2022|EPI_ISL_16266993|2022-12-07
hCoV-19/Peru/ANC-INS-23906/2022	hCoV-19/Chile/AR-127751/2021|EPI_ISL_11976026|2021-07-20		hCoV-19/Peru/HUC-INS-36863/2022	hCoV-19/USA/MA-CDCBI-CRSP_E27XBNL3OHQFLGAX/2022|EPI_ISL_16243979|2022-12-12
hCoV-19/Peru/ANC-INS-23907/2022	hCoV-19/Chile/AR-127752/2021|EPI_ISL_11976027|2021-07-20		hCoV-19/Peru/HUC-INS-36870/2022	hCoV-19/USA/MA-CDCBI-CRSP_ZRBPE2FHBQYG23Q2/2022|EPI_ISL_16243721|2022-12-09
hCoV-19/Peru/ANC-INS-23908/2022	hCoV-19/Chile/AR-129365/2021|EPI_ISL_3365064|2021-07-20		hCoV-19/Peru/HUC-INS-36871/2022	hCoV-19/USA/MD-CDC-LC0931628/2022|EPI_ISL_15861393|2022-11-14
hCoV-19/Peru/ANC-INS-23909/2022	hCoV-19/Chile/AR-129366/2021|EPI_ISL_3365060|2021-07-20		hCoV-19/Peru/HUC-INS-36872/2022	hCoV-19/USA/MD-CDC-QDX43330179/2022|EPI_ISL_15842130|2022-11-05
hCoV-19/Peru/ANC-INS-23910/2022	hCoV-19/Chile/AR-129368/2021|EPI_ISL_3546368|2021-07-19		hCoV-19/Peru/HUC-INS-36873/2022	hCoV-19/USA/MD-CDC-QDX45740033/2023|EPI_ISL_16816685|2023-01-17
hCoV-19/Peru/ANC-INS-23911/2022	hCoV-19/Chile/AR-129372/2021|EPI_ISL_11976167|2021-07-19		hCoV-19/Peru/HUC-INS-36876/2022	hCoV-19/USA/MD-HP41221-PIDZCAWPXN/2022|EPI_ISL_16253875|2022-11-24
hCoV-19/Peru/ANC-INS-23912/2022	hCoV-19/Chile/AR-131416/2021|EPI_ISL_12012958|2021-07-26		hCoV-19/Peru/HUC-INS-36879/2022	hCoV-19/USA/MD-HP41322-PIDNMXDSUZ/2022|EPI_ISL_16253930|2022-12-04
hCoV-19/Peru/ANC-INS-23913/2022	hCoV-19/Chile/AR-135756/2021|EPI_ISL_3982677|2021-08-03		hCoV-19/Peru/HUC-INS-36881/2022	hCoV-19/USA/MD-IGS-142233701039A/2022|EPI_ISL_16157791|2022-12-03
hCoV-19/Peru/ANC-INS-23914/2022	hCoV-19/Chile/AR-135757/2021|EPI_ISL_3982678|2021-08-03		hCoV-19/Peru/HUC-INS-36882/2022	hCoV-19/USA/ME-HETL-J17556/2022|EPI_ISL_16308722|2022-11-28
hCoV-19/Peru/ANC-INS-23915/2022	hCoV-19/Chile/AR-136542/2021|EPI_ISL_3987680|2021-08-07		hCoV-19/Peru/HUC-INS-36888/2022	hCoV-19/USA/MI-ASC-210783406/2022|EPI_ISL_16069537|2022-11-18
hCoV-19/Peru/ANC-INS-23916/2022	hCoV-19/Chile/AR-137726/2021|EPI_ISL_3987899|2021-08-09		hCoV-19/Peru/HUC-INS-37064/2022	hCoV-19/USA/NC-CDC-LC0929691/2022|EPI_ISL_15815793|2022-11-06
[truncated: 48,059 more rows]
