# Supplementary material for: Genomic epidemiology of SARS-CoV-2 in Peru from 2020 to 2024
Source: Commun Med (Lond). 2026 Jan 9;6:22. doi: 10.1038/s43856-025-01273-z (PMC12789620; doi:10.1038/s43856-025-01273-z)
Supplement: Supplementary file 6 — Supplementary Data 3 [file 43856_2025_1273_MOESM6_ESM.xlsx]

## Sheet: Supplementary Data 2
Position in Wuhan-1 reference strain	Sub-lineage	Protein	Mutation	Nucleotide in sub-lineage	Proportion of sub-lineages carrying nucleotide	Proportion of non-sublineage carrying nucleotide
4002	Lambda C.37	ORF1a	T1246I	T	0.998	0.054
7424	Lambda C.37	ORF1a	F2387V	G	0.998	0.007
9857	Lambda C.37	ORF1a	L3198F	T	0.945	0.032
9867	Lambda C.37	ORF1a	L3201P	C	0.999	0.004
10097	Lambda C.37	ORF1a	G3278S	A	0.986	0.038
13536	Lambda C.37	ORF1b	Y23Y	T	0.978	0.043
21786	Lambda C.37	Spike	G75V	T	0.968	0.045
21789	Lambda C.37	Spike	T76I	T	0.987	0.043
22299	Lambda C.37	Spike	Δ247-252	N	0.977	0.015
22917	Lambda C.37	Spike	L452Q	A	0.997	0.071
23031	Lambda C.37	Spike	F490S	C	0.991	0.218
23403	Lambda C.37	Spike	D614G	G	1	0.939
23604	Lambda C.37	Spike	P681P	C	0.988	0.082
23731	Lambda C.37	Spike	T723T	T	0.999	0.045
24138	Lambda C.37	Spike	T859N	A	0.997	0.024
28253	Lambda C.37	ORF8	F120F	T	0.981	0.026
28913	Lambda C.37	N	G214C	T	0.994	0.019
733	Gamma P.1.12	ORF1a	D156D	C	0.995	0.036
2749	Gamma P.1.12	ORF1a	D828D	T	0.997	0.039
3828	Gamma P.1.12	ORF1a	S1188F	T	0.994	0.04
5648	Gamma P.1.12	ORF1a	K1795Q	C	1	0.036
6319	Gamma P.1.12	ORF1a	P2018P	G	0.994	0.036
6613	Gamma P.1.12	ORF1a	V2116V	G	0.999	0.044
10029	Gamma P.1.12	ORF1a	T3255T	C	0.998	0.081
12778	Gamma P.1.12	ORF1a	Y4171Y	T	0.991	0.057
13860	Gamma P.1.12	ORF1b	D131D	T	1	0.044
17259	Gamma P.1.12	ORF1b	E1264D	T	1	0.053
21614	Gamma P.1.12	Spike	L18F	T	0.997	0.045
21621	Gamma P.1.12	Spike	T20N	A	0.998	0.042
21638	Gamma P.1.12	Spike	P26S	T	0.998	0.051
21974	Gamma P.1.12	Spike	D138Y	T	0.994	0.037
22132	Gamma P.1.12	Spike	R190S	T	0.948	0.043
22812	Gamma P.1.12	Spike	K417T	C	0.906	0.035
23012	Gamma P.1.12	Spike	E484K	A	0.988	0.05
24642	Gamma P.1.12	Spike	T1027I	T	0.999	0.037
25088	Gamma P.1.12	Spike	V1176F	T	0.999	0.05
26149	Gamma P.1.12	ORF3A	S253P	C	0.998	0.048
28167	Gamma P.1.12	ORF8	E92K	A	0.998	0.033
28271	Gamma P.1.12	Intergenic		A	0.999	0.084
28512	Gamma P.1.12	N	P80R	G	0.999	0.038
405	Omicron XBB.2.6	ORF1a	K47R	G	0.998	0.08
5144	Omicron XBB.2.6	ORF1a	L1627F	T	0.998	0.024
5731	Omicron XBB.2.6	ORF1a	T1822T	A	0.999	0.026
15738	Omicron XBB.2.6	ORF1b	F757F	T	0.999	0.082
15939	Omicron XBB.2.6	ORF1b	D824D	C	0.999	0.072
16342	Omicron XBB.2.6	ORF1b	S959P	C	0.999	0.063
17859	Omicron XBB.2.6	ORF1b	Y1464Y	C	0.996	0.073
19326	Omicron XBB.2.6	ORF1b	P1953P	G	0.993	0.062
21810	Omicron XBB.2.6	Spike	V83A	C	0.995	0.076
22000	Omicron XBB.2.6	Spike	H146Q	A	0.999	0.087
22109	Omicron XBB.2.6	Spike	Q183E	G	0.947	0.064
22200	Omicron XBB.2.6	Spike	V213E	A	0.983	0.08
22320	Omicron XBB.2.6	Spike	D253G	G	0.907	0.018
22577	Omicron XBB.2.6	Spike	G339R	C	0.989	0.075
22664	Omicron XBB.2.6	Spike	L368M	A	0.976	0.073
22895	Omicron XBB.2.6	Spike	V445L	C	0.984	0.074
22896	Omicron XBB.2.6	Spike	V445A	C	0.983	0.083
22942	Omicron XBB.2.6	Spike	N460K	G	0.985	0.098
23019	Omicron XBB.2.6	Spike	F486S	C	0.997	0.076
26275	Omicron XBB.2.6	E	T11A	G	0.999	0.085
11494	Omicron DJ.1	ORF1a	N3743N	T	0.997	0.027
22894	Omicron DJ.1	Spike	K444N	T	0.932	0.023
27438	Omicron DJ.1	ORF7a	C15C	C	0.991	0.097
27879	Omicron DJ.1	Intergenic		T	0.976	0.044
